# Supplementary material for: Trends in the incidence, prevalence and years lived with disability of facial fracture at global, regional and national levels from 1990 to 2017
Source: PeerJ. 2021 Jan 19;9:e10693. doi: 10.7717/peerj.10693 (PMC7821785; doi:10.7717/peerj.10693)
Supplement: Supplemental Information 1 [file peerj-09-10693-s001.csv]

measure	location	sex	age	outcome	metric	year	val	upper	lower
Incidence	Moldova	Male	All Ages	Fracture of face bones	Number	1990	7797.600016	9974.851255	6069.898347
Incidence	Moldova	Female	All Ages	Fracture of face bones	Number	1990	3614.568043	5073.956954	2575.307551
Incidence	Moldova	Both	All Ages	Fracture of face bones	Number	1990	11412.16806	14786.62747	8818.384135
Incidence	Moldova	Male	All Ages	Fracture of face bones	Percent	1990	0.000805024	0.001038127	0.000619505
Incidence	Moldova	Female	All Ages	Fracture of face bones	Percent	1990	0.000334801	0.000477003	0.000238793
Incidence	Moldova	Both	All Ages	Fracture of face bones	Percent	1990	0.000557117	0.000730732	0.000421344
Incidence	Moldova	Male	All Ages	Fracture of face bones	Rate	1990	366.1975537	468.4474865	285.0597519
Incidence	Moldova	Female	All Ages	Fracture of face bones	Rate	1990	154.8876929	217.4239016	110.3543882
Incidence	Moldova	Both	All Ages	Fracture of face bones	Rate	1990	255.7054782	331.3149288	197.5881463
Incidence	Moldova	Male	Age-standardized	Fracture of face bones	Percent	1990	0.000795316	0.001022408	0.00060975
Incidence	Moldova	Female	Age-standardized	Fracture of face bones	Percent	1990	0.000335555	0.000476156	0.000239756
Incidence	Moldova	Both	Age-standardized	Fracture of face bones	Percent	1990	0.000555544	0.000730314	0.00041924
Incidence	Moldova	Male	Age-standardized	Fracture of face bones	Rate	1990	362.1682212	463.0248206	281.6126709
Incidence	Moldova	Female	Age-standardized	Fracture of face bones	Rate	1990	157.4083886	220.1985408	112.2540749
Incidence	Eritrea	Both	Age-standardized	Fracture of face bones	Rate	1990	1531.540978	3578.36079	586.4050321
Incidence	Trinidad and Tobago	Male	All Ages	Fracture of face bones	Number	1990	509.5799995	656.7434145	402.7476884
Incidence	Trinidad and Tobago	Female	All Ages	Fracture of face bones	Number	1990	209.8279859	292.4516836	157.2284158
Incidence	Trinidad and Tobago	Both	All Ages	Fracture of face bones	Number	1990	719.4079855	937.7970595	563.6926266
Incidence	Trinidad and Tobago	Male	All Ages	Fracture of face bones	Percent	1990	0.000181479	0.000232606	0.00014218
Incidence	Trinidad and Tobago	Female	All Ages	Fracture of face bones	Percent	1990	7.20E-05	0.000101239	5.26E-05
Incidence	Trinidad and Tobago	Both	All Ages	Fracture of face bones	Percent	1990	0.000125742	0.000165088	9.74E-05
Incidence	Trinidad and Tobago	Male	All Ages	Fracture of face bones	Rate	1990	84.36759254	108.7324088	66.68011481
Incidence	Trinidad and Tobago	Female	All Ages	Fracture of face bones	Rate	1990	34.80023338	48.50347676	26.07652902
Incidence	Trinidad and Tobago	Both	All Ages	Fracture of face bones	Rate	1990	59.60546875	77.69976766	46.70390643
Incidence	Trinidad and Tobago	Male	Age-standardized	Fracture of face bones	Percent	1990	0.000182079	0.000232136	0.000144412
Incidence	Trinidad and Tobago	Female	Age-standardized	Fracture of face bones	Percent	1990	7.39E-05	0.000102105	5.40E-05
Incidence	Trinidad and Tobago	Both	Age-standardized	Fracture of face bones	Percent	1990	0.000126829	0.000165816	9.81E-05
Incidence	Trinidad and Tobago	Male	Age-standardized	Fracture of face bones	Rate	1990	83.75782855	106.8278879	66.59246985
Incidence	Trinidad and Tobago	Female	Age-standardized	Fracture of face bones	Rate	1990	35.33064633	49.04644311	26.49604692
Incidence	Liberia	Both	Age-standardized	Fracture of face bones	Rate	1990	498.7451281	1181.08401	207.1655429
Incidence	Djibouti	Male	All Ages	Fracture of face bones	Number	1990	468.0540666	622.7898493	367.306183
Incidence	Djibouti	Female	All Ages	Fracture of face bones	Number	1990	183.7300565	261.757085	137.6600304
Incidence	Djibouti	Both	All Ages	Fracture of face bones	Number	1990	651.7841232	883.4263911	508.1752425
Incidence	Djibouti	Male	All Ages	Fracture of face bones	Percent	1990	0.000319097	0.000426905	0.000247658
Incidence	Djibouti	Female	All Ages	Fracture of face bones	Percent	1990	0.000132774	0.0001884	9.87E-05
Incidence	Djibouti	Both	All Ages	Fracture of face bones	Percent	1990	0.000228638	0.000310861	0.000175373
Incidence	Djibouti	Male	All Ages	Fracture of face bones	Rate	1990	175.4543244	233.45844	137.6880638
Incidence	Djibouti	Female	All Ages	Fracture of face bones	Rate	1990	79.36328026	113.0675148	59.46306109
Incidence	Djibouti	Both	All Ages	Fracture of face bones	Rate	1990	130.8088945	177.2980124	101.9875129
Incidence	Djibouti	Male	Age-standardized	Fracture of face bones	Percent	1990	0.000343483	0.000449054	0.000269331
Incidence	Djibouti	Female	Age-standardized	Fracture of face bones	Percent	1990	0.000147282	0.000203407	0.000111203
Incidence	Djibouti	Both	Age-standardized	Fracture of face bones	Percent	1990	0.000248452	0.000329453	0.000193294
Incidence	Djibouti	Male	Age-standardized	Fracture of face bones	Rate	1990	181.4156247	238.3236151	144.1859183
Incidence	Djibouti	Female	Age-standardized	Fracture of face bones	Rate	1990	83.88396924	115.6340173	63.52432793
Incidence	Slovenia	Both	Age-standardized	Fracture of face bones	Rate	1990	374.6303475	505.9475293	275.4004102
Incidence	South Korea	Male	All Ages	Fracture of face bones	Number	1990	56039.93951	70358.6729	45086.76104
Incidence	South Korea	Female	All Ages	Fracture of face bones	Number	1990	29513.32102	39794.34293	22040.00298
Incidence	South Korea	Both	All Ages	Fracture of face bones	Number	1990	85553.26053	109365.5966	67296.43993
Incidence	South Korea	Male	All Ages	Fracture of face bones	Percent	1990	0.000562832	0.000721824	0.000440744
Incidence	South Korea	Female	All Ages	Fracture of face bones	Percent	1990	0.000282516	0.000385568	0.000208293
Incidence	South Korea	Both	All Ages	Fracture of face bones	Percent	1990	0.000419265	0.000547371	0.000322368
Incidence	South Korea	Male	All Ages	Fracture of face bones	Rate	1990	252.0832111	316.4928505	202.8127725
Incidence	South Korea	Female	All Ages	Fracture of face bones	Rate	1990	133.9188135	180.5696887	100.0080962
Incidence	South Korea	Both	All Ages	Fracture of face bones	Rate	1990	193.2579424	247.0480965	152.0172514
Incidence	South Korea	Male	Age-standardized	Fracture of face bones	Percent	1990	0.000538398	0.000688559	0.000421564
Incidence	South Korea	Female	Age-standardized	Fracture of face bones	Percent	1990	0.000291509	0.000400127	0.000213697
Incidence	South Korea	Both	Age-standardized	Fracture of face bones	Percent	1990	0.000414211	0.000540258	0.000318273
Incidence	South Korea	Male	Age-standardized	Fracture of face bones	Rate	1990	242.5314009	305.1010867	193.7802988
Incidence	South Korea	Female	Age-standardized	Fracture of face bones	Rate	1990	138.9210664	185.9926212	103.0726147
Incidence	Czech Republic	Both	Age-standardized	Fracture of face bones	Rate	1990	358.6878196	488.6337448	262.7371166
Incidence	Australia	Male	All Ages	Fracture of face bones	Number	1990	26402.19721	33216.63491	21294.26066
Incidence	Australia	Female	All Ages	Fracture of face bones	Number	1990	14580.4665	19575.31237	10948.38801
Incidence	Australia	Both	All Ages	Fracture of face bones	Number	1990	40982.66371	52149.17645	32097.86129
Incidence	Australia	Male	All Ages	Fracture of face bones	Percent	1990	0.000732952	0.000937683	0.000570905
Incidence	Australia	Female	All Ages	Fracture of face bones	Percent	1990	0.000373955	0.000502264	0.000277574
Incidence	Australia	Both	All Ages	Fracture of face bones	Percent	1990	0.000546301	0.000709015	0.000415933
Incidence	Australia	Male	All Ages	Fracture of face bones	Rate	1990	315.0534679	396.3691331	254.1012256
Incidence	Australia	Female	All Ages	Fracture of face bones	Rate	1990	172.0655382	231.0102121	129.203018
Incidence	Australia	Both	All Ages	Fracture of face bones	Rate	1990	243.1626294	309.4169515	190.4463899
Incidence	Australia	Male	Age-standardized	Fracture of face bones	Percent	1990	0.000748325	0.000964467	0.000578978
Incidence	Australia	Female	Age-standardized	Fracture of face bones	Percent	1990	0.000384758	0.000524905	0.000284473
Incidence	Australia	Both	Age-standardized	Fracture of face bones	Percent	1990	0.000561963	0.000733643	0.000428112
Incidence	Australia	Male	Age-standardized	Fracture of face bones	Rate	1990	328.7527246	414.6745284	262.9085151
Incidence	Australia	Female	Age-standardized	Fracture of face bones	Rate	1990	180.4180107	243.7630907	134.5380495
Incidence	Slovakia	Both	Age-standardized	Fracture of face bones	Rate	1990	343.9203168	464.8740528	251.4412952
Incidence	Philippines	Male	All Ages	Fracture of face bones	Number	1990	23188.76759	30027.57112	18403.52745
Incidence	Philippines	Female	All Ages	Fracture of face bones	Number	1990	8565.116819	12418.31437	6385.380326
Incidence	Philippines	Both	All Ages	Fracture of face bones	Number	1990	31753.88441	42163.01365	24914.36578
Incidence	Philippines	Male	All Ages	Fracture of face bones	Percent	1990	0.000118687	0.00015362	9.25E-05
Incidence	Philippines	Female	All Ages	Fracture of face bones	Percent	1990	4.59E-05	6.60E-05	3.38E-05
Incidence	Philippines	Both	All Ages	Fracture of face bones	Percent	1990	8.32E-05	0.000110153	6.45E-05
Incidence	Philippines	Male	All Ages	Fracture of face bones	Rate	1990	72.7174277	94.16316425	57.71144029
Incidence	Philippines	Female	All Ages	Fracture of face bones	Rate	1990	27.23866059	39.4925437	20.30669413
Incidence	Philippines	Both	All Ages	Fracture of face bones	Rate	1990	50.13751815	66.57292174	39.33832001
Incidence	Philippines	Male	Age-standardized	Fracture of face bones	Percent	1990	0.000122978	0.00015757	9.63E-05
Incidence	Philippines	Female	Age-standardized	Fracture of face bones	Percent	1990	4.64E-05	6.47E-05	3.43E-05
Incidence	Philippines	Both	Age-standardized	Fracture of face bones	Percent	1990	8.54E-05	0.000111054	6.66E-05
Incidence	Philippines	Male	Age-standardized	Fracture of face bones	Rate	1990	71.60068141	92.22939972	56.50849343
Incidence	Philippines	Female	Age-standardized	Fracture of face bones	Rate	1990	26.15948222	37.14314444	19.55247558
Incidence	Romania	Both	Age-standardized	Fracture of face bones	Rate	1990	342.7580868	467.0059455	248.2615394
Incidence	Vietnam	Male	All Ages	Fracture of face bones	Number	1990	17291.91968	20837.16422	14475.23554
Incidence	Vietnam	Female	All Ages	Fracture of face bones	Number	1990	7636.409937	9747.698315	5958.310572
Incidence	Vietnam	Both	All Ages	Fracture of face bones	Number	1990	24928.32962	30540.27389	20526.07208
Incidence	Vietnam	Male	All Ages	Fracture of face bones	Percent	1990	0.000116707	0.00014269	9.69E-05
Incidence	Vietnam	Female	All Ages	Fracture of face bones	Percent	1990	4.93E-05	6.39E-05	3.85E-05
Incidence	Vietnam	Both	All Ages	Fracture of face bones	Percent	1990	8.23E-05	0.000102119	6.71E-05
Incidence	Vietnam	Male	All Ages	Fracture of face bones	Rate	1990	52.43334511	63.1833968	43.89246737
Incidence	Vietnam	Female	All Ages	Fracture of face bones	Rate	1990	21.80695441	27.83606623	17.01488109
Incidence	Vietnam	Both	All Ages	Fracture of face bones	Rate	1990	36.66087572	44.91408781	30.18669077
Incidence	Vietnam	Male	Age-standardized	Fracture of face bones	Percent	1990	0.000120283	0.000146281	9.97E-05
Incidence	Vietnam	Female	Age-standardized	Fracture of face bones	Percent	1990	5.13E-05	6.67E-05	4.03E-05
Incidence	Vietnam	Both	Age-standardized	Fracture of face bones	Percent	1990	8.45E-05	0.000105099	6.90E-05
Incidence	Vietnam	Male	Age-standardized	Fracture of face bones	Rate	1990	52.7614915	63.47316644	44.04611491
Incidence	Vietnam	Female	Age-standardized	Fracture of face bones	Rate	1990	22.18101171	28.52331807	17.33418755
Incidence	Hungary	Both	Age-standardized	Fracture of face bones	Rate	1990	337.4567187	464.5257915	243.1771198
Incidence	Bangladesh	Male	All Ages	Fracture of face bones	Number	1990	38030.504	45044.39165	31876.39004
Incidence	Bangladesh	Female	All Ages	Fracture of face bones	Number	1990	21320.7313	27056.13429	16566.44192
Incidence	Bangladesh	Both	All Ages	Fracture of face bones	Number	1990	59351.23529	71936.85995	48744.99763
Incidence	Bangladesh	Male	All Ages	Fracture of face bones	Percent	1990	0.000108234	0.000130328	8.93E-05
Incidence	Bangladesh	Female	All Ages	Fracture of face bones	Percent	1990	6.11E-05	7.87E-05	4.71E-05
Incidence	Bangladesh	Both	All Ages	Fracture of face bones	Percent	1990	8.47E-05	0.000104066	6.87E-05
Incidence	Bangladesh	Male	All Ages	Fracture of face bones	Rate	1990	67.93113746	80.45953746	56.93848901
Incidence	Bangladesh	Female	All Ages	Fracture of face bones	Rate	1990	40.29129071	51.12988655	31.30677452
Incidence	Bangladesh	Both	All Ages	Fracture of face bones	Rate	1990	54.50048398	66.05749087	44.76108963
Incidence	Bangladesh	Male	Age-standardized	Fracture of face bones	Percent	1990	0.000114547	0.000138927	9.43E-05
Incidence	Bangladesh	Female	Age-standardized	Fracture of face bones	Percent	1990	6.51E-05	8.41E-05	4.99E-05
Incidence	Bangladesh	Both	Age-standardized	Fracture of face bones	Percent	1990	9.00E-05	0.000111499	7.24E-05
Incidence	Bangladesh	Male	Age-standardized	Fracture of face bones	Rate	1990	68.57587177	81.70309756	57.11015826
Incidence	Bangladesh	Female	Age-standardized	Fracture of face bones	Rate	1990	41.01417213	52.68643611	31.5766817
Incidence	Latvia	Both	Age-standardized	Fracture of face bones	Rate	1990	317.3973682	419.6543813	241.5048928
Incidence	Argentina	Male	All Ages	Fracture of face bones	Number	1990	29634.35806	37039.29809	23463.04144
Incidence	Argentina	Female	All Ages	Fracture of face bones	Number	1990	13115.73301	17843.31643	9633.514169
Incidence	Argentina	Both	All Ages	Fracture of face bones	Number	1990	42750.09107	54457.0796	33267.01429
Incidence	Argentina	Male	All Ages	Fracture of face bones	Percent	1990	0.000423004	0.000531978	0.000329344
Incidence	Argentina	Female	All Ages	Fracture of face bones	Percent	1990	0.000166704	0.000227596	0.00012282
Incidence	Argentina	Both	All Ages	Fracture of face bones	Percent	1990	0.000287397	0.0003707	0.000219347
Incidence	Argentina	Male	All Ages	Fracture of face bones	Rate	1990	182.7978018	228.4747406	144.7303967
Incidence	Argentina	Female	All Ages	Fracture of face bones	Rate	1990	77.54232837	105.4925639	56.95488911
Incidence	Argentina	Both	All Ages	Fracture of face bones	Rate	1990	129.0536104	164.3945675	100.4261791
Incidence	Argentina	Male	Age-standardized	Fracture of face bones	Percent	1990	0.000424468	0.000532877	0.000331388
Incidence	Argentina	Female	Age-standardized	Fracture of face bones	Percent	1990	0.000165947	0.00022643	0.000122614
Incidence	Argentina	Both	Age-standardized	Fracture of face bones	Percent	1990	0.000288254	0.000371774	0.000221392
Incidence	Argentina	Male	Age-standardized	Fracture of face bones	Rate	1990	182.2077723	227.5638056	144.6975089
Incidence	Argentina	Female	Age-standardized	Fracture of face bones	Rate	1990	77.37570066	104.8650185	56.91434735
Incidence	Poland	Both	Age-standardized	Fracture of face bones	Rate	1990	311.3424806	417.5022315	229.2395713
Incidence	Kiribati	Male	All Ages	Fracture of face bones	Number	1990	17.20504818	20.8303469	14.318281
Incidence	Kiribati	Female	All Ages	Fracture of face bones	Number	1990	9.105306739	11.37819063	7.153178582
Incidence	Kiribati	Both	All Ages	Fracture of face bones	Number	1990	26.31035492	31.84885724	21.56410657
Incidence	Kiribati	Male	All Ages	Fracture of face bones	Percent	1990	8.51E-05	0.0001036	7.07E-05
Incidence	Kiribati	Female	All Ages	Fracture of face bones	Percent	1990	4.37E-05	5.50E-05	3.43E-05
Incidence	Kiribati	Both	All Ages	Fracture of face bones	Percent	1990	6.41E-05	7.84E-05	5.27E-05
Incidence	Kiribati	Male	All Ages	Fracture of face bones	Rate	1990	46.53098943	56.33559646	38.72373823
Incidence	Kiribati	Female	All Ages	Fracture of face bones	Rate	1990	24.20030952	30.24123656	19.011895
Incidence	Kiribati	Both	All Ages	Fracture of face bones	Rate	1990	35.26847065	42.6927151	28.90622578
Incidence	Kiribati	Male	Age-standardized	Fracture of face bones	Percent	1990	8.41E-05	0.000100971	7.01E-05
Incidence	Kiribati	Female	Age-standardized	Fracture of face bones	Percent	1990	4.39E-05	5.53E-05	3.47E-05
Incidence	Kiribati	Both	Age-standardized	Fracture of face bones	Percent	1990	6.34E-05	7.77E-05	5.23E-05
Incidence	Kiribati	Male	Age-standardized	Fracture of face bones	Rate	1990	44.43073893	53.4459939	37.19501211
Incidence	Kiribati	Female	Age-standardized	Fracture of face bones	Rate	1990	23.7926545	29.73006568	18.73418395
Incidence	Estonia	Both	Age-standardized	Fracture of face bones	Rate	1990	308.6508689	407.2048705	235.1698533
Incidence	Paraguay	Male	All Ages	Fracture of face bones	Number	1990	1718.442593	2168.462904	1371.662454
Incidence	Paraguay	Female	All Ages	Fracture of face bones	Number	1990	650.4063235	881.2699458	476.5691735
Incidence	Paraguay	Both	All Ages	Fracture of face bones	Number	1990	2368.848916	3022.572104	1862.208373
Incidence	Paraguay	Male	All Ages	Fracture of face bones	Percent	1990	0.000166527	0.000212222	0.000129887
Incidence	Paraguay	Female	All Ages	Fracture of face bones	Percent	1990	6.19E-05	8.45E-05	4.51E-05
Incidence	Paraguay	Both	All Ages	Fracture of face bones	Percent	1990	0.000113718	0.00014883	8.75E-05
Incidence	Paraguay	Male	All Ages	Fracture of face bones	Rate	1990	84.7334536	106.9231824	67.63432037
Incidence	Paraguay	Female	All Ages	Fracture of face bones	Rate	1990	32.4604559	43.98238944	23.78459754
Incidence	Paraguay	Both	All Ages	Fracture of face bones	Rate	1990	58.75492872	74.96932678	46.18864439
Incidence	Paraguay	Male	Age-standardized	Fracture of face bones	Percent	1990	0.000172096	0.000217735	0.000136173
Incidence	Paraguay	Female	Age-standardized	Fracture of face bones	Percent	1990	6.53E-05	8.86E-05	4.78E-05
Incidence	Paraguay	Both	Age-standardized	Fracture of face bones	Percent	1990	0.000118157	0.000151051	9.13E-05
Incidence	Paraguay	Male	Age-standardized	Fracture of face bones	Rate	1990	85.08916998	106.9563851	68.1949351
Incidence	Paraguay	Female	Age-standardized	Fracture of face bones	Rate	1990	33.04886298	44.79856331	24.21227248
Incidence	New Zealand	Both	Age-standardized	Fracture of face bones	Rate	1990	308.2877549	396.197313	240.3910765
Incidence	New Zealand	Male	All Ages	Fracture of face bones	Number	1990	6517.940115	8299.781116	5187.721446
Incidence	New Zealand	Female	All Ages	Fracture of face bones	Number	1990	3703.264721	5028.447461	2759.645542
Incidence	New Zealand	Both	All Ages	Fracture of face bones	Number	1990	10221.20484	13145.26186	7995.631287
Incidence	New Zealand	Male	All Ages	Fracture of face bones	Percent	1990	0.000836724	0.001071036	0.000650342
Incidence	New Zealand	Female	All Ages	Fracture of face bones	Percent	1990	0.000431822	0.000582735	0.000315919
Incidence	New Zealand	Both	All Ages	Fracture of face bones	Percent	1990	0.000624487	0.000817059	0.000479925
Incidence	New Zealand	Male	All Ages	Fracture of face bones	Rate	1990	386.1279856	491.6856718	307.3247677
Incidence	New Zealand	Female	All Ages	Fracture of face bones	Rate	1990	214.179791	290.8222629	159.6051997
Incidence	New Zealand	Both	All Ages	Fracture of face bones	Rate	1990	299.1218416	384.6938788	233.9908057
Incidence	New Zealand	Male	Age-standardized	Fracture of face bones	Percent	1990	0.000846229	0.001084119	0.000655553
Incidence	New Zealand	Female	Age-standardized	Fracture of face bones	Percent	1990	0.000436924	0.000588743	0.000321453
Incidence	New Zealand	Both	Age-standardized	Fracture of face bones	Percent	1990	0.000635228	0.000830577	0.000482553
Incidence	New Zealand	Male	Age-standardized	Fracture of face bones	Rate	1990	396.5490987	504.6710738	315.0418968
Incidence	New Zealand	Female	Age-standardized	Fracture of face bones	Rate	1990	219.368948	295.7938068	163.63727
Incidence	Bulgaria	Both	Age-standardized	Fracture of face bones	Rate	1990	307.7600552	409.8180337	229.0688484
Incidence	Madagascar	Male	All Ages	Fracture of face bones	Number	1990	8230.360751	10009.05557	6762.336788
Incidence	Madagascar	Female	All Ages	Fracture of face bones	Number	1990	3660.863851	4684.975881	2837.637017
Incidence	Madagascar	Both	All Ages	Fracture of face bones	Number	1990	11891.2246	14664.50261	9627.741093
Incidence	Madagascar	Male	All Ages	Fracture of face bones	Percent	1990	0.000221825	0.000274877	0.000179924
Incidence	Madagascar	Female	All Ages	Fracture of face bones	Percent	1990	9.42E-05	0.000120718	7.25E-05
Incidence	Madagascar	Both	All Ages	Fracture of face bones	Percent	1990	0.000156527	0.000194897	0.000124628
Incidence	Madagascar	Male	All Ages	Fracture of face bones	Rate	1990	137.8899751	167.6899063	113.2949672
Incidence	Madagascar	Female	All Ages	Fracture of face bones	Rate	1990	61.14722477	78.2529165	47.39690837
Incidence	Madagascar	Both	All Ages	Fracture of face bones	Rate	1990	99.4602581	122.6564347	80.52809077
Incidence	Madagascar	Male	Age-standardized	Fracture of face bones	Percent	1990	0.000245989	0.000302674	0.000199473
Incidence	Madagascar	Female	Age-standardized	Fracture of face bones	Percent	1990	0.000104604	0.000135431	8.02E-05
Incidence	Madagascar	Both	Age-standardized	Fracture of face bones	Percent	1990	0.00017289	0.000215381	0.000138097
Incidence	Madagascar	Male	Age-standardized	Fracture of face bones	Rate	1990	143.7187326	175.1206092	118.0207429
Incidence	Madagascar	Female	Age-standardized	Fracture of face bones	Rate	1990	64.58217162	83.36360146	49.42903623
Incidence	Croatia	Both	Age-standardized	Fracture of face bones	Rate	1990	296.2963571	385.1449183	226.1545365
Incidence	Panama	Male	All Ages	Fracture of face bones	Number	1990	752.9367056	917.6472665	619.7328774
Incidence	Panama	Female	All Ages	Fracture of face bones	Number	1990	304.9946173	416.9443093	225.2875276
Incidence	Panama	Both	All Ages	Fracture of face bones	Number	1990	1057.931323	1318.180208	850.5292746
Incidence	Panama	Male	All Ages	Fracture of face bones	Percent	1990	0.000122783	0.000152701	9.89E-05
Incidence	Panama	Female	All Ages	Fracture of face bones	Percent	1990	5.13E-05	7.03E-05	3.73E-05
Incidence	Panama	Both	All Ages	Fracture of face bones	Percent	1990	8.76E-05	0.000110811	6.85E-05
Incidence	Panama	Male	All Ages	Fracture of face bones	Rate	1990	62.27377836	75.89663522	51.25677572
Incidence	Panama	Female	All Ages	Fracture of face bones	Rate	1990	25.87957536	35.3787938	19.11622441
Incidence	Panama	Both	All Ages	Fracture of face bones	Rate	1990	44.30959302	55.2096599	35.62292296
Incidence	Panama	Male	Age-standardized	Fracture of face bones	Percent	1990	0.000126472	0.000156934	0.00010212
Incidence	Panama	Female	Age-standardized	Fracture of face bones	Percent	1990	5.52E-05	7.66E-05	3.98E-05
Incidence	Panama	Both	Age-standardized	Fracture of face bones	Percent	1990	9.11E-05	0.000115387	7.17E-05
Incidence	Panama	Male	Age-standardized	Fracture of face bones	Rate	1990	63.2050899	76.82066667	51.92639336
Incidence	Panama	Female	Age-standardized	Fracture of face bones	Rate	1990	27.68103333	38.40526306	20.23493628
Incidence	Lithuania	Both	Age-standardized	Fracture of face bones	Rate	1990	295.8033264	391.8172368	225.706122
Incidence	Estonia	Male	All Ages	Fracture of face bones	Number	1990	3270.134273	4208.345827	2536.212102
Incidence	Estonia	Female	All Ages	Fracture of face bones	Number	1990	1492.314924	2129.110372	1058.967697
Incidence	Estonia	Both	All Ages	Fracture of face bones	Number	1990	4762.449197	6307.135082	3636.153759
Incidence	Estonia	Male	All Ages	Fracture of face bones	Percent	1990	0.00099815	0.001298315	0.000768277
Incidence	Estonia	Female	All Ages	Fracture of face bones	Percent	1990	0.00038175	0.000546985	0.000267784
Incidence	Estonia	Both	All Ages	Fracture of face bones	Percent	1990	0.00066275	0.000880065	0.000498814
Incidence	Estonia	Male	All Ages	Fracture of face bones	Rate	1990	445.8960103	573.8249435	345.8227593
Incidence	Estonia	Female	All Ages	Fracture of face bones	Rate	1990	178.723695	254.9880503	126.8248523
Incidence	Estonia	Both	All Ages	Fracture of face bones	Rate	1990	303.6561032	402.146035	231.8429521
Incidence	Estonia	Male	Age-standardized	Fracture of face bones	Percent	1990	0.000970908	0.001263223	0.000747106
Incidence	Estonia	Female	Age-standardized	Fracture of face bones	Percent	1990	0.000377559	0.000533471	0.000267562
Incidence	Estonia	Both	Age-standardized	Fracture of face bones	Percent	1990	0.000659743	0.000878877	0.000496367
Incidence	Estonia	Male	Age-standardized	Fracture of face bones	Rate	1990	439.2596749	564.7869888	339.8244481
Incidence	Estonia	Female	Age-standardized	Fracture of face bones	Rate	1990	182.7279745	256.0765522	129.7714353
Incidence	Montenegro	Both	Age-standardized	Fracture of face bones	Rate	1990	287.8314645	376.5180646	219.2235832
Incidence	Zambia	Male	All Ages	Fracture of face bones	Number	1990	4598.162909	5700.476051	3755.891113
Incidence	Zambia	Female	All Ages	Fracture of face bones	Number	1990	2468.303405	3143.421322	1918.995656
Incidence	Zambia	Both	All Ages	Fracture of face bones	Number	1990	7066.466313	8731.20699	5703.671932
Incidence	Zambia	Male	All Ages	Fracture of face bones	Percent	1990	0.000166215	0.000208714	0.000131997
Incidence	Zambia	Female	All Ages	Fracture of face bones	Percent	1990	8.04E-05	0.000103858	6.09E-05
Incidence	Zambia	Both	All Ages	Fracture of face bones	Percent	1990	0.000121071	0.000152159	9.52E-05
Incidence	Zambia	Male	All Ages	Fracture of face bones	Rate	1990	118.1969501	146.5321905	96.54613881
Incidence	Zambia	Female	All Ages	Fracture of face bones	Rate	1990	61.26102169	78.01682782	47.62770828
Incidence	Zambia	Both	All Ages	Fracture of face bones	Rate	1990	89.22967058	110.250681	72.02139585
Incidence	Zambia	Male	Age-standardized	Fracture of face bones	Percent	1990	0.000193771	0.000240296	0.000155436
Incidence	Zambia	Female	Age-standardized	Fracture of face bones	Percent	1990	9.50E-05	0.000123352	7.21E-05
Incidence	Zambia	Both	Age-standardized	Fracture of face bones	Percent	1990	0.000141489	0.00017835	0.000112054
Incidence	Zambia	Male	Age-standardized	Fracture of face bones	Rate	1990	127.427321	156.9733633	103.7297009
Incidence	Zambia	Female	Age-standardized	Fracture of face bones	Rate	1990	67.39765407	88.40450856	51.60406393
Incidence	Russian Federation	Both	Age-standardized	Fracture of face bones	Rate	1990	279.5893552	357.7264671	220.0941246
Incidence	Malaysia	Male	All Ages	Fracture of face bones	Number	1990	5901.463315	7228.247885	4834.795376
Incidence	Malaysia	Female	All Ages	Fracture of face bones	Number	1990	2211.33659	2805.797356	1718.662432
Incidence	Malaysia	Both	All Ages	Fracture of face bones	Number	1990	8112.799905	9993.886642	6552.755687
Incidence	Malaysia	Male	All Ages	Fracture of face bones	Percent	1990	0.000150813	0.000185468	0.000122671
Incidence	Malaysia	Female	All Ages	Fracture of face bones	Percent	1990	5.91E-05	7.70E-05	4.56E-05
Incidence	Malaysia	Both	All Ages	Fracture of face bones	Percent	1990	0.000106001	0.000132443	8.55E-05
Incidence	Malaysia	Male	All Ages	Fracture of face bones	Rate	1990	66.27442115	81.17443403	54.29556159
Incidence	Malaysia	Female	All Ages	Fracture of face bones	Rate	1990	25.31468202	32.11988088	19.67470404
Incidence	Malaysia	Both	All Ages	Fracture of face bones	Rate	1990	45.99098582	56.65475597	37.14718684
Incidence	Malaysia	Male	Age-standardized	Fracture of face bones	Percent	1990	0.000155225	0.000190442	0.000126038
Incidence	Malaysia	Female	Age-standardized	Fracture of face bones	Percent	1990	6.06E-05	7.83E-05	4.70E-05
Incidence	Malaysia	Both	Age-standardized	Fracture of face bones	Percent	1990	0.000108551	0.00013568	8.76E-05
Incidence	Malaysia	Male	Age-standardized	Fracture of face bones	Rate	1990	66.77465504	81.73531941	54.50597413
Incidence	Malaysia	Female	Age-standardized	Fracture of face bones	Rate	1990	25.38142206	32.11875134	19.67381985
Incidence	Ethiopia	Both	Age-standardized	Fracture of face bones	Rate	1990	262.5231882	528.2011358	147.2925034
Incidence	Slovenia	Male	All Ages	Fracture of face bones	Number	1990	5103.141188	6737.1183	3800.462603
Incidence	Slovenia	Female	All Ages	Fracture of face bones	Number	1990	2374.08728	3522.322284	1606.000806
Incidence	Slovenia	Both	All Ages	Fracture of face bones	Number	1990	7477.228468	10121.30144	5445.183539
Incidence	Slovenia	Male	All Ages	Fracture of face bones	Percent	1990	0.001161926	0.001541646	0.00085696
Incidence	Slovenia	Female	All Ages	Fracture of face bones	Percent	1990	0.000499341	0.000752929	0.00033659
Incidence	Slovenia	Both	All Ages	Fracture of face bones	Percent	1990	0.000817458	0.001110026	0.000596685
Incidence	Slovenia	Male	All Ages	Fracture of face bones	Rate	1990	526.8254103	695.5098795	392.3427153
Incidence	Slovenia	Female	All Ages	Fracture of face bones	Rate	1990	232.1181818	344.3828924	157.0211805
Incidence	Slovenia	Both	All Ages	Fracture of face bones	Rate	1990	375.4662863	508.2374415	273.4278951
Incidence	Slovenia	Male	Age-standardized	Fracture of face bones	Percent	1990	0.001125391	0.001501967	0.000831343
Incidence	Slovenia	Female	Age-standardized	Fracture of face bones	Percent	1990	0.000473692	0.000696053	0.000321859
Incidence	Slovenia	Both	Age-standardized	Fracture of face bones	Percent	1990	0.000797436	0.001079707	0.000580304
Incidence	Slovenia	Male	Age-standardized	Fracture of face bones	Rate	1990	522.1508698	692.2041997	388.9547533
Incidence	Slovenia	Female	Age-standardized	Fracture of face bones	Rate	1990	225.3096393	328.6883894	155.9208133
Incidence	Ukraine	Both	Age-standardized	Fracture of face bones	Rate	1990	258.7015423	340.8625352	195.863769
Incidence	Morocco	Male	All Ages	Fracture of face bones	Number	1990	13420.93017	16304.2651	11043.41698
Incidence	Morocco	Female	All Ages	Fracture of face bones	Number	1990	6540.551219	8459.299013	5053.47343
Incidence	Morocco	Both	All Ages	Fracture of face bones	Number	1990	19961.48139	24778.86977	16198.7661
Incidence	Morocco	Male	All Ages	Fracture of face bones	Percent	1990	0.00018782	0.000232253	0.000151689
Incidence	Morocco	Female	All Ages	Fracture of face bones	Percent	1990	8.58E-05	0.000111988	6.56E-05
Incidence	Morocco	Both	All Ages	Fracture of face bones	Percent	1990	0.000135152	0.000169173	0.000108077
Incidence	Morocco	Male	All Ages	Fracture of face bones	Rate	1990	106.767988	129.7058817	87.85407548
Incidence	Morocco	Female	All Ages	Fracture of face bones	Rate	1990	51.75732957	66.94095227	39.98964018
Incidence	Morocco	Both	All Ages	Fracture of face bones	Rate	1990	79.18979608	98.30100313	64.26261454
Incidence	Morocco	Male	Age-standardized	Fracture of face bones	Percent	1990	0.000191211	0.000234481	0.000154936
Incidence	Morocco	Female	Age-standardized	Fracture of face bones	Percent	1990	8.38E-05	0.000109248	6.42E-05
Incidence	Morocco	Both	Age-standardized	Fracture of face bones	Percent	1990	0.000134993	0.000168084	0.000108399
Incidence	Morocco	Male	Age-standardized	Fracture of face bones	Rate	1990	103.3661415	125.9912881	84.56925579
Incidence	Morocco	Female	Age-standardized	Fracture of face bones	Rate	1990	49.17515242	63.60534704	38.0137962
Incidence	Serbia	Both	Age-standardized	Fracture of face bones	Rate	1990	257.5399195	339.599701	193.9757621
Incidence	Switzerland	Male	All Ages	Fracture of face bones	Number	1990	9235.886138	11807.15523	7356.121208
Incidence	Switzerland	Female	All Ages	Fracture of face bones	Number	1990	5376.46949	7454.740045	3818.387876
Incidence	Switzerland	Both	All Ages	Fracture of face bones	Number	1990	14612.35563	19007.59554	11170.2467
Incidence	Switzerland	Male	All Ages	Fracture of face bones	Percent	1990	0.00056517	0.000731859	0.000434593
Incidence	Switzerland	Female	All Ages	Fracture of face bones	Percent	1990	0.000303666	0.000428309	0.00021358
Incidence	Switzerland	Both	All Ages	Fracture of face bones	Percent	1990	0.000429137	0.00056746	0.00032077
Incidence	Switzerland	Male	All Ages	Fracture of face bones	Rate	1990	268.4132001	343.1393884	213.7834967
Incidence	Switzerland	Female	All Ages	Fracture of face bones	Rate	1990	152.2810966	211.145249	108.1505799
Incidence	Switzerland	Both	All Ages	Fracture of face bones	Rate	1990	209.60003	272.6454718	160.226325
Incidence	Switzerland	Male	Age-standardized	Fracture of face bones	Percent	1990	0.000554289	0.000714935	0.000424607
Incidence	Switzerland	Female	Age-standardized	Fracture of face bones	Percent	1990	0.000272213	0.000375613	0.000193698
Incidence	Switzerland	Both	Age-standardized	Fracture of face bones	Percent	1990	0.000414382	0.000544553	0.000311085
Incidence	Switzerland	Male	Age-standardized	Fracture of face bones	Rate	1990	276.8419881	350.8711403	217.5945686
Incidence	Switzerland	Female	Age-standardized	Fracture of face bones	Rate	1990	143.257178	195.5554981	103.4158771
Incidence	Belarus	Both	Age-standardized	Fracture of face bones	Rate	1990	257.1988986	337.2473716	195.9903537
Incidence	Cambodia	Male	All Ages	Fracture of face bones	Number	1990	3647.431942	4937.923638	2837.154794
Incidence	Cambodia	Female	All Ages	Fracture of face bones	Number	1990	1919.194893	2812.288283	1377.236126
Incidence	Cambodia	Both	All Ages	Fracture of face bones	Number	1990	5566.626834	7830.92236	4226.488408
Incidence	Cambodia	Male	All Ages	Fracture of face bones	Percent	1990	0.000136383	0.000184507	0.000104237
Incidence	Cambodia	Female	All Ages	Fracture of face bones	Percent	1990	6.90E-05	0.000103367	4.92E-05
Incidence	Cambodia	Both	All Ages	Fracture of face bones	Percent	1990	0.000102051	0.000142439	7.68E-05
Incidence	Cambodia	Male	All Ages	Fracture of face bones	Rate	1990	73.21411302	99.11787391	56.94959496
Incidence	Cambodia	Female	All Ages	Fracture of face bones	Rate	1990	35.23694267	51.63438137	25.28643162
Incidence	Cambodia	Both	All Ages	Fracture of face bones	Rate	1990	53.37942931	75.09218401	40.52859046
Incidence	Cambodia	Male	Age-standardized	Fracture of face bones	Percent	1990	0.000145625	0.000194823	0.000112332
Incidence	Cambodia	Female	Age-standardized	Fracture of face bones	Percent	1990	7.17E-05	0.000105667	5.17E-05
Incidence	Cambodia	Both	Age-standardized	Fracture of face bones	Percent	1990	0.000106684	0.000148176	8.07E-05
Incidence	Cambodia	Male	Age-standardized	Fracture of face bones	Rate	1990	74.0647655	100.2418109	58.07911298
Incidence	Cambodia	Female	Age-standardized	Fracture of face bones	Rate	1990	34.98117611	51.41648865	25.4453792
Incidence	Kuwait	Both	Age-standardized	Fracture of face bones	Rate	1990	256.7812907	486.9035539	152.9996259
Incidence	Angola	Male	All Ages	Fracture of face bones	Number	1990	10218.87845	16376.09764	7061.046925
Incidence	Angola	Female	All Ages	Fracture of face bones	Number	1990	4877.845641	8380.424192	3185.067172
Incidence	Angola	Both	All Ages	Fracture of face bones	Number	1990	15096.72409	25055.72433	10335.98836
Incidence	Angola	Male	All Ages	Fracture of face bones	Percent	1990	0.000265364	0.000432684	0.000179371
Incidence	Angola	Female	All Ages	Fracture of face bones	Percent	1990	0.000120005	0.000202946	7.82E-05
Incidence	Angola	Both	All Ages	Fracture of face bones	Percent	1990	0.000190715	0.00031825	0.000127506
Incidence	Angola	Male	All Ages	Fracture of face bones	Rate	1990	197.8939646	317.1317577	136.7408935
Incidence	Angola	Female	All Ages	Fracture of face bones	Rate	1990	95.97701676	164.89413	62.66972509
Incidence	Angola	Both	All Ages	Fracture of face bones	Rate	1990	147.3408716	244.5386322	100.8770859
Incidence	Angola	Male	Age-standardized	Fracture of face bones	Percent	1990	0.000295198	0.000479879	0.00020039
Incidence	Angola	Female	Age-standardized	Fracture of face bones	Percent	1990	0.000129177	0.000213355	8.72E-05
Incidence	Angola	Both	Age-standardized	Fracture of face bones	Percent	1990	0.00021055	0.000349804	0.000142801
Incidence	Angola	Male	Age-standardized	Fracture of face bones	Rate	1990	204.0914522	334.4939425	140.6585462
Incidence	Angola	Female	Age-standardized	Fracture of face bones	Rate	1990	94.8411558	155.7560679	63.30908856
Incidence	Moldova	Both	Age-standardized	Fracture of face bones	Rate	1990	256.6631014	332.9820351	197.709779
Incidence	South Sudan	Male	All Ages	Fracture of face bones	Number	1990	5799.985706	8629.327395	4251.187272
Incidence	South Sudan	Female	All Ages	Fracture of face bones	Number	1990	2432.105588	3873.792216	1700.324099
Incidence	South Sudan	Both	All Ages	Fracture of face bones	Number	1990	8232.091294	12648.92974	6025.192218
Incidence	South Sudan	Male	All Ages	Fracture of face bones	Percent	1990	0.000287945	0.000432059	0.000208408
Incidence	South Sudan	Female	All Ages	Fracture of face bones	Percent	1990	0.000124493	0.0001987	8.61E-05
Incidence	South Sudan	Both	All Ages	Fracture of face bones	Percent	1990	0.000207462	0.000318374	0.000149251
Incidence	South Sudan	Male	All Ages	Fracture of face bones	Rate	1990	185.6895474	276.2723876	136.1039631
Incidence	South Sudan	Female	All Ages	Fracture of face bones	Rate	1990	88.13491298	140.3789134	61.61653393
Incidence	South Sudan	Both	All Ages	Fracture of face bones	Rate	1990	139.9298978	215.0077524	102.4168102
Incidence	South Sudan	Male	Age-standardized	Fracture of face bones	Percent	1990	0.000317017	0.000473104	0.000233462
Incidence	South Sudan	Female	Age-standardized	Fracture of face bones	Percent	1990	0.000134805	0.000204524	9.60E-05
Incidence	South Sudan	Both	Age-standardized	Fracture of face bones	Percent	1990	0.00022851	0.000344092	0.000167417
Incidence	South Sudan	Male	Age-standardized	Fracture of face bones	Rate	1990	196.1502591	288.60205	146.5260247
Incidence	South Sudan	Female	Age-standardized	Fracture of face bones	Rate	1990	90.51620076	137.8041744	65.09769104
Incidence	Macedonia	Both	Age-standardized	Fracture of face bones	Rate	1990	255.8810894	335.170215	195.3547369
Incidence	Andorra	Male	All Ages	Fracture of face bones	Number	1990	57.68001916	72.90343105	45.91870637
Incidence	Andorra	Female	All Ages	Fracture of face bones	Number	1990	25.61904927	35.13416409	18.77643674
Incidence	Andorra	Both	All Ages	Fracture of face bones	Number	1990	83.29906843	108.0860858	65.13975446
Incidence	Andorra	Male	All Ages	Fracture of face bones	Percent	1990	0.000427618	0.000548392	0.00033376
Incidence	Andorra	Female	All Ages	Fracture of face bones	Percent	1990	0.000200302	0.000277667	0.000145144
Incidence	Andorra	Both	All Ages	Fracture of face bones	Percent	1990	0.000316941	0.000413106	0.000243501
Incidence	Andorra	Male	All Ages	Fracture of face bones	Rate	1990	199.7322095	252.4472699	159.0055762
Incidence	Andorra	Female	All Ages	Fracture of face bones	Rate	1990	100.478364	137.7968125	73.64151671
Incidence	Andorra	Both	All Ages	Fracture of face bones	Rate	1990	153.1915559	198.7762404	119.7955814
Incidence	Andorra	Male	Age-standardized	Fracture of face bones	Percent	1990	0.000421205	0.000541116	0.000326207
Incidence	Andorra	Female	Age-standardized	Fracture of face bones	Percent	1990	0.000210595	0.000293266	0.000150808
Incidence	Andorra	Both	Age-standardized	Fracture of face bones	Percent	1990	0.000319788	0.00041793	0.00024256
Incidence	Andorra	Male	Age-standardized	Fracture of face bones	Rate	1990	208.0230935	261.9421379	164.1013852
Incidence	Andorra	Female	Age-standardized	Fracture of face bones	Rate	1990	109.8100121	150.7736822	80.3332911
Incidence	Albania	Both	Age-standardized	Fracture of face bones	Rate	1990	255.5208166	333.2138059	194.480344
Incidence	Brunei	Male	Age-standardized	Fracture of face bones	Percent	1990	0.000534503	0.000673305	0.000418488
Incidence	Brunei	Female	Age-standardized	Fracture of face bones	Percent	1990	0.000292727	0.000395258	0.000219204
Incidence	Brunei	Both	Age-standardized	Fracture of face bones	Percent	1990	0.000417693	0.000540585	0.000323035
Incidence	Brunei	Male	Age-standardized	Fracture of face bones	Rate	1990	236.8122988	294.8900762	191.2514796
Incidence	Brunei	Female	Age-standardized	Fracture of face bones	Rate	1990	138.2106624	185.4532828	103.4419662
Incidence	Australia	Both	Age-standardized	Fracture of face bones	Rate	1990	255.0592334	328.1759724	198.5449998
Incidence	Ecuador	Male	All Ages	Fracture of face bones	Number	1990	4186.924427	5185.560731	3380.580999
Incidence	Ecuador	Female	All Ages	Fracture of face bones	Number	1990	1556.263257	2098.342896	1153.879091
Incidence	Ecuador	Both	All Ages	Fracture of face bones	Number	1990	5743.187684	7214.775226	4592.772765
Incidence	Ecuador	Male	All Ages	Fracture of face bones	Percent	1990	0.000145006	0.00018111	0.000114798
Incidence	Ecuador	Female	All Ages	Fracture of face bones	Percent	1990	5.18E-05	7.02E-05	3.83E-05
Incidence	Ecuador	Both	All Ages	Fracture of face bones	Percent	1990	9.75E-05	0.000124102	7.62E-05
Incidence	Ecuador	Male	All Ages	Fracture of face bones	Rate	1990	84.00156483	104.0370381	67.82403143
Incidence	Ecuador	Female	All Ages	Fracture of face bones	Rate	1990	30.89089948	41.65085771	22.90381327
Incidence	Ecuador	Both	All Ages	Fracture of face bones	Rate	1990	57.30422934	71.98739741	45.82564916
Incidence	Ecuador	Male	Age-standardized	Fracture of face bones	Percent	1990	0.000157412	0.000196261	0.000125047
Incidence	Ecuador	Female	Age-standardized	Fracture of face bones	Percent	1990	5.60E-05	7.59E-05	4.12E-05
Incidence	Ecuador	Both	Age-standardized	Fracture of face bones	Percent	1990	0.000105027	0.000133372	8.22E-05
Incidence	Ecuador	Male	Age-standardized	Fracture of face bones	Rate	1990	88.53490006	109.7739911	70.94533909
Incidence	Ecuador	Female	Age-standardized	Fracture of face bones	Rate	1990	32.77981595	44.54185187	24.20750796
Incidence	Greenland	Both	Age-standardized	Fracture of face bones	Rate	1990	231.3420752	295.298847	181.9693284
Incidence	Armenia	Male	All Ages	Fracture of face bones	Number	1990	5471.66087	6878.843046	4279.113973
Incidence	Armenia	Female	All Ages	Fracture of face bones	Number	1990	1846.597986	2564.68205	1345.116363
Incidence	Armenia	Both	All Ages	Fracture of face bones	Number	1990	7318.258856	9332.808373	5604.941039
Incidence	Armenia	Male	All Ages	Fracture of face bones	Percent	1990	0.000753234	0.000954469	0.000581413
Incidence	Armenia	Female	All Ages	Fracture of face bones	Percent	1990	0.000237172	0.00033157	0.000170555
Incidence	Armenia	Both	All Ages	Fracture of face bones	Percent	1990	0.000486225	0.000627949	0.000369532
Incidence	Armenia	Male	All Ages	Fracture of face bones	Rate	1990	326.4115076	410.356852	255.2702143
Incidence	Armenia	Female	All Ages	Fracture of face bones	Rate	1990	105.9059943	147.0895152	77.14504564
Incidence	Armenia	Both	All Ages	Fracture of face bones	Rate	1990	213.9887145	272.8949202	163.89064
Incidence	Armenia	Male	Age-standardized	Fracture of face bones	Percent	1990	0.000741064	0.000939994	0.000572726
Incidence	Armenia	Female	Age-standardized	Fracture of face bones	Percent	1990	0.000237853	0.000332985	0.000170574
Incidence	Armenia	Both	Age-standardized	Fracture of face bones	Percent	1990	0.000481232	0.000620524	0.00036547
Incidence	Armenia	Male	Age-standardized	Fracture of face bones	Rate	1990	319.4847577	400.5468289	249.567425
Incidence	Armenia	Female	Age-standardized	Fracture of face bones	Rate	1990	105.9742907	146.2551169	76.67271083
Incidence	Bosnia and Herzegovina	Both	Age-standardized	Fracture of face bones	Rate	1990	221.0870535	298.9398846	164.4018997
Incidence	Ireland	Male	All Ages	Fracture of face bones	Number	1990	3436.214938	4348.484414	2724.61465
Incidence	Ireland	Female	All Ages	Fracture of face bones	Number	1990	1931.803388	2652.634757	1406.401827
Incidence	Ireland	Both	All Ages	Fracture of face bones	Number	1990	5368.018326	6979.983677	4163.480079
Incidence	Ireland	Male	All Ages	Fracture of face bones	Percent	1990	0.000397851	0.000513579	0.00030588
Incidence	Ireland	Female	All Ages	Fracture of face bones	Percent	1990	0.000210839	0.00029408	0.000150777
Incidence	Ireland	Both	All Ages	Fracture of face bones	Percent	1990	0.000301542	0.000396795	0.000227858
Incidence	Ireland	Male	All Ages	Fracture of face bones	Rate	1990	191.5952265	242.4612171	151.9180756
Incidence	Ireland	Female	All Ages	Fracture of face bones	Rate	1990	106.9926473	146.9157869	77.89335888
Incidence	Ireland	Both	All Ages	Fracture of face bones	Rate	1990	149.1520537	193.9410108	115.683585
Incidence	Ireland	Male	Age-standardized	Fracture of face bones	Percent	1990	0.000397529	0.000514556	0.000306205
Incidence	Ireland	Female	Age-standardized	Fracture of face bones	Percent	1990	0.000212528	0.000296799	0.000152188
Incidence	Ireland	Both	Age-standardized	Fracture of face bones	Percent	1990	0.000303929	0.00040051	0.000229016
Incidence	Ireland	Male	Age-standardized	Fracture of face bones	Rate	1990	193.5837622	244.0158536	153.542359
Incidence	Ireland	Female	Age-standardized	Fracture of face bones	Rate	1990	109.5978902	149.914272	79.8969745
Incidence	Switzerland	Both	Age-standardized	Fracture of face bones	Rate	1990	212.3275404	275.4365499	163.4681993
Incidence	Tonga	Male	All Ages	Fracture of face bones	Number	1990	27.30578085	32.27615808	23.10124812
Incidence	Tonga	Female	All Ages	Fracture of face bones	Number	1990	16.68095036	21.02406136	13.09975607
Incidence	Tonga	Both	All Ages	Fracture of face bones	Number	1990	43.98673121	52.96713475	36.3631381
Incidence	Tonga	Male	All Ages	Fracture of face bones	Percent	1990	0.000114576	0.000137143	9.54E-05
Incidence	Tonga	Female	All Ages	Fracture of face bones	Percent	1990	6.99E-05	9.11E-05	5.41E-05
Incidence	Tonga	Both	All Ages	Fracture of face bones	Percent	1990	9.22E-05	0.00011204	7.54E-05
Incidence	Tonga	Male	All Ages	Fracture of face bones	Rate	1990	56.18895055	66.41683167	47.53699941
Incidence	Tonga	Female	All Ages	Fracture of face bones	Rate	1990	34.86180399	43.93854608	27.37740469
Incidence	Tonga	Both	All Ages	Fracture of face bones	Rate	1990	45.60803282	54.91944397	37.70344261
Incidence	Tonga	Male	Age-standardized	Fracture of face bones	Percent	1990	0.000113859	0.000135436	9.49E-05
Incidence	Tonga	Female	Age-standardized	Fracture of face bones	Percent	1990	7.33E-05	9.60E-05	5.63E-05
Incidence	Tonga	Both	Age-standardized	Fracture of face bones	Percent	1990	9.34E-05	0.000113474	7.71E-05
Incidence	Tonga	Male	Age-standardized	Fracture of face bones	Rate	1990	54.53372777	64.42156838	46.13065746
Incidence	Tonga	Female	Age-standardized	Fracture of face bones	Rate	1990	36.17631076	46.22929883	28.25862931
Incidence	Armenia	Both	Age-standardized	Fracture of face bones	Rate	1990	210.8254275	268.7350872	161.0704595
Incidence	Iran	Male	All Ages	Fracture of face bones	Number	1990	52745.66024	67547.11566	41507.41993
Incidence	Iran	Female	All Ages	Fracture of face bones	Number	1990	30268.254	44045.26841	21580.15028
Incidence	Iran	Both	All Ages	Fracture of face bones	Number	1990	83013.91424	110459.0049	63192.16282
Incidence	Iran	Male	All Ages	Fracture of face bones	Percent	1990	0.000342255	0.000448106	0.000265088
Incidence	Iran	Female	All Ages	Fracture of face bones	Percent	1990	0.00019446	0.000290849	0.000135424
Incidence	Iran	Both	All Ages	Fracture of face bones	Percent	1990	0.000267987	0.000362256	0.000198918
Incidence	Iran	Male	All Ages	Fracture of face bones	Rate	1990	178.9011884	229.1043322	140.7836534
Incidence	Iran	Female	All Ages	Fracture of face bones	Rate	1990	106.6412252	155.1804537	76.03126586
Incidence	Iran	Both	All Ages	Fracture of face bones	Rate	1990	143.4579296	190.8863146	109.2035826
Incidence	Iran	Male	Age-standardized	Fracture of face bones	Percent	1990	0.00037079	0.000491993	0.000285046
Incidence	Iran	Female	Age-standardized	Fracture of face bones	Percent	1990	0.000203495	0.000302201	0.000140133
Incidence	Iran	Both	Age-standardized	Fracture of face bones	Percent	1990	0.000285302	0.000389677	0.000211681
Incidence	Iran	Male	Age-standardized	Fracture of face bones	Rate	1990	182.8604226	239.4598639	142.0752853
Incidence	Iran	Female	Age-standardized	Fracture of face bones	Rate	1990	108.1196978	161.5880868	75.03587178
Incidence	Luxembourg	Both	Age-standardized	Fracture of face bones	Rate	1990	203.6515314	261.0529134	158.3534724
Incidence	Honduras	Male	All Ages	Fracture of face bones	Number	1990	1611.248743	1956.631761	1323.369411
Incidence	Honduras	Female	All Ages	Fracture of face bones	Number	1990	613.5558415	826.0164392	453.9615122
Incidence	Honduras	Both	All Ages	Fracture of face bones	Number	1990	2224.804585	2742.967555	1775.590966
Incidence	Honduras	Male	All Ages	Fracture of face bones	Percent	1990	0.000112154	0.000137479	9.09E-05
Incidence	Honduras	Female	All Ages	Fracture of face bones	Percent	1990	4.26E-05	5.82E-05	3.09E-05
Incidence	Honduras	Both	All Ages	Fracture of face bones	Percent	1990	7.73E-05	9.72E-05	6.06E-05
Incidence	Honduras	Male	All Ages	Fracture of face bones	Rate	1990	68.81284801	83.56338806	56.51816241
Incidence	Honduras	Female	All Ages	Fracture of face bones	Rate	1990	25.94061784	34.92327075	19.19310567
Incidence	Honduras	Both	All Ages	Fracture of face bones	Rate	1990	47.26862099	58.27760992	37.72454308
Incidence	Honduras	Male	Age-standardized	Fracture of face bones	Percent	1990	0.000130331	0.00016012	0.000105699
Incidence	Honduras	Female	Age-standardized	Fracture of face bones	Percent	1990	4.43E-05	5.98E-05	3.25E-05
Incidence	Honduras	Both	Age-standardized	Fracture of face bones	Percent	1990	8.61E-05	0.000107252	6.82E-05
Incidence	Honduras	Male	Age-standardized	Fracture of face bones	Rate	1990	74.14264937	89.60723323	60.61328404
Incidence	Honduras	Female	Age-standardized	Fracture of face bones	Rate	1990	25.47051299	34.23348509	18.82432335
Incidence	Kazakhstan	Both	Age-standardized	Fracture of face bones	Rate	1990	195.5111779	250.3060613	151.7361896
Incidence	Brunei	Male	All Ages	Fracture of face bones	Number	1990	343.2822346	429.0049138	277.1332737
Incidence	Brunei	Female	All Ages	Fracture of face bones	Number	1990	171.0508272	230.1836427	128.365106
Incidence	Brunei	Both	All Ages	Fracture of face bones	Number	1990	514.3330619	655.2630889	411.0640288
Incidence	Brunei	Male	All Ages	Fracture of face bones	Percent	1990	0.000546718	0.00069796	0.000429917
Incidence	Brunei	Female	All Ages	Fracture of face bones	Percent	1990	0.000285078	0.000386804	0.000213053
Incidence	Brunei	Both	All Ages	Fracture of face bones	Percent	1990	0.000418819	0.000541883	0.00032279
Incidence	Brunei	Male	All Ages	Fracture of face bones	Rate	1990	250.3920678	312.9186909	202.1426292
Incidence	Brunei	Female	All Ages	Fracture of face bones	Rate	1990	140.7801085	189.4482402	105.6484429
Incidence	Brunei	Both	All Ages	Fracture of face bones	Rate	1990	198.8913505	253.3886509	158.9574653
Incidence	Namibia	Male	All Ages	Fracture of face bones	Number	1990	851.7895684	1028.725614	704.2761575
Incidence	Namibia	Female	All Ages	Fracture of face bones	Number	1990	401.0826858	504.8223217	315.7479473
Incidence	Namibia	Both	All Ages	Fracture of face bones	Number	1990	1252.872254	1516.204326	1030.796086
Incidence	Namibia	Male	All Ages	Fracture of face bones	Percent	1990	0.000192449	0.00023597	0.00015525
Incidence	Namibia	Female	All Ages	Fracture of face bones	Percent	1990	8.39E-05	0.000107205	6.50E-05
Incidence	Namibia	Both	All Ages	Fracture of face bones	Percent	1990	0.000136111	0.000168109	0.000108616
Incidence	Namibia	Male	All Ages	Fracture of face bones	Rate	1990	123.1495073	148.7304578	101.8224043
Incidence	Namibia	Female	All Ages	Fracture of face bones	Rate	1990	55.41705058	69.75061533	43.62646552
Incidence	Namibia	Both	All Ages	Fracture of face bones	Rate	1990	88.51566475	107.1201261	72.8259409
Incidence	Namibia	Male	Age-standardized	Fracture of face bones	Percent	1990	0.000213453	0.00025927	0.000173767
Incidence	Namibia	Female	Age-standardized	Fracture of face bones	Percent	1990	8.73E-05	0.000111557	6.72E-05
Incidence	Namibia	Both	Age-standardized	Fracture of face bones	Percent	1990	0.000146936	0.000180287	0.000118912
Incidence	Namibia	Male	Age-standardized	Fracture of face bones	Rate	1990	130.1521286	157.3463087	107.2059922
Incidence	Namibia	Female	Age-standardized	Fracture of face bones	Rate	1990	55.10059645	69.82115455	43.1502713
Incidence	United States	Both	Age-standardized	Fracture of face bones	Rate	1990	194.1018977	254.1652021	147.3150393
Incidence	Chile	Male	All Ages	Fracture of face bones	Number	1990	12964.78512	16303.70135	10290.81361
Incidence	Chile	Female	All Ages	Fracture of face bones	Number	1990	5061.067858	6885.205408	3714.35077
Incidence	Chile	Both	All Ages	Fracture of face bones	Number	1990	18025.85298	22890.40608	14129.08701
Incidence	Chile	Male	All Ages	Fracture of face bones	Percent	1990	0.000435198	0.000553427	0.000338049
Incidence	Chile	Female	All Ages	Fracture of face bones	Percent	1990	0.000151919	0.000209216	0.000111821
Incidence	Chile	Both	All Ages	Fracture of face bones	Percent	1990	0.000285613	0.00036778	0.00022002
Incidence	Chile	Male	All Ages	Fracture of face bones	Rate	1990	198.7447658	249.9289636	157.7538943
Incidence	Chile	Female	All Ages	Fracture of face bones	Rate	1990	74.87955067	101.8680448	54.9545915
Incidence	Chile	Both	All Ages	Fracture of face bones	Rate	1990	135.7135506	172.3379353	106.375469
Incidence	Chile	Male	Age-standardized	Fracture of face bones	Percent	1990	0.000431487	0.00054693	0.00033661
Incidence	Chile	Female	Age-standardized	Fracture of face bones	Percent	1990	0.000153398	0.000211767	0.00011173
Incidence	Chile	Both	Age-standardized	Fracture of face bones	Percent	1990	0.000284082	0.000366039	0.000217842
Incidence	Chile	Male	Age-standardized	Fracture of face bones	Rate	1990	195.0226319	245.7395385	154.2181911
Incidence	Chile	Female	Age-standardized	Fracture of face bones	Rate	1990	75.20050125	103.0518906	55.01968659
Incidence	South Korea	Both	Age-standardized	Fracture of face bones	Rate	1990	191.8632816	246.8646989	150.2858427
Incidence	Bulgaria	Male	All Ages	Fracture of face bones	Number	1990	18818.33118	24950.10806	14203.5642
Incidence	Bulgaria	Female	All Ages	Fracture of face bones	Number	1990	7170.249604	10373.81923	4968.379513
Incidence	Bulgaria	Both	All Ages	Fracture of face bones	Number	1990	25988.58079	34725.03069	19307.32502
Incidence	Bulgaria	Male	All Ages	Fracture of face bones	Percent	1990	0.000949252	0.00127052	0.000711142
Incidence	Bulgaria	Female	All Ages	Fracture of face bones	Percent	1990	0.000345217	0.000500785	0.000238484
Incidence	Bulgaria	Both	All Ages	Fracture of face bones	Percent	1990	0.000640158	0.000867958	0.000473856
Incidence	Bulgaria	Male	All Ages	Fracture of face bones	Rate	1990	427.5547594	566.8694713	322.7066956
Incidence	Bulgaria	Female	All Ages	Fracture of face bones	Rate	1990	158.8793371	229.8644557	110.090009
Incidence	Bulgaria	Both	All Ages	Fracture of face bones	Rate	1990	291.5348014	389.5385826	216.5857847
Incidence	Bulgaria	Male	Age-standardized	Fracture of face bones	Percent	1990	0.000961201	0.001297413	0.000715089
Incidence	Bulgaria	Female	Age-standardized	Fracture of face bones	Percent	1990	0.000355077	0.000509926	0.000246161
Incidence	Bulgaria	Both	Age-standardized	Fracture of face bones	Percent	1990	0.000655592	0.000890652	0.00048413
Incidence	Bulgaria	Male	Age-standardized	Fracture of face bones	Rate	1990	445.3296399	586.7220475	336.9110264
Incidence	Bulgaria	Female	Age-standardized	Fracture of face bones	Rate	1990	168.9417208	242.3978199	117.475659
Incidence	Brunei	Both	Age-standardized	Fracture of face bones	Rate	1990	190.7141181	242.1757938	151.5263856
Incidence	Guinea	Male	All Ages	Fracture of face bones	Number	1990	3080.137136	3742.878732	2570.130145
Incidence	Guinea	Female	All Ages	Fracture of face bones	Number	1990	1503.915774	1892.667391	1186.896512
Incidence	Guinea	Both	All Ages	Fracture of face bones	Number	1990	4584.05291	5635.480457	3757.814138
Incidence	Guinea	Male	All Ages	Fracture of face bones	Percent	1990	0.000169946	0.000207424	0.000139253
Incidence	Guinea	Female	All Ages	Fracture of face bones	Percent	1990	7.39E-05	9.38E-05	5.80E-05
Incidence	Guinea	Both	All Ages	Fracture of face bones	Percent	1990	0.000119172	0.000147678	9.67E-05
Incidence	Guinea	Male	All Ages	Fracture of face bones	Rate	1990	102.4583389	124.5039168	85.49335754
Incidence	Guinea	Female	All Ages	Fracture of face bones	Rate	1990	47.85434463	60.22435509	37.76684555
Incidence	Guinea	Both	All Ages	Fracture of face bones	Rate	1990	74.5504399	91.64980321	61.11332102
Incidence	Guinea	Male	Age-standardized	Fracture of face bones	Percent	1990	0.000181577	0.000223037	0.000148056
Incidence	Guinea	Female	Age-standardized	Fracture of face bones	Percent	1990	7.79E-05	9.93E-05	6.04E-05
Incidence	Guinea	Both	Age-standardized	Fracture of face bones	Percent	1990	0.000125326	0.000154999	0.000101251
Incidence	Guinea	Male	Age-standardized	Fracture of face bones	Rate	1990	102.9955775	125.6713082	85.06749267
Incidence	Guinea	Female	Age-standardized	Fracture of face bones	Rate	1990	47.84607063	60.88479917	37.40573918
Incidence	Rwanda	Both	Age-standardized	Fracture of face bones	Rate	1990	189.2273062	318.9445626	128.2869975
Incidence	Chad	Male	All Ages	Fracture of face bones	Number	1990	3584.788602	5035.469634	2718.18402
Incidence	Chad	Female	All Ages	Fracture of face bones	Number	1990	1823.916566	2808.333134	1307.258768
Incidence	Chad	Both	All Ages	Fracture of face bones	Number	1990	5408.705168	7921.537342	4051.098107
Incidence	Chad	Male	All Ages	Fracture of face bones	Percent	1990	0.000187253	0.000264613	0.00014134
Incidence	Chad	Female	All Ages	Fracture of face bones	Percent	1990	8.44E-05	0.00012691	6.00E-05
Incidence	Chad	Both	All Ages	Fracture of face bones	Percent	1990	0.000132699	0.000194748	9.87E-05
Incidence	Chad	Male	All Ages	Fracture of face bones	Rate	1990	122.4099195	171.9463827	92.81793827
Incidence	Chad	Female	All Ages	Fracture of face bones	Rate	1990	58.66842891	90.33334959	42.04952109
Incidence	Chad	Both	All Ages	Fracture of face bones	Rate	1990	89.58715475	131.2084815	67.10041345
Incidence	Chad	Male	Age-standardized	Fracture of face bones	Percent	1990	0.000212219	0.000305782	0.000158825
Incidence	Chad	Female	Age-standardized	Fracture of face bones	Percent	1990	8.75E-05	0.000130356	6.34E-05
Incidence	Chad	Both	Age-standardized	Fracture of face bones	Percent	1990	0.000143719	0.000212028	0.000106571
Incidence	Chad	Male	Age-standardized	Fracture of face bones	Rate	1990	128.9438771	184.326848	97.46263652
Incidence	Chad	Female	Age-standardized	Fracture of face bones	Rate	1990	57.49814057	85.56358966	42.01032025
Incidence	Kyrgyzstan	Both	Age-standardized	Fracture of face bones	Rate	1990	186.8754695	242.3271668	143.9121785
Incidence	Costa Rica	Male	All Ages	Fracture of face bones	Number	1990	912.7494611	1126.063393	738.3380533
Incidence	Costa Rica	Female	All Ages	Fracture of face bones	Number	1990	429.1558264	588.0887493	313.3085042
Incidence	Costa Rica	Both	All Ages	Fracture of face bones	Number	1990	1341.905287	1704.830363	1053.797794
Incidence	Costa Rica	Male	All Ages	Fracture of face bones	Percent	1990	0.00012267	0.000154047	9.63E-05
Incidence	Costa Rica	Female	All Ages	Fracture of face bones	Percent	1990	5.77E-05	7.94E-05	4.14E-05
Incidence	Costa Rica	Both	All Ages	Fracture of face bones	Percent	1990	9.02E-05	0.000115349	6.93E-05
Incidence	Costa Rica	Male	All Ages	Fracture of face bones	Rate	1990	59.95642515	73.96852959	48.49973855
Incidence	Costa Rica	Female	All Ages	Fracture of face bones	Rate	1990	28.25900527	38.72440276	20.63070364
Incidence	Costa Rica	Both	All Ages	Fracture of face bones	Rate	1990	44.12701475	56.06138919	34.65293061
Incidence	Costa Rica	Male	Age-standardized	Fracture of face bones	Percent	1990	0.000128995	0.000161827	0.000101536
Incidence	Costa Rica	Female	Age-standardized	Fracture of face bones	Percent	1990	6.30E-05	8.87E-05	4.50E-05
Incidence	Costa Rica	Both	Age-standardized	Fracture of face bones	Percent	1990	9.56E-05	0.000122314	7.38E-05
Incidence	Costa Rica	Male	Age-standardized	Fracture of face bones	Rate	1990	61.60089732	75.88122976	49.82661213
Incidence	Costa Rica	Female	Age-standardized	Fracture of face bones	Rate	1990	30.56423878	43.04068611	22.11425574
Incidence	Finland	Both	Age-standardized	Fracture of face bones	Rate	1990	184.8033941	237.0380929	144.6052642
Incidence	Cyprus	Male	All Ages	Fracture of face bones	Number	1990	832.9259612	1042.891804	672.0581268
Incidence	Cyprus	Female	All Ages	Fracture of face bones	Number	1990	439.1018012	604.2609713	325.7103879
Incidence	Cyprus	Both	All Ages	Fracture of face bones	Number	1990	1272.027762	1641.109521	1004.368725
Incidence	Cyprus	Male	All Ages	Fracture of face bones	Percent	1990	0.000437851	0.000556961	0.000345385
Incidence	Cyprus	Female	All Ages	Fracture of face bones	Percent	1990	0.000221146	0.000305501	0.000162266
Incidence	Cyprus	Both	All Ages	Fracture of face bones	Percent	1990	0.000327144	0.000426425	0.000251512
Incidence	Cyprus	Male	All Ages	Fracture of face bones	Rate	1990	213.5727619	267.4106623	172.3242124
Incidence	Cyprus	Female	All Ages	Fracture of face bones	Rate	1990	113.7695366	156.5616232	84.39027082
Incidence	Cyprus	Both	All Ages	Fracture of face bones	Rate	1990	163.930902	211.4958275	129.4366962
Incidence	Cyprus	Male	Age-standardized	Fracture of face bones	Percent	1990	0.000432491	0.000550489	0.00034033
Incidence	Cyprus	Female	Age-standardized	Fracture of face bones	Percent	1990	0.000221984	0.000308433	0.000162208
Incidence	Cyprus	Both	Age-standardized	Fracture of face bones	Percent	1990	0.000326507	0.000428286	0.000251063
Incidence	Cyprus	Male	Age-standardized	Fracture of face bones	Rate	1990	214.0116902	268.0757896	171.7959246
Incidence	Cyprus	Female	Age-standardized	Fracture of face bones	Rate	1990	116.2852098	159.7891453	86.23817451
Incidence	Austria	Both	Age-standardized	Fracture of face bones	Rate	1990	182.8953843	238.3090868	141.1238661
Incidence	Cote d'Ivoire	Male	All Ages	Fracture of face bones	Number	1990	6378.426169	7755.462751	5248.319041
Incidence	Cote d'Ivoire	Female	All Ages	Fracture of face bones	Number	1990	2587.725422	3266.680906	2039.694811
Incidence	Cote d'Ivoire	Both	All Ages	Fracture of face bones	Number	1990	8966.15159	10993.34014	7346.04679
Incidence	Cote d'Ivoire	Male	All Ages	Fracture of face bones	Percent	1990	0.000158726	0.000196632	0.000128374
Incidence	Cote d'Ivoire	Female	All Ages	Fracture of face bones	Percent	1990	6.41E-05	8.10E-05	4.99E-05
Incidence	Cote d'Ivoire	Both	All Ages	Fracture of face bones	Percent	1990	0.000111255	0.000138116	8.94E-05
Incidence	Cote d'Ivoire	Male	All Ages	Fracture of face bones	Rate	1990	101.876734	123.8708727	83.8265724
Incidence	Cote d'Ivoire	Female	All Ages	Fracture of face bones	Rate	1990	43.19933639	54.53377941	34.05054552
Incidence	Cote d'Ivoire	Both	All Ages	Fracture of face bones	Rate	1990	73.18636846	89.73333026	59.96223482
Incidence	Cote d'Ivoire	Male	Age-standardized	Fracture of face bones	Percent	1990	0.000177192	0.000219295	0.00014355
Incidence	Cote d'Ivoire	Female	Age-standardized	Fracture of face bones	Percent	1990	7.19E-05	9.17E-05	5.56E-05
Incidence	Cote d'Ivoire	Both	Age-standardized	Fracture of face bones	Percent	1990	0.000124835	0.000154845	9.97E-05
Incidence	Cote d'Ivoire	Male	Age-standardized	Fracture of face bones	Rate	1990	106.3008444	129.5745253	86.9917518
Incidence	Cote d'Ivoire	Female	Age-standardized	Fracture of face bones	Rate	1990	45.44343029	58.06553625	35.35145096
Incidence	Somalia	Both	Age-standardized	Fracture of face bones	Rate	1990	181.5629724	320.0676742	118.4378906
Incidence	Saint Lucia	Male	All Ages	Fracture of face bones	Number	1990	45.56933509	55.68946555	37.41420213
Incidence	Saint Lucia	Female	All Ages	Fracture of face bones	Number	1990	19.85005144	26.03865006	15.11430564
Incidence	Saint Lucia	Both	All Ages	Fracture of face bones	Number	1990	65.41938653	80.82710004	52.9906391
Incidence	Saint Lucia	Male	All Ages	Fracture of face bones	Percent	1990	0.000138814	0.000171134	0.000111034
Incidence	Saint Lucia	Female	All Ages	Fracture of face bones	Percent	1990	5.57E-05	7.33E-05	4.21E-05
Incidence	Saint Lucia	Both	All Ages	Fracture of face bones	Percent	1990	9.56E-05	0.000119835	7.61E-05
Incidence	Saint Lucia	Male	All Ages	Fracture of face bones	Rate	1990	68.32699339	83.50119081	56.09912754
Incidence	Saint Lucia	Female	All Ages	Fracture of face bones	Rate	1990	28.30525428	37.12990939	21.55230005
Incidence	Saint Lucia	Both	All Ages	Fracture of face bones	Rate	1990	47.81366609	59.07484276	38.72975365
Incidence	Saint Lucia	Male	Age-standardized	Fracture of face bones	Percent	1990	0.000141836	0.00017426	0.000114939
Incidence	Saint Lucia	Female	Age-standardized	Fracture of face bones	Percent	1990	5.74E-05	7.58E-05	4.29E-05
Incidence	Saint Lucia	Both	Age-standardized	Fracture of face bones	Percent	1990	9.74E-05	0.000121901	7.80E-05
Incidence	Saint Lucia	Male	Age-standardized	Fracture of face bones	Rate	1990	68.45945498	83.14406457	56.2900154
Incidence	Saint Lucia	Female	Age-standardized	Fracture of face bones	Rate	1990	28.63333585	37.74959473	21.55900437
Incidence	Georgia	Both	Age-standardized	Fracture of face bones	Rate	1990	178.51075	232.700091	136.4385561
Incidence	Kuwait	Male	All Ages	Fracture of face bones	Number	1990	3830.768482	7302.150838	2189.760902
Incidence	Kuwait	Female	All Ages	Fracture of face bones	Number	1990	1237.458049	2453.824649	704.6260543
Incidence	Kuwait	Both	All Ages	Fracture of face bones	Number	1990	5068.22653	9809.46775	2958.174152
Incidence	Kuwait	Male	All Ages	Fracture of face bones	Percent	1990	0.00078304	0.00150376	0.000445885
Incidence	Kuwait	Female	All Ages	Fracture of face bones	Percent	1990	0.000309836	0.00062169	0.000176456
Incidence	Kuwait	Both	All Ages	Fracture of face bones	Percent	1990	0.000570356	0.001102147	0.000327128
Incidence	Kuwait	Male	All Ages	Fracture of face bones	Rate	1990	378.3985132	721.297315	216.3018396
Incidence	Kuwait	Female	All Ages	Fracture of face bones	Rate	1990	162.4798786	322.1904221	92.51833293
Incidence	Kuwait	Both	All Ages	Fracture of face bones	Rate	1990	285.6996006	552.9668024	166.7544197
Incidence	Kuwait	Male	Age-standardized	Fracture of face bones	Percent	1990	0.000695676	0.001315664	0.000406341
Incidence	Kuwait	Female	Age-standardized	Fracture of face bones	Percent	1990	0.000290046	0.000578247	0.000166046
Incidence	Kuwait	Both	Age-standardized	Fracture of face bones	Percent	1990	0.000520515	0.001000899	0.000306047
Incidence	Kuwait	Male	Age-standardized	Fracture of face bones	Rate	1990	333.2975054	621.668241	195.5600525
Incidence	Kuwait	Female	Age-standardized	Fracture of face bones	Rate	1990	149.3571064	299.0936674	86.31818084
Incidence	Portugal	Both	Age-standardized	Fracture of face bones	Rate	1990	176.4314548	225.3082017	138.8518583
Incidence	Palestine	Male	All Ages	Fracture of face bones	Number	1990	1870.268978	2957.848063	1306.547591
Incidence	Palestine	Female	All Ages	Fracture of face bones	Number	1990	900.6079646	1496.72065	603.0676544
Incidence	Palestine	Both	All Ages	Fracture of face bones	Number	1990	2770.876943	4563.100955	1919.419544
Incidence	Palestine	Male	All Ages	Fracture of face bones	Percent	1990	0.00034932	0.000554168	0.00024016
Incidence	Palestine	Female	All Ages	Fracture of face bones	Percent	1990	0.000163457	0.000276209	0.000107
Incidence	Palestine	Both	All Ages	Fracture of face bones	Percent	1990	0.000255053	0.000412641	0.000174801
Incidence	Palestine	Male	All Ages	Fracture of face bones	Rate	1990	182.1192227	288.0232717	127.2263158
Incidence	Palestine	Female	All Ages	Fracture of face bones	Rate	1990	89.15716863	148.1703256	59.70167561
Incidence	Palestine	Both	All Ages	Fracture of face bones	Rate	1990	136.0218111	224.0017398	94.22393269
Incidence	Palestine	Male	Age-standardized	Fracture of face bones	Percent	1990	0.000376304	0.000611659	0.00025779
Incidence	Palestine	Female	Age-standardized	Fracture of face bones	Percent	1990	0.000157441	0.000265323	0.00010417
Incidence	Palestine	Both	Age-standardized	Fracture of face bones	Percent	1990	0.000261737	0.000425042	0.000178467
Incidence	Palestine	Male	Age-standardized	Fracture of face bones	Rate	1990	179.9215924	287.5428114	124.6759003
Incidence	Palestine	Female	Age-standardized	Fracture of face bones	Rate	1990	81.56892157	135.8523174	54.74562497
Incidence	France	Both	Age-standardized	Fracture of face bones	Rate	1990	174.9193207	225.9013926	136.2379019
Incidence	Luxembourg	Male	All Ages	Fracture of face bones	Number	1990	501.0755623	628.6182115	399.079151
Incidence	Luxembourg	Female	All Ages	Fracture of face bones	Number	1990	258.3996646	356.8030521	187.3353465
Incidence	Luxembourg	Both	All Ages	Fracture of face bones	Number	1990	759.4752269	979.976167	587.3277264
Incidence	Luxembourg	Male	All Ages	Fracture of face bones	Percent	1990	0.000551094	0.00070166	0.000428302
Incidence	Luxembourg	Female	All Ages	Fracture of face bones	Percent	1990	0.000259727	0.000360984	0.000186757
Incidence	Luxembourg	Both	All Ages	Fracture of face bones	Percent	1990	0.000398819	0.000520858	0.00030557
Incidence	Luxembourg	Male	All Ages	Fracture of face bones	Rate	1990	263.4382738	330.4932609	209.814109
Incidence	Luxembourg	Female	All Ages	Fracture of face bones	Rate	1990	130.8946291	180.7417329	94.89637201
Incidence	Luxembourg	Both	All Ages	Fracture of face bones	Rate	1990	195.9346994	252.821065	151.5228903
Incidence	Luxembourg	Male	Age-standardized	Fracture of face bones	Percent	1990	0.000540996	0.000696048	0.000422446
Incidence	Luxembourg	Female	Age-standardized	Fracture of face bones	Percent	1990	0.000251504	0.000343716	0.000181139
Incidence	Luxembourg	Both	Age-standardized	Fracture of face bones	Percent	1990	0.000395767	0.000514637	0.000301161
Incidence	Luxembourg	Male	Age-standardized	Fracture of face bones	Rate	1990	271.1795751	338.7228276	214.9075138
Incidence	Luxembourg	Female	Age-standardized	Fracture of face bones	Rate	1990	132.9707983	180.3398856	97.37425311
Incidence	Mongolia	Both	Age-standardized	Fracture of face bones	Rate	1990	170.2028588	222.1015455	131.2366248
Incidence	United Kingdom	Male	All Ages	Fracture of face bones	Number	1990	46715.12952	58351.69213	37241.36033
Incidence	United Kingdom	Female	All Ages	Fracture of face bones	Number	1990	29619.46808	40743.0554	21433.94418
Incidence	United Kingdom	Both	All Ages	Fracture of face bones	Number	1990	76334.5976	99211.19838	59181.21571
Incidence	United Kingdom	Male	All Ages	Fracture of face bones	Percent	1990	0.000338377	0.000429071	0.000264439
Incidence	United Kingdom	Female	All Ages	Fracture of face bones	Percent	1990	0.000191511	0.000265605	0.00013697
Incidence	United Kingdom	Both	All Ages	Fracture of face bones	Percent	1990	0.000260772	0.000342203	0.000197923
Incidence	United Kingdom	Male	All Ages	Fracture of face bones	Rate	1990	167.2636829	208.9284356	133.3428195
Incidence	United Kingdom	Female	All Ages	Fracture of face bones	Rate	1990	99.93496603	137.4655293	72.31731772
Incidence	United Kingdom	Both	All Ages	Fracture of face bones	Rate	1990	132.5995239	172.3380759	102.8026776
Incidence	United Kingdom	Male	Age-standardized	Fracture of face bones	Percent	1990	0.000353676	0.000456646	0.000274714
Incidence	United Kingdom	Female	Age-standardized	Fracture of face bones	Percent	1990	0.00019201	0.000264913	0.000138887
Incidence	United Kingdom	Both	Age-standardized	Fracture of face bones	Percent	1990	0.000271615	0.000356916	0.000205333
Incidence	United Kingdom	Male	Age-standardized	Fracture of face bones	Rate	1990	181.5817147	228.1324604	144.0889975
Incidence	United Kingdom	Female	Age-standardized	Fracture of face bones	Rate	1990	104.6633748	142.0173827	76.07626444
Incidence	Singapore	Both	Age-standardized	Fracture of face bones	Rate	1990	167.2785156	213.2580944	131.2894174
Incidence	Tajikistan	Male	All Ages	Fracture of face bones	Number	1990	6282.644462	8099.630761	4815.268426
Incidence	Tajikistan	Female	All Ages	Fracture of face bones	Number	1990	2378.737382	3349.304453	1706.201631
Incidence	Tajikistan	Both	All Ages	Fracture of face bones	Number	1990	8661.381844	11295.73261	6574.449526
Incidence	Tajikistan	Male	All Ages	Fracture of face bones	Percent	1990	0.000565069	0.000752781	0.000398863
Incidence	Tajikistan	Female	All Ages	Fracture of face bones	Percent	1990	0.000203981	0.000292455	0.000136278
Incidence	Tajikistan	Both	All Ages	Fracture of face bones	Percent	1990	0.00038017	0.000512265	0.000265752
Incidence	Tajikistan	Male	All Ages	Fracture of face bones	Rate	1990	234.8747322	302.8022066	180.0173301
Incidence	Tajikistan	Female	All Ages	Fracture of face bones	Rate	1990	88.03987759	123.9617102	63.14853579
Incidence	Tajikistan	Both	All Ages	Fracture of face bones	Rate	1990	161.0887047	210.0836757	122.2748953
Incidence	Tajikistan	Male	Age-standardized	Fracture of face bones	Percent	1990	0.000614142	0.000806595	0.000440673
Incidence	Tajikistan	Female	Age-standardized	Fracture of face bones	Percent	1990	0.000213709	0.000306151	0.000144259
Incidence	Tajikistan	Both	Age-standardized	Fracture of face bones	Percent	1990	0.000410204	0.000548612	0.000290867
Incidence	Tajikistan	Male	Age-standardized	Fracture of face bones	Rate	1990	239.6194865	309.0552322	183.1478145
Incidence	Tajikistan	Female	Age-standardized	Fracture of face bones	Rate	1990	85.8472421	120.0896101	61.23022523
Incidence	Cyprus	Both	Age-standardized	Fracture of face bones	Rate	1990	166.176594	213.9234324	131.1602994
Incidence	Virgin Islands, U.S.	Male	All Ages	Fracture of face bones	Number	1990	41.05853547	49.70959893	33.79225479
Incidence	Virgin Islands, U.S.	Female	All Ages	Fracture of face bones	Number	1990	17.81656686	23.20045653	13.58434821
Incidence	Virgin Islands, U.S.	Both	All Ages	Fracture of face bones	Number	1990	58.87510233	72.28999807	47.99203541
Incidence	Virgin Islands, U.S.	Male	All Ages	Fracture of face bones	Percent	1990	0.000168953	0.000208655	0.000136848
Incidence	Virgin Islands, U.S.	Female	All Ages	Fracture of face bones	Percent	1990	6.59E-05	8.66E-05	4.98E-05
Incidence	Virgin Islands, U.S.	Both	All Ages	Fracture of face bones	Percent	1990	0.000114673	0.000143655	9.14E-05
Incidence	Virgin Islands, U.S.	Male	All Ages	Fracture of face bones	Rate	1990	79.93869172	96.78183254	65.79164617
Incidence	Virgin Islands, U.S.	Female	All Ages	Fracture of face bones	Rate	1990	32.51492703	42.34043274	24.79120103
Incidence	Virgin Islands, U.S.	Both	All Ages	Fracture of face bones	Rate	1990	55.46010743	68.09688476	45.20830256
Incidence	Virgin Islands, U.S.	Male	Age-standardized	Fracture of face bones	Percent	1990	0.000171382	0.000211624	0.000138378
Incidence	Virgin Islands, U.S.	Female	Age-standardized	Fracture of face bones	Percent	1990	6.73E-05	8.85E-05	5.06E-05
Incidence	Virgin Islands, U.S.	Both	Age-standardized	Fracture of face bones	Percent	1990	0.000116007	0.000145324	9.23E-05
Incidence	Virgin Islands, U.S.	Male	Age-standardized	Fracture of face bones	Rate	1990	81.42345119	98.70887928	66.8747997
Incidence	Virgin Islands, U.S.	Female	Age-standardized	Fracture of face bones	Rate	1990	33.43168468	43.58774879	25.34857764
Incidence	Azerbaijan	Both	Age-standardized	Fracture of face bones	Rate	1990	165.5473283	210.8891673	129.4037353
Incidence	Mozambique	Male	All Ages	Fracture of face bones	Number	1990	10376.05777	14588.64667	7828.141823
Incidence	Mozambique	Female	All Ages	Fracture of face bones	Number	1990	5622.473537	8540.722404	4046.362749
Incidence	Mozambique	Both	All Ages	Fracture of face bones	Number	1990	15998.53131	23131.36942	11939.39527
Incidence	Mozambique	Male	All Ages	Fracture of face bones	Percent	1990	0.000255039	0.000365081	0.000190983
Incidence	Mozambique	Female	All Ages	Fracture of face bones	Percent	1990	0.000120716	0.000179527	8.59E-05
Incidence	Mozambique	Both	All Ages	Fracture of face bones	Percent	1990	0.000183337	0.000266094	0.000136994
Incidence	Mozambique	Male	All Ages	Fracture of face bones	Rate	1990	149.1513582	209.705508	112.5261647
Incidence	Mozambique	Female	All Ages	Fracture of face bones	Rate	1990	75.52213831	114.7206144	54.3515172
Incidence	Mozambique	Both	All Ages	Fracture of face bones	Rate	1990	111.089092	160.6174202	82.90364622
Incidence	Mozambique	Male	Age-standardized	Fracture of face bones	Percent	1990	0.000291675	0.000413528	0.000220083
Incidence	Mozambique	Female	Age-standardized	Fracture of face bones	Percent	1990	0.00012979	0.000188852	9.36E-05
Incidence	Mozambique	Both	Age-standardized	Fracture of face bones	Percent	1990	0.000202493	0.000289997	0.000151611
Incidence	Mozambique	Male	Age-standardized	Fracture of face bones	Rate	1990	161.1266378	228.7937959	122.7342648
Incidence	Mozambique	Female	Age-standardized	Fracture of face bones	Rate	1990	77.16354483	114.8862242	56.12458947
Incidence	Belgium	Both	Age-standardized	Fracture of face bones	Rate	1990	165.471698	215.0453079	128.3486816
Incidence	Samoa	Male	All Ages	Fracture of face bones	Number	1990	63.49212283	75.70474587	52.95262454
Incidence	Samoa	Female	All Ages	Fracture of face bones	Number	1990	26.04879541	32.26987148	20.56674458
Incidence	Samoa	Both	All Ages	Fracture of face bones	Number	1990	89.54091824	107.3882356	73.43676348
Incidence	Samoa	Male	All Ages	Fracture of face bones	Percent	1990	0.000152585	0.000184968	0.000124411
Incidence	Samoa	Female	All Ages	Fracture of face bones	Percent	1990	6.70E-05	8.46E-05	5.22E-05
Incidence	Samoa	Both	All Ages	Fracture of face bones	Percent	1990	0.000111272	0.000135754	9.03E-05
Incidence	Samoa	Male	All Ages	Fracture of face bones	Rate	1990	73.8056708	88.0020907	61.55415508
Incidence	Samoa	Female	All Ages	Fracture of face bones	Rate	1990	33.44968559	41.43827144	26.41009417
Incidence	Samoa	Both	All Ages	Fracture of face bones	Rate	1990	54.63122063	65.52032866	44.805661
Incidence	Samoa	Male	Age-standardized	Fracture of face bones	Percent	1990	0.000153216	0.000184179	0.000126329
Incidence	Samoa	Female	Age-standardized	Fracture of face bones	Percent	1990	6.83E-05	8.59E-05	5.35E-05
Incidence	Samoa	Both	Age-standardized	Fracture of face bones	Percent	1990	0.000112073	0.000136165	9.10E-05
Incidence	Samoa	Male	Age-standardized	Fracture of face bones	Rate	1990	73.0533196	86.83888016	60.71929212
Incidence	Samoa	Female	Age-standardized	Fracture of face bones	Rate	1990	33.63146067	41.54785234	26.67103525
Incidence	Iraq	Both	Age-standardized	Fracture of face bones	Rate	1990	164.4939028	214.935101	128.0007339
Incidence	Kazakhstan	Male	All Ages	Fracture of face bones	Number	1990	24357.82142	30703.33988	19147.17761
Incidence	Kazakhstan	Female	All Ages	Fracture of face bones	Number	1990	9164.209942	12574.55519	6729.008221
Incidence	Kazakhstan	Both	All Ages	Fracture of face bones	Number	1990	33522.03136	42996.01579	26031.26495
Incidence	Kazakhstan	Male	All Ages	Fracture of face bones	Percent	1990	0.000673307	0.000862035	0.000521931
Incidence	Kazakhstan	Female	All Ages	Fracture of face bones	Percent	1990	0.000244481	0.000337314	0.000178951
Incidence	Kazakhstan	Both	All Ages	Fracture of face bones	Percent	1990	0.000455056	0.000591227	0.000350253
Incidence	Kazakhstan	Male	All Ages	Fracture of face bones	Rate	1990	297.985754	375.6147861	234.2404133
Incidence	Kazakhstan	Female	All Ages	Fracture of face bones	Rate	1990	105.7104663	145.0492843	77.62006779
Incidence	Kazakhstan	Both	All Ages	Fracture of face bones	Rate	1990	199.0227445	255.2704808	154.5495181
Incidence	Kazakhstan	Male	Age-standardized	Fracture of face bones	Percent	1990	0.000655966	0.00083725	0.000505276
Incidence	Kazakhstan	Female	Age-standardized	Fracture of face bones	Percent	1990	0.000244896	0.000337541	0.000179153
Incidence	Kazakhstan	Both	Age-standardized	Fracture of face bones	Percent	1990	0.000449609	0.000580629	0.000345951
Incidence	Kazakhstan	Male	Age-standardized	Fracture of face bones	Rate	1990	288.6790303	363.9136947	226.1333619
Incidence	Kazakhstan	Female	Age-standardized	Fracture of face bones	Rate	1990	105.5352848	144.9897134	77.32617102
Incidence	Malta	Both	Age-standardized	Fracture of face bones	Rate	1990	164.363709	211.8559656	126.1386886
Incidence	Ghana	Male	All Ages	Fracture of face bones	Number	1990	6587.257485	8021.761384	5429.394127
Incidence	Ghana	Female	All Ages	Fracture of face bones	Number	1990	3298.775067	4191.511555	2597.775829
Incidence	Ghana	Both	All Ages	Fracture of face bones	Number	1990	9886.032552	12186.00721	8062.671038
Incidence	Ghana	Male	All Ages	Fracture of face bones	Percent	1990	0.000145417	0.00017853	0.000117371
Incidence	Ghana	Female	All Ages	Fracture of face bones	Percent	1990	6.86E-05	8.76E-05	5.28E-05
Incidence	Ghana	Both	All Ages	Fracture of face bones	Percent	1990	0.000105888	0.000131185	8.50E-05
Incidence	Ghana	Male	All Ages	Fracture of face bones	Rate	1990	88.94630604	108.3161004	73.31192879
Incidence	Ghana	Female	All Ages	Fracture of face bones	Rate	1990	43.80677214	55.6620527	34.49770642
Incidence	Ghana	Both	All Ages	Fracture of face bones	Rate	1990	66.18855338	81.58724791	53.98085931
Incidence	Ghana	Male	Age-standardized	Fracture of face bones	Percent	1990	0.000160071	0.000196699	0.000129287
Incidence	Ghana	Female	Age-standardized	Fracture of face bones	Percent	1990	7.65E-05	9.93E-05	5.84E-05
Incidence	Ghana	Both	Age-standardized	Fracture of face bones	Percent	1990	0.000116418	0.000145157	9.31E-05
Incidence	Ghana	Male	Age-standardized	Fracture of face bones	Rate	1990	92.50392457	112.7934877	75.92272185
Incidence	Ghana	Female	Age-standardized	Fracture of face bones	Rate	1990	46.29944838	60.19861262	35.83282602
Incidence	Denmark	Both	Age-standardized	Fracture of face bones	Rate	1990	164.3225342	212.1164059	128.6913412
Incidence	North Korea	Male	All Ages	Fracture of face bones	Number	1990	6220.207325	7489.743277	5152.967403
Incidence	North Korea	Female	All Ages	Fracture of face bones	Number	1990	2869.357139	3607.229326	2250.838337
Incidence	North Korea	Both	All Ages	Fracture of face bones	Number	1990	9089.564464	10989.0337	7449.690235
Incidence	North Korea	Male	All Ages	Fracture of face bones	Percent	1990	0.000152301	0.000186437	0.000125299
Incidence	North Korea	Female	All Ages	Fracture of face bones	Percent	1990	6.12E-05	7.81E-05	4.77E-05
Incidence	North Korea	Both	All Ages	Fracture of face bones	Percent	1990	0.000103649	0.000127044	8.43E-05
Incidence	North Korea	Male	All Ages	Fracture of face bones	Rate	1990	65.29488674	78.62148534	54.09183415
Incidence	North Korea	Female	All Ages	Fracture of face bones	Rate	1990	26.64260672	33.49391088	20.89952477
Incidence	North Korea	Both	All Ages	Fracture of face bones	Rate	1990	44.78470031	54.14347222	36.70496489
Incidence	North Korea	Male	Age-standardized	Fracture of face bones	Percent	1990	0.000147056	0.00017879	0.000120939
Incidence	North Korea	Female	Age-standardized	Fracture of face bones	Percent	1990	6.02E-05	7.71E-05	4.70E-05
Incidence	North Korea	Both	Age-standardized	Fracture of face bones	Percent	1990	0.000100499	0.000123155	8.17E-05
Incidence	North Korea	Male	Age-standardized	Fracture of face bones	Rate	1990	62.88360118	75.72572678	52.05314317
Incidence	North Korea	Female	Age-standardized	Fracture of face bones	Rate	1990	26.45433379	33.27448296	20.74559928
Incidence	Tajikistan	Both	Age-standardized	Fracture of face bones	Rate	1990	162.2925003	212.1983233	122.7672554
Incidence	Central African Republic	Male	All Ages	Fracture of face bones	Number	1990	1219.016713	1472.73397	1008.064763
Incidence	Central African Republic	Female	All Ages	Fracture of face bones	Number	1990	644.4994101	821.6342034	498.9477274
Incidence	Central African Republic	Both	All Ages	Fracture of face bones	Number	1990	1863.516123	2279.184705	1507.697656
Incidence	Central African Republic	Male	All Ages	Fracture of face bones	Percent	1990	0.000117724	0.000144701	9.60E-05
Incidence	Central African Republic	Female	All Ages	Fracture of face bones	Percent	1990	5.68E-05	7.42E-05	4.37E-05
Incidence	Central African Republic	Both	All Ages	Fracture of face bones	Percent	1990	8.59E-05	0.000106551	6.89E-05
Incidence	Central African Republic	Male	All Ages	Fracture of face bones	Rate	1990	90.54848671	109.394589	74.87898878
Incidence	Central African Republic	Female	All Ages	Fracture of face bones	Rate	1990	46.4399267	59.20351762	35.95208238
Incidence	Central African Republic	Both	All Ages	Fracture of face bones	Rate	1990	68.15900789	83.3622883	55.14477453
Incidence	Central African Republic	Male	Age-standardized	Fracture of face bones	Percent	1990	0.000133781	0.00016392	0.000109577
Incidence	Central African Republic	Female	Age-standardized	Fracture of face bones	Percent	1990	6.38E-05	8.33E-05	4.88E-05
Incidence	Central African Republic	Both	Age-standardized	Fracture of face bones	Percent	1990	9.67E-05	0.00012038	7.68E-05
Incidence	Central African Republic	Male	Age-standardized	Fracture of face bones	Rate	1990	95.3766217	115.5968401	78.57329159
Incidence	Central African Republic	Female	Age-standardized	Fracture of face bones	Rate	1990	48.35761288	62.12967711	37.31896793
Incidence	Andorra	Both	Age-standardized	Fracture of face bones	Rate	1990	162.0100089	209.2354077	125.373454
Incidence	Pakistan	Male	All Ages	Fracture of face bones	Number	1990	44264.8613	53441.51648	37047.6768
Incidence	Pakistan	Female	All Ages	Fracture of face bones	Number	1990	20620.48324	26205.9467	16140.49577
Incidence	Pakistan	Both	All Ages	Fracture of face bones	Number	1990	64885.34454	79151.53565	53741.01755
Incidence	Pakistan	Male	All Ages	Fracture of face bones	Percent	1990	0.000132438	0.000161966	0.000109377
Incidence	Pakistan	Female	All Ages	Fracture of face bones	Percent	1990	6.61E-05	8.45E-05	5.13E-05
Incidence	Pakistan	Both	All Ages	Fracture of face bones	Percent	1990	0.000100426	0.000124209	8.23E-05
Incidence	Pakistan	Male	All Ages	Fracture of face bones	Rate	1990	77.87175607	94.01553768	65.17512009
Incidence	Pakistan	Female	All Ages	Fracture of face bones	Rate	1990	39.91394424	50.72542108	31.24227695
Incidence	Pakistan	Both	All Ages	Fracture of face bones	Rate	1990	59.79905495	72.9469353	49.52831929
Incidence	Pakistan	Male	Age-standardized	Fracture of face bones	Percent	1990	0.000141697	0.000174031	0.000116026
Incidence	Pakistan	Female	Age-standardized	Fracture of face bones	Percent	1990	6.95E-05	8.86E-05	5.39E-05
Incidence	Pakistan	Both	Age-standardized	Fracture of face bones	Percent	1990	0.000107117	0.000132427	8.66E-05
Incidence	Pakistan	Male	Age-standardized	Fracture of face bones	Rate	1990	79.2980489	96.50318855	66.40920933
Incidence	Pakistan	Female	Age-standardized	Fracture of face bones	Rate	1990	39.68862623	50.59947449	30.89860731
Incidence	Greece	Both	Age-standardized	Fracture of face bones	Rate	1990	161.9452259	208.3347095	126.2923443
Incidence	Turkmenistan	Male	All Ages	Fracture of face bones	Number	1990	4124.031725	5241.007756	3214.162079
Incidence	Turkmenistan	Female	All Ages	Fracture of face bones	Number	1990	1685.093106	2314.382244	1227.532175
Incidence	Turkmenistan	Both	All Ages	Fracture of face bones	Number	1990	5809.124831	7453.174902	4502.147891
Incidence	Turkmenistan	Male	All Ages	Fracture of face bones	Percent	1990	0.000562831	0.000726105	0.000434812
Incidence	Turkmenistan	Female	All Ages	Fracture of face bones	Percent	1990	0.000218097	0.000301044	0.00015996
Incidence	Turkmenistan	Both	All Ages	Fracture of face bones	Percent	1990	0.000385869	0.000505914	0.000295607
Incidence	Turkmenistan	Male	All Ages	Fracture of face bones	Rate	1990	225.717598	286.8522264	175.9183713
Incidence	Turkmenistan	Female	All Ages	Fracture of face bones	Rate	1990	89.90078705	123.4737621	65.48962089
Incidence	Turkmenistan	Both	All Ages	Fracture of face bones	Rate	1990	156.9411152	201.357281	121.6314215
Incidence	Turkmenistan	Male	Age-standardized	Fracture of face bones	Percent	1990	0.000566737	0.000732194	0.000438752
Incidence	Turkmenistan	Female	Age-standardized	Fracture of face bones	Percent	1990	0.000218084	0.000299278	0.000159501
Incidence	Turkmenistan	Both	Age-standardized	Fracture of face bones	Percent	1990	0.000388097	0.000504276	0.000298431
Incidence	Turkmenistan	Male	Age-standardized	Fracture of face bones	Rate	1990	219.03495	278.5606862	171.055886
Incidence	Turkmenistan	Female	Age-standardized	Fracture of face bones	Rate	1990	86.377569	118.2142875	62.77323075
Incidence	Spain	Both	Age-standardized	Fracture of face bones	Rate	1990	159.6794937	203.9650699	125.0148695
Incidence	Canada	Male	All Ages	Fracture of face bones	Number	1990	24972.04058	31036.01304	20295.17528
Incidence	Canada	Female	All Ages	Fracture of face bones	Number	1990	13497.74985	18205.98938	10260.60469
Incidence	Canada	Both	All Ages	Fracture of face bones	Number	1990	38469.79043	48575.32471	30674.4373
Incidence	Canada	Male	All Ages	Fracture of face bones	Percent	1990	0.000394809	0.000493169	0.000316922
Incidence	Canada	Female	All Ages	Fracture of face bones	Percent	1990	0.000190766	0.000258055	0.000143043
Incidence	Canada	Both	All Ages	Fracture of face bones	Percent	1990	0.000287035	0.000366066	0.000225641
Incidence	Canada	Male	All Ages	Fracture of face bones	Rate	1990	185.8077988	230.9275948	151.0089588
Incidence	Canada	Female	All Ages	Fracture of face bones	Rate	1990	97.78931699	131.8998564	74.33665134
Incidence	Canada	Both	All Ages	Fracture of face bones	Rate	1990	141.2118695	178.306467	112.5973027
Incidence	Canada	Male	Age-standardized	Fracture of face bones	Percent	1990	0.000389186	0.000482796	0.000311065
Incidence	Canada	Female	Age-standardized	Fracture of face bones	Percent	1990	0.000187518	0.000251135	0.000141925
Incidence	Canada	Both	Age-standardized	Fracture of face bones	Percent	1990	0.000284606	0.000360668	0.000223912
Incidence	Canada	Male	Age-standardized	Fracture of face bones	Rate	1990	187.9488837	233.8468096	152.4532598
Incidence	Canada	Female	Age-standardized	Fracture of face bones	Rate	1990	98.31149394	130.7484495	75.4554286
Incidence	Italy	Both	Age-standardized	Fracture of face bones	Rate	1990	158.9216321	204.0876959	124.2400372
Incidence	Peru	Male	All Ages	Fracture of face bones	Number	1990	13187.44571	20618.19289	9327.332121
Incidence	Peru	Female	All Ages	Fracture of face bones	Number	1990	5816.47261	10201.69159	3744.357262
Incidence	Peru	Both	All Ages	Fracture of face bones	Number	1990	19003.91832	30875.46934	13275.14676
Incidence	Peru	Male	All Ages	Fracture of face bones	Percent	1990	0.000200268	0.00031251	0.000138855
Incidence	Peru	Female	All Ages	Fracture of face bones	Percent	1990	8.38E-05	0.000146894	5.35E-05
Incidence	Peru	Both	All Ages	Fracture of face bones	Percent	1990	0.000140529	0.000232481	9.59E-05
Incidence	Peru	Male	All Ages	Fracture of face bones	Rate	1990	121.1070341	189.3473721	85.65764398
Incidence	Peru	Female	All Ages	Fracture of face bones	Rate	1990	52.91067705	92.80167643	34.06127581
Incidence	Peru	Both	All Ages	Fracture of face bones	Rate	1990	86.8469197	141.0992913	60.6667312
Incidence	Peru	Male	Age-standardized	Fracture of face bones	Percent	1990	0.000207108	0.000321147	0.00014656
Incidence	Peru	Female	Age-standardized	Fracture of face bones	Percent	1990	8.34E-05	0.000143465	5.45E-05
Incidence	Peru	Both	Age-standardized	Fracture of face bones	Percent	1990	0.000142689	0.000229142	9.90E-05
Incidence	Peru	Male	Age-standardized	Fracture of face bones	Rate	1990	119.8288694	187.2522271	86.18651693
Incidence	Peru	Female	Age-standardized	Fracture of face bones	Rate	1990	50.93048799	88.00579596	33.66431287
Incidence	Norway	Both	Age-standardized	Fracture of face bones	Rate	1990	157.0181575	216.3556035	115.2507737
Incidence	Papua New Guinea	Male	All Ages	Fracture of face bones	Number	1990	1764.040859	2137.044931	1464.604815
Incidence	Papua New Guinea	Female	All Ages	Fracture of face bones	Number	1990	673.346826	859.4677874	531.1072163
Incidence	Papua New Guinea	Both	All Ages	Fracture of face bones	Number	1990	2437.387685	2975.097877	2014.804938
Incidence	Papua New Guinea	Male	All Ages	Fracture of face bones	Percent	1990	0.00014433	0.000177848	0.000117007
Incidence	Papua New Guinea	Female	All Ages	Fracture of face bones	Percent	1990	5.80E-05	7.53E-05	4.50E-05
Incidence	Papua New Guinea	Both	All Ages	Fracture of face bones	Percent	1990	0.000102242	0.000126557	8.30E-05
Incidence	Papua New Guinea	Male	All Ages	Fracture of face bones	Rate	1990	83.50492944	101.1619347	69.33043592
Incidence	Papua New Guinea	Female	All Ages	Fracture of face bones	Rate	1990	34.48676066	44.01930585	27.20168381
Incidence	Papua New Guinea	Both	All Ages	Fracture of face bones	Rate	1990	59.96065727	73.188531	49.56496217
Incidence	Papua New Guinea	Male	Age-standardized	Fracture of face bones	Percent	1990	0.000151637	0.000185383	0.00012421
Incidence	Papua New Guinea	Female	Age-standardized	Fracture of face bones	Percent	1990	6.06E-05	7.72E-05	4.74E-05
Incidence	Papua New Guinea	Both	Age-standardized	Fracture of face bones	Percent	1990	0.000106911	0.000131196	8.74E-05
Incidence	Papua New Guinea	Male	Age-standardized	Fracture of face bones	Rate	1990	83.79933284	101.3096005	69.35319873
Incidence	Papua New Guinea	Female	Age-standardized	Fracture of face bones	Rate	1990	34.67378669	43.48085625	27.55211021
Incidence	Iceland	Both	Age-standardized	Fracture of face bones	Rate	1990	156.5286326	201.6529034	122.3141263
Incidence	Somalia	Male	All Ages	Fracture of face bones	Number	1990	8584.947712	14699.7994	5613.470175
Incidence	Somalia	Female	All Ages	Fracture of face bones	Number	1990	3839.728981	7225.244152	2313.865563
Incidence	Somalia	Both	All Ages	Fracture of face bones	Number	1990	12424.67669	22067.04198	7978.66028
Incidence	Somalia	Male	All Ages	Fracture of face bones	Percent	1990	0.000383879	0.000665162	0.000248268
Incidence	Somalia	Female	All Ages	Fracture of face bones	Percent	1990	0.000173859	0.000325188	0.000106399
Incidence	Somalia	Both	All Ages	Fracture of face bones	Percent	1990	0.000279537	0.000495836	0.000178765
Incidence	Somalia	Male	All Ages	Fracture of face bones	Rate	1990	228.8646868	391.8794964	149.6485636
Incidence	Somalia	Female	All Ages	Fracture of face bones	Rate	1990	112.1292962	210.9944596	67.57042444
Incidence	Somalia	Both	All Ages	Fracture of face bones	Rate	1990	173.1546856	307.534096	111.1934295
Incidence	Somalia	Male	Age-standardized	Fracture of face bones	Percent	1990	0.000433818	0.000754545	0.000279757
Incidence	Somalia	Female	Age-standardized	Fracture of face bones	Percent	1990	0.000178213	0.000322437	0.000112018
Incidence	Somalia	Both	Age-standardized	Fracture of face bones	Percent	1990	0.000306607	0.000544436	0.000197921
Incidence	Somalia	Male	Age-standardized	Fracture of face bones	Rate	1990	248.0731048	426.8908578	161.9471252
Incidence	Somalia	Female	Age-standardized	Fracture of face bones	Rate	1990	109.4194369	198.6738052	68.73729442
Incidence	Germany	Both	Age-standardized	Fracture of face bones	Rate	1990	156.3525972	202.4739774	121.3367257
Incidence	Serbia	Male	All Ages	Fracture of face bones	Number	1990	16254.78105	20911.36904	12510.7321
Incidence	Serbia	Female	All Ages	Fracture of face bones	Number	1990	7106.104531	10160.26415	4939.072035
Incidence	Serbia	Both	All Ages	Fracture of face bones	Number	1990	23360.88558	30825.10283	17634.08577
Incidence	Serbia	Male	All Ages	Fracture of face bones	Percent	1990	0.000811222	0.001051103	0.000621729
Incidence	Serbia	Female	All Ages	Fracture of face bones	Percent	1990	0.000329915	0.000473667	0.000229654
Incidence	Serbia	Both	All Ages	Fracture of face bones	Percent	1990	0.000561817	0.000745665	0.000418828
Incidence	Serbia	Male	All Ages	Fracture of face bones	Rate	1990	351.6365294	452.3715953	270.6422438
Incidence	Serbia	Female	All Ages	Fracture of face bones	Rate	1990	148.715833	212.6329749	103.3643973
Incidence	Serbia	Both	All Ages	Fracture of face bones	Rate	1990	248.495753	327.8945532	187.5783093
Incidence	Serbia	Male	Age-standardized	Fracture of face bones	Percent	1990	0.000809618	0.001052714	0.000617023
Incidence	Serbia	Female	Age-standardized	Fracture of face bones	Percent	1990	0.000335517	0.000479897	0.000236411
Incidence	Serbia	Both	Age-standardized	Fracture of face bones	Percent	1990	0.000568325	0.000753988	0.000426173
Incidence	Serbia	Male	Age-standardized	Fracture of face bones	Rate	1990	360.2286217	464.9791347	279.3435824
Incidence	Serbia	Female	Age-standardized	Fracture of face bones	Rate	1990	154.7531522	221.5690922	109.0591434
Incidence	Israel	Both	Age-standardized	Fracture of face bones	Rate	1990	153.5783024	196.4073366	121.3011032
Incidence	Zimbabwe	Male	All Ages	Fracture of face bones	Number	1990	4256.733641	5067.493386	3574.590579
Incidence	Zimbabwe	Female	All Ages	Fracture of face bones	Number	1990	2421.505326	3075.475141	1907.831723
Incidence	Zimbabwe	Both	All Ages	Fracture of face bones	Number	1990	6678.238966	8048.545631	5500.180143
Incidence	Zimbabwe	Male	All Ages	Fracture of face bones	Percent	1990	0.000143585	0.000172145	0.000118644
Incidence	Zimbabwe	Female	All Ages	Fracture of face bones	Percent	1990	7.57E-05	9.67E-05	5.89E-05
Incidence	Zimbabwe	Both	All Ages	Fracture of face bones	Percent	1990	0.000108356	0.000132755	8.81E-05
Incidence	Zimbabwe	Male	All Ages	Fracture of face bones	Rate	1990	83.83928338	99.80775165	70.40400876
Incidence	Zimbabwe	Female	All Ages	Fracture of face bones	Rate	1990	45.781211	58.1452268	36.0696488
Incidence	Zimbabwe	Both	All Ages	Fracture of face bones	Rate	1990	64.42101333	77.63954959	53.05697806
Incidence	Zimbabwe	Male	Age-standardized	Fracture of face bones	Percent	1990	0.000161815	0.000196045	0.000134276
Incidence	Zimbabwe	Female	Age-standardized	Fracture of face bones	Percent	1990	8.06E-05	0.00010326	6.31E-05
Incidence	Zimbabwe	Both	Age-standardized	Fracture of face bones	Percent	1990	0.000119	0.000146673	9.69E-05
Incidence	Zimbabwe	Male	Age-standardized	Fracture of face bones	Rate	1990	91.10643973	108.83979	76.53432641
Incidence	Saudi Arabia	Male	All Ages	Fracture of face bones	Number	1990	13406.76848	16638.13579	10889.01478
Incidence	Saudi Arabia	Female	All Ages	Fracture of face bones	Number	1990	5453.761439	7045.919331	4210.591228
Incidence	Saudi Arabia	Both	All Ages	Fracture of face bones	Number	1990	18860.52992	23485.5136	15290.19653
Incidence	Saudi Arabia	Male	All Ages	Fracture of face bones	Percent	1990	0.000280043	0.000348717	0.000222161
Incidence	Saudi Arabia	Female	All Ages	Fracture of face bones	Percent	1990	0.000129578	0.000172029	9.92E-05
Incidence	Saudi Arabia	Both	All Ages	Fracture of face bones	Percent	1990	0.000209628	0.000264832	0.000165631
Incidence	Saudi Arabia	Male	All Ages	Fracture of face bones	Rate	1990	146.6919361	182.0483702	119.1435999
Incidence	Saudi Arabia	Female	All Ages	Fracture of face bones	Rate	1990	75.24959048	97.21777349	58.09664928
Incidence	Saudi Arabia	Both	All Ages	Fracture of face bones	Rate	1990	115.0946977	143.3182471	93.30705736
Incidence	Saudi Arabia	Male	Age-standardized	Fracture of face bones	Percent	1990	0.000296191	0.000369824	0.000235222
Incidence	Saudi Arabia	Female	Age-standardized	Fracture of face bones	Percent	1990	0.000138248	0.00018405	0.000104931
Incidence	Saudi Arabia	Both	Age-standardized	Fracture of face bones	Percent	1990	0.000226329	0.000286861	0.00017818
Incidence	Saudi Arabia	Male	Age-standardized	Fracture of face bones	Rate	1990	147.8327191	184.8869854	118.9634253
Incidence	Saudi Arabia	Female	Age-standardized	Fracture of face bones	Rate	1990	76.25279102	99.69718201	58.7667576
Incidence	Uzbekistan	Both	Age-standardized	Fracture of face bones	Rate	1990	152.6333533	196.2916996	119.255406
Incidence	Algeria	Male	All Ages	Fracture of face bones	Number	1990	15709.71496	19250.73918	12964.11561
Incidence	Algeria	Female	All Ages	Fracture of face bones	Number	1990	7624.229465	9872.5719	5886.643461
Incidence	Algeria	Both	All Ages	Fracture of face bones	Number	1990	23333.94442	28901.66357	18969.5486
Incidence	Algeria	Male	All Ages	Fracture of face bones	Percent	1990	0.000240667	0.000297342	0.000193511
Incidence	Algeria	Female	All Ages	Fracture of face bones	Percent	1990	0.000112152	0.000146588	8.61E-05
Incidence	Algeria	Both	All Ages	Fracture of face bones	Percent	1990	0.000175086	0.000219128	0.0001396
Incidence	Algeria	Male	All Ages	Fracture of face bones	Rate	1990	121.9771685	149.4712452	100.659122
Incidence	Algeria	Female	All Ages	Fracture of face bones	Rate	1990	60.58634508	78.45291786	46.77852545
Incidence	Algeria	Both	All Ages	Fracture of face bones	Rate	1990	91.63755746	113.5032213	74.49761036
Incidence	Algeria	Male	Age-standardized	Fracture of face bones	Percent	1990	0.000252354	0.000310786	0.000204367
Incidence	Algeria	Female	Age-standardized	Fracture of face bones	Percent	1990	0.000111401	0.000144527	8.56E-05
Incidence	Algeria	Both	Age-standardized	Fracture of face bones	Percent	1990	0.000179228	0.000223917	0.000142957
Incidence	Algeria	Male	Age-standardized	Fracture of face bones	Rate	1990	119.7719785	147.0620669	98.27088416
Incidence	Algeria	Female	Age-standardized	Fracture of face bones	Rate	1990	57.80412855	75.21737807	44.65589865
Incidence	Ireland	Both	Age-standardized	Fracture of face bones	Rate	1990	152.3189606	197.399165	118.2324334
Incidence	Burkina Faso	Male	All Ages	Fracture of face bones	Number	1990	3969.529457	4849.589776	3228.245683
Incidence	Burkina Faso	Female	All Ages	Fracture of face bones	Number	1990	2297.286816	2925.288488	1792.33093
Incidence	Burkina Faso	Both	All Ages	Fracture of face bones	Number	1990	6266.816273	7721.931418	5063.552563
Incidence	Burkina Faso	Male	All Ages	Fracture of face bones	Percent	1990	0.000126368	0.000156152	0.000102103
Incidence	Burkina Faso	Female	All Ages	Fracture of face bones	Percent	1990	6.42E-05	8.24E-05	4.94E-05
Incidence	Burkina Faso	Both	All Ages	Fracture of face bones	Percent	1990	9.32E-05	0.000116377	7.48E-05
Incidence	Burkina Faso	Male	All Ages	Fracture of face bones	Rate	1990	86.13797765	105.2351067	70.05227131
Incidence	Burkina Faso	Female	All Ages	Fracture of face bones	Rate	1990	46.37538051	59.05286435	36.1818247
Incidence	Burkina Faso	Both	All Ages	Fracture of face bones	Rate	1990	65.53865142	80.75631221	52.95486447
Incidence	Burkina Faso	Male	Age-standardized	Fracture of face bones	Percent	1990	0.000146075	0.000180523	0.000118219
Incidence	Burkina Faso	Female	Age-standardized	Fracture of face bones	Percent	1990	7.26E-05	9.39E-05	5.53E-05
Incidence	Burkina Faso	Both	Age-standardized	Fracture of face bones	Percent	1990	0.000105049	0.000131622	8.32E-05
Incidence	Burkina Faso	Male	Age-standardized	Fracture of face bones	Rate	1990	91.64904638	112.1416688	74.18005158
Incidence	Burkina Faso	Female	Age-standardized	Fracture of face bones	Rate	1990	49.48563335	64.32561457	37.93358476
Incidence	Turkmenistan	Both	Age-standardized	Fracture of face bones	Rate	1990	151.7474365	196.834523	117.795792
Incidence	Liberia	Male	All Ages	Fracture of face bones	Number	1990	6337.535185	14251.80936	2810.872414
Incidence	Liberia	Female	All Ages	Fracture of face bones	Number	1990	3158.221949	8275.994593	1097.442644
Incidence	Liberia	Both	All Ages	Fracture of face bones	Number	1990	9495.757135	22549.22716	3947.625416
Incidence	Liberia	Male	All Ages	Fracture of face bones	Percent	1990	0.000965608	0.002112437	0.000419432
Incidence	Liberia	Female	All Ages	Fracture of face bones	Percent	1990	0.000463734	0.001180083	0.000161722
Incidence	Liberia	Both	All Ages	Fracture of face bones	Percent	1990	0.000709993	0.001707898	0.000290914
Incidence	Liberia	Male	All Ages	Fracture of face bones	Rate	1990	632.0858527	1421.430699	280.3475854
Incidence	Liberia	Female	All Ages	Fracture of face bones	Rate	1990	321.3271588	842.0249976	111.6571705
Incidence	Liberia	Both	All Ages	Fracture of face bones	Rate	1990	478.2536669	1135.691491	198.8220954
Incidence	Liberia	Male	Age-standardized	Fracture of face bones	Percent	1990	0.001142343	0.002508597	0.000487195
Incidence	Liberia	Female	Age-standardized	Fracture of face bones	Percent	1990	0.00044407	0.001104328	0.000159717
Incidence	Liberia	Both	Age-standardized	Fracture of face bones	Percent	1990	0.000775797	0.001838463	0.000322541
Incidence	Liberia	Male	Age-standardized	Fracture of face bones	Rate	1990	714.3002042	1612.933341	309.5806388
Incidence	Liberia	Female	Age-standardized	Fracture of face bones	Rate	1990	293.5452455	752.3944894	106.174464
Incidence	Angola	Both	Age-standardized	Fracture of face bones	Rate	1990	150.0380678	245.509851	103.5629477
Incidence	Austria	Male	All Ages	Fracture of face bones	Number	1990	8879.945697	11303.07847	7019.883228
Incidence	Austria	Female	All Ages	Fracture of face bones	Number	1990	4694.790255	6605.800741	3389.374601
Incidence	Austria	Both	All Ages	Fracture of face bones	Number	1990	13574.73595	17820.26978	10450.13986
Incidence	Austria	Male	All Ages	Fracture of face bones	Percent	1990	0.000490361	0.000632472	0.000377819
Incidence	Austria	Female	All Ages	Fracture of face bones	Percent	1990	0.000228861	0.000324595	0.000163727
Incidence	Austria	Both	All Ages	Fracture of face bones	Percent	1990	0.000351438	0.000466254	0.000264886
Incidence	Austria	Male	All Ages	Fracture of face bones	Rate	1990	237.959933	302.8937212	188.1149952
Incidence	Austria	Female	All Ages	Fracture of face bones	Rate	1990	116.386606	163.7616776	84.02458575
Incidence	Austria	Both	All Ages	Fracture of face bones	Rate	1990	174.80856	229.4803899	134.5715974
Incidence	Austria	Male	Age-standardized	Fracture of face bones	Percent	1990	0.000483688	0.000626081	0.000369694
Incidence	Austria	Female	Age-standardized	Fracture of face bones	Percent	1990	0.000219165	0.000303774	0.000157934
Incidence	Austria	Both	Age-standardized	Fracture of face bones	Percent	1990	0.000351005	0.00046098	0.000263191
Incidence	Austria	Male	Age-standardized	Fracture of face bones	Rate	1990	245.7590897	312.3454766	192.5498982
Incidence	Austria	Female	Age-standardized	Fracture of face bones	Rate	1990	117.2348112	162.1509982	84.85216052
Incidence	South Sudan	Both	Age-standardized	Fracture of face bones	Rate	1990	146.98659	219.8594222	109.2824174
Incidence	Mexico	Male	All Ages	Fracture of face bones	Number	1990	36489.51409	47302.96991	27904.64164
Incidence	Mexico	Female	All Ages	Fracture of face bones	Number	1990	14934.15973	21839.24259	10201.00433
Incidence	Mexico	Both	All Ages	Fracture of face bones	Number	1990	51423.67383	68408.06473	38516.75152
Incidence	Mexico	Male	All Ages	Fracture of face bones	Percent	1990	0.000158348	0.000206688	0.000119703
Incidence	Mexico	Female	All Ages	Fracture of face bones	Percent	1990	6.32E-05	9.50E-05	4.28E-05
Incidence	Mexico	Both	All Ages	Fracture of face bones	Percent	1990	0.000110157	0.000147265	8.17E-05
Incidence	Mexico	Male	All Ages	Fracture of face bones	Rate	1990	86.76408682	112.4761206	66.35113703
Incidence	Mexico	Female	All Ages	Fracture of face bones	Rate	1990	34.42375376	50.34020813	23.51366716
Incidence	Mexico	Both	All Ages	Fracture of face bones	Rate	1990	60.18737066	80.06626601	45.08083199
Incidence	Mexico	Male	Age-standardized	Fracture of face bones	Percent	1990	0.000178837	0.000234581	0.000136391
Incidence	Mexico	Female	Age-standardized	Fracture of face bones	Percent	1990	7.44E-05	0.000112473	5.01E-05
Incidence	Mexico	Both	Age-standardized	Fracture of face bones	Percent	1990	0.000124947	0.000171301	9.25E-05
Incidence	Mexico	Male	Age-standardized	Fracture of face bones	Rate	1990	94.87052891	122.6361206	71.91355991
Incidence	Mexico	Female	Age-standardized	Fracture of face bones	Rate	1990	39.74814336	59.35231355	26.84882588
Incidence	Sri Lanka	Both	Age-standardized	Fracture of face bones	Rate	1990	146.8594534	311.9608189	74.22392621
Incidence	Greece	Male	All Ages	Fracture of face bones	Number	1990	10160.63855	12748.9147	8094.713681
Incidence	Greece	Female	All Ages	Fracture of face bones	Number	1990	5523.893451	7565.670414	4071.997229
Incidence	Greece	Both	All Ages	Fracture of face bones	Number	1990	15684.532	20129.28352	12211.13483
Incidence	Greece	Male	All Ages	Fracture of face bones	Percent	1990	0.000417948	0.00053611	0.000327362
Incidence	Greece	Female	All Ages	Fracture of face bones	Percent	1990	0.000210057	0.000291042	0.000151471
Incidence	Greece	Both	All Ages	Fracture of face bones	Percent	1990	0.000309894	0.000403112	0.000235907
Incidence	Greece	Male	All Ages	Fracture of face bones	Rate	1990	197.7588783	248.1351006	157.5493006
Incidence	Greece	Female	All Ages	Fracture of face bones	Rate	1990	104.5996928	143.2625028	77.106784
Incidence	Greece	Both	All Ages	Fracture of face bones	Rate	1990	150.5395656	193.2001285	117.2020263
Incidence	Greece	Male	Age-standardized	Fracture of face bones	Percent	1990	0.000424409	0.000549958	0.000328507
Incidence	Greece	Female	Age-standardized	Fracture of face bones	Percent	1990	0.000215477	0.000295812	0.000155088
Incidence	Greece	Both	Age-standardized	Fracture of face bones	Percent	1990	0.000317849	0.000416155	0.000240732
Incidence	Greece	Male	Age-standardized	Fracture of face bones	Rate	1990	210.1542592	262.7422509	167.483431
Incidence	Greece	Female	Age-standardized	Fracture of face bones	Rate	1990	112.9155842	154.2491929	82.34467897
Incidence	Iran	Both	Age-standardized	Fracture of face bones	Rate	1990	146.086835	197.3086867	109.2903996
Incidence	Kyrgyzstan	Male	All Ages	Fracture of face bones	Number	1990	6119.815864	7897.00955	4754.016417
Incidence	Kyrgyzstan	Female	All Ages	Fracture of face bones	Number	1990	2272.613452	3138.980265	1647.946156
Incidence	Kyrgyzstan	Both	All Ages	Fracture of face bones	Number	1990	8392.429317	10935.02888	6477.931149
Incidence	Kyrgyzstan	Male	All Ages	Fracture of face bones	Percent	1990	0.000747948	0.000967614	0.000578082
Incidence	Kyrgyzstan	Female	All Ages	Fracture of face bones	Percent	1990	0.000254956	0.000353265	0.000185526
Incidence	Kyrgyzstan	Both	All Ages	Fracture of face bones	Percent	1990	0.000490873	0.000646064	0.000375191
Incidence	Kyrgyzstan	Male	All Ages	Fracture of face bones	Rate	1990	280.4564113	361.9009146	217.8651145
Incidence	Kyrgyzstan	Female	All Ages	Fracture of face bones	Rate	1990	99.66970847	137.6658435	72.27375723
Incidence	Kyrgyzstan	Both	All Ages	Fracture of face bones	Rate	1990	188.076761	245.0571505	145.172305
Incidence	Kyrgyzstan	Male	Age-standardized	Fracture of face bones	Percent	1990	0.000759302	0.000979608	0.000587127
Incidence	Kyrgyzstan	Female	Age-standardized	Fracture of face bones	Percent	1990	0.000258215	0.000359871	0.000188346
Incidence	Kyrgyzstan	Both	Age-standardized	Fracture of face bones	Percent	1990	0.000500213	0.000656353	0.00038479
Incidence	Kyrgyzstan	Male	Age-standardized	Fracture of face bones	Rate	1990	278.1109149	355.5481656	216.1491569
Incidence	Kyrgyzstan	Female	Age-standardized	Fracture of face bones	Rate	1990	98.52427308	136.4780116	72.03220308
Incidence	United Kingdom	Both	Age-standardized	Fracture of face bones	Rate	1990	143.7135758	185.5574599	112.0728501
Incidence	Germany	Male	All Ages	Fracture of face bones	Number	1990	71666.99172	90706.56305	57288.46003
Incidence	Germany	Female	All Ages	Fracture of face bones	Number	1990	43850.72932	60989.14416	31702.88696
Incidence	Germany	Both	All Ages	Fracture of face bones	Number	1990	115517.721	151933.0145	89507.95682
Incidence	Germany	Male	All Ages	Fracture of face bones	Percent	1990	0.000400411	0.000514613	0.000310715
Incidence	Germany	Female	All Ages	Fracture of face bones	Percent	1990	0.000218826	0.000307624	0.000156756
Incidence	Germany	Both	All Ages	Fracture of face bones	Percent	1990	0.000304467	0.000403749	0.00022992
Incidence	Germany	Male	All Ages	Fracture of face bones	Rate	1990	185.3820552	234.6319927	148.1888971
Incidence	Germany	Female	All Ages	Fracture of face bones	Rate	1990	105.9639457	147.3784008	76.60905634
Incidence	Germany	Both	All Ages	Fracture of face bones	Rate	1990	144.3218056	189.8171707	111.826565
Incidence	Germany	Male	Age-standardized	Fracture of face bones	Percent	1990	0.000408829	0.00053176	0.00031414
Incidence	Germany	Female	Age-standardized	Fracture of face bones	Percent	1990	0.000217151	0.000296666	0.000156618
Incidence	Germany	Both	Age-standardized	Fracture of face bones	Percent	1990	0.00031372	0.00041123	0.000236419
Incidence	Germany	Male	Age-standardized	Fracture of face bones	Rate	1990	198.8000816	251.5341505	156.8895179
Incidence	Germany	Female	Age-standardized	Fracture of face bones	Rate	1990	111.0950289	152.4619924	81.07497833
Incidence	Canada	Both	Age-standardized	Fracture of face bones	Rate	1990	143.3174788	180.5238443	114.6037134
Incidence	Israel	Male	All Ages	Fracture of face bones	Number	1990	5029.784996	6312.898811	4052.411726
Incidence	Israel	Female	All Ages	Fracture of face bones	Number	1990	2719.128256	3718.267079	2022.764568
Incidence	Israel	Both	All Ages	Fracture of face bones	Number	1990	7748.913252	9907.253358	6107.071875
Incidence	Israel	Male	All Ages	Fracture of face bones	Percent	1990	0.000414472	0.000523231	0.000324522
Incidence	Israel	Female	All Ages	Fracture of face bones	Percent	1990	0.000209439	0.000284142	0.000151724
Incidence	Israel	Both	All Ages	Fracture of face bones	Percent	1990	0.00030846	0.00039906	0.00023513
Incidence	Israel	Male	All Ages	Fracture of face bones	Rate	1990	204.8614867	257.1222899	165.0533953
Incidence	Israel	Female	All Ages	Fracture of face bones	Rate	1990	108.3868589	148.2134167	80.62918597
Incidence	Israel	Both	All Ages	Fracture of face bones	Rate	1990	156.1041629	199.5845665	123.0287799
Incidence	Israel	Male	Age-standardized	Fracture of face bones	Percent	1990	0.000407805	0.000513079	0.000318663
Incidence	Israel	Female	Age-standardized	Fracture of face bones	Percent	1990	0.000207972	0.000282928	0.000150616
Incidence	Israel	Both	Age-standardized	Fracture of face bones	Percent	1990	0.000305409	0.000393583	0.000232363
Incidence	Israel	Male	Age-standardized	Fracture of face bones	Rate	1990	199.1744066	250.0281173	160.6858056
Incidence	Israel	Female	Age-standardized	Fracture of face bones	Rate	1990	107.5328002	146.8516347	79.99217693
Incidence	Uruguay	Both	Age-standardized	Fracture of face bones	Rate	1990	139.9388673	181.6807294	109.8216184
Incidence	Macedonia	Male	All Ages	Fracture of face bones	Number	1990	3532.771824	4532.227568	2747.961514
Incidence	Macedonia	Female	All Ages	Fracture of face bones	Number	1990	1598.389291	2226.578861	1129.362817
Incidence	Macedonia	Both	All Ages	Fracture of face bones	Number	1990	5131.161115	6712.628319	3926.761132
Incidence	Macedonia	Male	All Ages	Fracture of face bones	Percent	1990	0.00077853	0.001007058	0.000599272
Incidence	Macedonia	Female	All Ages	Fracture of face bones	Percent	1990	0.000341002	0.000477547	0.000239356
Incidence	Macedonia	Both	All Ages	Fracture of face bones	Percent	1990	0.000556166	0.000726755	0.000420532
Incidence	Macedonia	Male	All Ages	Fracture of face bones	Rate	1990	349.4078774	448.2587875	271.786418
Incidence	Macedonia	Female	All Ages	Fracture of face bones	Rate	1990	159.8840614	222.720756	112.9681705
Incidence	Macedonia	Both	All Ages	Fracture of face bones	Rate	1990	255.181148	333.8301335	195.2843403
Incidence	Macedonia	Male	Age-standardized	Fracture of face bones	Percent	1990	0.000762733	0.000985697	0.00058515
Incidence	Macedonia	Female	Age-standardized	Fracture of face bones	Percent	1990	0.000341228	0.000477381	0.000239146
Incidence	Macedonia	Both	Age-standardized	Fracture of face bones	Percent	1990	0.000549758	0.000719572	0.000414191
Incidence	Macedonia	Male	Age-standardized	Fracture of face bones	Rate	1990	346.4055898	445.0780859	269.6908687
Incidence	Macedonia	Female	Age-standardized	Fracture of face bones	Rate	1990	162.8012264	225.9356845	115.0025147
Incidence	Djibouti	Both	Age-standardized	Fracture of face bones	Rate	1990	136.062739	178.1504526	106.8057406
Incidence	Burundi	Male	All Ages	Fracture of face bones	Number	1990	3465.866941	4227.45742	2856.688793
Incidence	Burundi	Female	All Ages	Fracture of face bones	Number	1990	1726.304801	2194.211929	1344.708348
Incidence	Burundi	Both	All Ages	Fracture of face bones	Number	1990	5192.171742	6378.157487	4219.896354
Incidence	Burundi	Male	All Ages	Fracture of face bones	Percent	1990	0.000229343	0.000283091	0.000187271
Incidence	Burundi	Female	All Ages	Fracture of face bones	Percent	1990	9.90E-05	0.000126769	7.67E-05
Incidence	Burundi	Both	All Ages	Fracture of face bones	Percent	1990	0.000159499	0.000198312	0.000128986
Incidence	Burundi	Male	All Ages	Fracture of face bones	Rate	1990	129.6814299	158.1776601	106.8879716
Incidence	Burundi	Female	All Ages	Fracture of face bones	Rate	1990	61.03747188	77.58140329	47.54525271
Incidence	Burundi	Both	All Ages	Fracture of face bones	Rate	1990	94.38816996	115.9481317	76.71323563
Incidence	Burundi	Male	Age-standardized	Fracture of face bones	Percent	1990	0.000274201	0.000335684	0.000223335
Incidence	Burundi	Female	Age-standardized	Fracture of face bones	Percent	1990	0.000113414	0.000147136	8.71E-05
Incidence	Burundi	Both	Age-standardized	Fracture of face bones	Percent	1990	0.00018572	0.000231603	0.000148548
Incidence	Burundi	Male	Age-standardized	Fracture of face bones	Rate	1990	144.1678906	175.5006473	118.0884071
Incidence	Burundi	Female	Age-standardized	Fracture of face bones	Rate	1990	65.97299328	86.10387655	50.90374754
Incidence	Sweden	Both	Age-standardized	Fracture of face bones	Rate	1990	135.2725574	188.5192409	98.54385717
Incidence	Italy	Male	All Ages	Fracture of face bones	Number	1990	54986.58026	68562.92577	44161.63
Incidence	Italy	Female	All Ages	Fracture of face bones	Number	1990	29566.60588	41081.46819	21552.29546
Incidence	Italy	Both	All Ages	Fracture of face bones	Number	1990	84553.18613	108874.1038	66016.23062
Incidence	Italy	Male	All Ages	Fracture of face bones	Percent	1990	0.000429696	0.000543183	0.000335451
Incidence	Italy	Female	All Ages	Fracture of face bones	Percent	1990	0.00020667	0.00028474	0.000150263
Incidence	Italy	Both	All Ages	Fracture of face bones	Percent	1990	0.000311926	0.000405452	0.000238181
Incidence	Italy	Male	All Ages	Fracture of face bones	Rate	1990	199.478671	248.7305311	160.2082403
Incidence	Italy	Female	All Ages	Fracture of face bones	Rate	1990	101.138006	140.5267075	73.7235852
Incidence	Italy	Both	All Ages	Fracture of face bones	Rate	1990	148.8636943	191.6829164	116.2276719
Incidence	Italy	Male	Age-standardized	Fracture of face bones	Percent	1990	0.000429204	0.000546404	0.000334438
Incidence	Italy	Female	Age-standardized	Fracture of face bones	Percent	1990	0.000203962	0.000280489	0.000147127
Incidence	Italy	Both	Age-standardized	Fracture of face bones	Percent	1990	0.000314876	0.000411456	0.000239027
Incidence	Italy	Male	Age-standardized	Fracture of face bones	Rate	1990	210.5480157	263.5488238	168.9704198
Incidence	Italy	Female	Age-standardized	Fracture of face bones	Rate	1990	105.8874226	144.6415493	77.42006324
Incidence	Chile	Both	Age-standardized	Fracture of face bones	Rate	1990	133.9506287	170.9334501	104.7941668
Incidence	Saint Vincent and the Grenadines	Male	All Ages	Fracture of face bones	Number	1990	35.97866013	44.35233731	29.40529119
Incidence	Saint Vincent and the Grenadines	Female	All Ages	Fracture of face bones	Number	1990	14.53924622	19.00427403	11.11683207
Incidence	Saint Vincent and the Grenadines	Both	All Ages	Fracture of face bones	Number	1990	50.51790635	62.94314252	40.79578472
Incidence	Saint Vincent and the Grenadines	Male	All Ages	Fracture of face bones	Percent	1990	0.000135398	0.000168316	0.000108951
Incidence	Saint Vincent and the Grenadines	Female	All Ages	Fracture of face bones	Percent	1990	5.20E-05	6.86E-05	3.90E-05
Incidence	Saint Vincent and the Grenadines	Both	All Ages	Fracture of face bones	Percent	1990	9.26E-05	0.000117307	7.30E-05
Incidence	Saint Vincent and the Grenadines	Male	All Ages	Fracture of face bones	Rate	1990	65.50291299	80.74806791	53.53540746
Incidence	Saint Vincent and the Grenadines	Female	All Ages	Fracture of face bones	Rate	1990	26.29309191	34.36774618	20.10392306
Incidence	Saint Vincent and the Grenadines	Both	All Ages	Fracture of face bones	Rate	1990	45.83218886	57.10493968	37.01182897
Incidence	Saint Vincent and the Grenadines	Male	Age-standardized	Fracture of face bones	Percent	1990	0.000138926	0.000173108	0.000111329
Incidence	Saint Vincent and the Grenadines	Female	Age-standardized	Fracture of face bones	Percent	1990	5.34E-05	7.05E-05	3.99E-05
Incidence	Saint Vincent and the Grenadines	Both	Age-standardized	Fracture of face bones	Percent	1990	9.46E-05	0.000119425	7.50E-05
Incidence	Saint Vincent and the Grenadines	Male	Age-standardized	Fracture of face bones	Rate	1990	66.26974996	81.57033487	54.07933942
Incidence	Saint Vincent and the Grenadines	Female	Age-standardized	Fracture of face bones	Rate	1990	26.58616855	34.95095621	20.06183748
Incidence	United Arab Emirates	Both	Age-standardized	Fracture of face bones	Rate	1990	133.2741853	166.855435	107.8506149
Incidence	Norway	Male	All Ages	Fracture of face bones	Number	1990	4018.038312	5397.463634	3030.053909
Incidence	Norway	Female	All Ages	Fracture of face bones	Number	1990	2392.659766	3623.004874	1593.393798
Incidence	Norway	Both	All Ages	Fracture of face bones	Number	1990	6410.698078	8899.081937	4645.767211
Incidence	Norway	Male	All Ages	Fracture of face bones	Percent	1990	0.000370873	0.00049827	0.000276576
Incidence	Norway	Female	All Ages	Fracture of face bones	Percent	1990	0.000202674	0.000309206	0.000135415
Incidence	Norway	Both	All Ages	Fracture of face bones	Percent	1990	0.000283159	0.000395268	0.000203058
Incidence	Norway	Male	All Ages	Fracture of face bones	Rate	1990	191.9341801	257.8267494	144.7400118
Incidence	Norway	Female	All Ages	Fracture of face bones	Rate	1990	111.8079667	169.3014669	74.4586101
Incidence	Norway	Both	All Ages	Fracture of face bones	Rate	1990	151.4307675	210.2103064	109.7403256
Incidence	Norway	Male	Age-standardized	Fracture of face bones	Percent	1990	0.000377022	0.000508188	0.00027896
Incidence	Norway	Female	Age-standardized	Fracture of face bones	Percent	1990	0.000190071	0.000288862	0.000126654
Incidence	Norway	Both	Age-standardized	Fracture of face bones	Percent	1990	0.000283158	0.000392077	0.000203106
Incidence	Norway	Male	Age-standardized	Fracture of face bones	Rate	1990	202.5141511	270.9323683	152.6980364
Incidence	Norway	Female	Age-standardized	Fracture of face bones	Rate	1990	108.9377336	161.87259	73.86555699
Incidence	Japan	Both	Age-standardized	Fracture of face bones	Rate	1990	132.5946375	181.1542028	98.42637125
Incidence	Uzbekistan	Male	All Ages	Fracture of face bones	Number	1990	23316.38277	29497.91673	18467.42097
Incidence	Uzbekistan	Female	All Ages	Fracture of face bones	Number	1990	9415.89132	13076.06207	6854.458838
Incidence	Uzbekistan	Both	All Ages	Fracture of face bones	Number	1990	32732.27409	41966.17747	25626.34893
Incidence	Uzbekistan	Male	All Ages	Fracture of face bones	Percent	1990	0.000611674	0.000781167	0.000474401
Incidence	Uzbekistan	Female	All Ages	Fracture of face bones	Percent	1990	0.000226435	0.00031785	0.000165002
Incidence	Uzbekistan	Both	All Ages	Fracture of face bones	Percent	1990	0.000410667	0.000536345	0.000314874
Incidence	Uzbekistan	Male	All Ages	Fracture of face bones	Rate	1990	224.9163031	284.5450962	178.141871
Incidence	Uzbekistan	Female	All Ages	Fracture of face bones	Rate	1990	88.87054075	123.4165378	64.69482737
Incidence	Uzbekistan	Both	All Ages	Fracture of face bones	Rate	1990	156.1523343	200.2035225	122.2528625
Incidence	Uzbekistan	Male	Age-standardized	Fracture of face bones	Percent	1990	0.000623289	0.000795452	0.000484953
Incidence	Uzbekistan	Female	Age-standardized	Fracture of face bones	Percent	1990	0.000224206	0.000312161	0.000163109
Incidence	Uzbekistan	Both	Age-standardized	Fracture of face bones	Percent	1990	0.00041572	0.00053882	0.00032072
Incidence	Uzbekistan	Male	Age-standardized	Fracture of face bones	Rate	1990	221.663379	280.5256347	175.3652268
Incidence	Uzbekistan	Female	Age-standardized	Fracture of face bones	Rate	1990	84.94975325	117.0642612	61.57704619
Incidence	Netherlands	Both	Age-standardized	Fracture of face bones	Rate	1990	132.4825827	172.2327118	103.7608715
Incidence	Dominica	Male	All Ages	Fracture of face bones	Number	1990	22.28552766	27.22853783	18.28184545
Incidence	Dominica	Female	All Ages	Fracture of face bones	Number	1990	9.924462867	13.09146997	7.465018135
Incidence	Dominica	Both	All Ages	Fracture of face bones	Number	1990	32.20999053	39.70634304	26.00546456
Incidence	Dominica	Male	All Ages	Fracture of face bones	Percent	1990	0.000127687	0.000158233	0.000102831
Incidence	Dominica	Female	All Ages	Fracture of face bones	Percent	1990	5.44E-05	7.19E-05	4.05E-05
Incidence	Dominica	Both	All Ages	Fracture of face bones	Percent	1990	9.02E-05	0.000114039	7.08E-05
Incidence	Dominica	Male	All Ages	Fracture of face bones	Rate	1990	60.56397514	73.9972826	49.68342013
Incidence	Dominica	Female	All Ages	Fracture of face bones	Rate	1990	26.71443009	35.23930353	20.094156
Incidence	Dominica	Both	All Ages	Fracture of face bones	Rate	1990	43.55828931	53.69577417	35.16777032
Incidence	Dominica	Male	Age-standardized	Fracture of face bones	Percent	1990	0.000127824	0.000158353	0.000103131
Incidence	Dominica	Female	Age-standardized	Fracture of face bones	Percent	1990	5.42E-05	7.17E-05	4.03E-05
Incidence	Dominica	Both	Age-standardized	Fracture of face bones	Percent	1990	9.04E-05	0.000113089	7.12E-05
Incidence	Dominica	Male	Age-standardized	Fracture of face bones	Rate	1990	59.83065942	73.41574591	48.9551314
Incidence	Dominica	Female	Age-standardized	Fracture of face bones	Rate	1990	26.32655989	34.81597433	19.71693361
Incidence	Palestine	Both	Age-standardized	Fracture of face bones	Rate	1990	130.565613	213.7765726	90.69520295
Incidence	Turkey	Male	All Ages	Fracture of face bones	Number	1990	40413.67576	49597.69421	33090.82091
Incidence	Turkey	Female	All Ages	Fracture of face bones	Number	1990	18854.37893	24803.68362	14318.65476
Incidence	Turkey	Both	All Ages	Fracture of face bones	Number	1990	59268.05468	74262.8689	47676.10512
Incidence	Turkey	Male	All Ages	Fracture of face bones	Percent	1990	0.000254768	0.000318846	0.000202977
Incidence	Turkey	Female	All Ages	Fracture of face bones	Percent	1990	0.00011469	0.000153052	8.63E-05
Incidence	Turkey	Both	All Ages	Fracture of face bones	Percent	1990	0.000183462	0.000232172	0.000145352
Incidence	Turkey	Male	All Ages	Fracture of face bones	Rate	1990	138.3451479	169.7841192	113.2773604
Incidence	Turkey	Female	All Ages	Fracture of face bones	Rate	1990	66.22754102	87.1249581	50.29544061
Incidence	Turkey	Both	All Ages	Fracture of face bones	Rate	1990	102.7508971	128.7468677	82.65435056
Incidence	Turkey	Male	Age-standardized	Fracture of face bones	Percent	1990	0.000255689	0.000317725	0.00020463
Incidence	Turkey	Female	Age-standardized	Fracture of face bones	Percent	1990	0.000112123	0.000149417	8.46E-05
Incidence	Turkey	Both	Age-standardized	Fracture of face bones	Percent	1990	0.000181924	0.000230103	0.000144548
Incidence	Turkey	Male	Age-standardized	Fracture of face bones	Rate	1990	134.0976914	164.5184794	109.7449475
Incidence	Turkey	Female	Age-standardized	Fracture of face bones	Rate	1990	63.42870637	83.13948542	47.87119981
Incidence	Argentina	Both	Age-standardized	Fracture of face bones	Rate	1990	129.1306968	165.1662287	100.5241563
Incidence	Barbados	Male	All Ages	Fracture of face bones	Number	1990	79.69714435	97.46951203	65.8316148
Incidence	Barbados	Female	All Ages	Fracture of face bones	Number	1990	38.50752279	50.97759654	28.76171616
Incidence	Barbados	Both	All Ages	Fracture of face bones	Number	1990	118.2046671	146.3948486	95.59919974
Incidence	Barbados	Male	All Ages	Fracture of face bones	Percent	1990	0.000141345	0.000176454	0.000114868
Incidence	Barbados	Female	All Ages	Fracture of face bones	Percent	1990	6.12E-05	8.18E-05	4.55E-05
Incidence	Barbados	Both	All Ages	Fracture of face bones	Percent	1990	9.91E-05	0.000124731	7.92E-05
Incidence	Barbados	Male	All Ages	Fracture of face bones	Rate	1990	65.37133527	79.9490647	53.9981777
Incidence	Barbados	Female	All Ages	Fracture of face bones	Rate	1990	29.20244908	38.65921667	21.8116485
Incidence	Barbados	Both	All Ages	Fracture of face bones	Rate	1990	46.5778831	57.68606529	37.67032603
Incidence	Barbados	Male	Age-standardized	Fracture of face bones	Percent	1990	0.000139743	0.000174123	0.00011306
Incidence	Barbados	Female	Age-standardized	Fracture of face bones	Percent	1990	6.09E-05	8.13E-05	4.50E-05
Incidence	Barbados	Both	Age-standardized	Fracture of face bones	Percent	1990	9.88E-05	0.000124312	7.86E-05
Incidence	Barbados	Male	Age-standardized	Fracture of face bones	Rate	1990	64.89310659	79.34704302	53.63870663
Incidence	Barbados	Female	Age-standardized	Fracture of face bones	Rate	1990	29.17864027	38.57109716	21.90864101
Incidence	Qatar	Both	Age-standardized	Fracture of face bones	Rate	1990	125.4182007	155.6743686	102.5276008
Incidence	Guyana	Male	All Ages	Fracture of face bones	Number	1990	259.4379825	317.5334936	213.3099476
Incidence	Guyana	Female	All Ages	Fracture of face bones	Number	1990	109.9341662	144.1723899	83.36394376
Incidence	Guyana	Both	All Ages	Fracture of face bones	Number	1990	369.3721487	456.2105622	298.5671904
Incidence	Guyana	Male	All Ages	Fracture of face bones	Percent	1990	0.000132741	0.000164203	0.000107685
Incidence	Guyana	Female	All Ages	Fracture of face bones	Percent	1990	5.23E-05	6.92E-05	3.93E-05
Incidence	Guyana	Both	All Ages	Fracture of face bones	Percent	1990	9.11E-05	0.000114299	7.25E-05
Incidence	Guyana	Male	All Ages	Fracture of face bones	Rate	1990	67.33431018	82.41236903	55.36227981
Incidence	Guyana	Female	All Ages	Fracture of face bones	Rate	1990	27.90464534	36.59535108	21.16031226
Incidence	Guyana	Both	All Ages	Fracture of face bones	Rate	1990	47.40025043	58.54392373	38.314095
Incidence	Guyana	Male	Age-standardized	Fracture of face bones	Percent	1990	0.000136509	0.00016762	0.000110396
Incidence	Guyana	Female	Age-standardized	Fracture of face bones	Percent	1990	5.54E-05	7.30E-05	4.12E-05
Incidence	Guyana	Both	Age-standardized	Fracture of face bones	Percent	1990	9.43E-05	0.00011872	7.50E-05
Incidence	Guyana	Male	Age-standardized	Fracture of face bones	Rate	1990	67.90721697	82.64572064	55.48558133
Incidence	Guyana	Female	Age-standardized	Fracture of face bones	Rate	1990	28.94687872	37.93588552	21.72947979
Incidence	Lebanon	Both	Age-standardized	Fracture of face bones	Rate	1990	124.8446212	200.4272468	87.58867663
Incidence	Romania	Male	All Ages	Fracture of face bones	Number	1990	56407.108	75518.50974	41510.80569
Incidence	Romania	Female	All Ages	Fracture of face bones	Number	1990	22052.77225	32837.29712	14900.39195
Incidence	Romania	Both	All Ages	Fracture of face bones	Number	1990	78459.88026	107125.1069	56801.31454
Incidence	Romania	Male	All Ages	Fracture of face bones	Percent	1990	0.001058172	0.001420949	0.000775982
Incidence	Romania	Female	All Ages	Fracture of face bones	Percent	1990	0.000391424	0.000579869	0.000264573
Incidence	Romania	Both	All Ages	Fracture of face bones	Percent	1990	0.000715507	0.000981931	0.000515911
Incidence	Romania	Male	All Ages	Fracture of face bones	Rate	1990	489.1715905	654.9087665	359.9884405
Incidence	Romania	Female	All Ages	Fracture of face bones	Rate	1990	185.8865781	276.7911772	125.5979448
Incidence	Romania	Both	All Ages	Fracture of face bones	Rate	1990	335.3744062	457.903058	242.7955163
Incidence	Romania	Male	Age-standardized	Fracture of face bones	Percent	1990	0.001045534	0.001412809	0.000767427
Incidence	Romania	Female	Age-standardized	Fracture of face bones	Percent	1990	0.000392369	0.00058409	0.000263652
Incidence	Romania	Both	Age-standardized	Fracture of face bones	Percent	1990	0.000714709	0.000983996	0.000516869
Incidence	Romania	Male	Age-standardized	Fracture of face bones	Rate	1990	493.4573928	660.7715241	363.8150168
Incidence	Romania	Female	Age-standardized	Fracture of face bones	Rate	1990	191.2207659	282.4546664	129.4932307
Incidence	Sudan	Both	Age-standardized	Fracture of face bones	Rate	1990	124.1923347	229.2117272	75.97740404
Incidence	Indonesia	Male	All Ages	Fracture of face bones	Number	1990	39512.7157	48659.30336	31930.44824
Incidence	Indonesia	Female	All Ages	Fracture of face bones	Number	1990	18975.68533	24639.10592	14577.303
Incidence	Indonesia	Both	All Ages	Fracture of face bones	Number	1990	58488.40103	72961.71022	47300.81639
Incidence	Indonesia	Male	All Ages	Fracture of face bones	Percent	1990	7.49E-05	9.39E-05	6.02E-05
Incidence	Indonesia	Female	All Ages	Fracture of face bones	Percent	1990	3.70E-05	4.88E-05	2.85E-05
Incidence	Indonesia	Both	All Ages	Fracture of face bones	Percent	1990	5.62E-05	7.10E-05	4.48E-05
Incidence	Indonesia	Male	All Ages	Fracture of face bones	Rate	1990	42.62233336	52.48874982	34.44334779
Incidence	Indonesia	Female	All Ages	Fracture of face bones	Rate	1990	20.38644796	26.47092012	15.66106435
Incidence	Indonesia	Both	All Ages	Fracture of face bones	Rate	1990	31.4819107	39.27230024	25.46009211
Incidence	Indonesia	Male	Age-standardized	Fracture of face bones	Percent	1990	7.29E-05	9.13E-05	5.89E-05
Incidence	Indonesia	Female	Age-standardized	Fracture of face bones	Percent	1990	3.82E-05	5.03E-05	2.94E-05
Incidence	Indonesia	Both	Age-standardized	Fracture of face bones	Percent	1990	5.58E-05	7.03E-05	4.44E-05
Incidence	Indonesia	Male	Age-standardized	Fracture of face bones	Rate	1990	41.30387246	50.84255739	33.40547829
Incidence	Indonesia	Female	Age-standardized	Fracture of face bones	Rate	1990	20.88190831	27.20606777	16.09076817
Incidence	Afghanistan	Both	Age-standardized	Fracture of face bones	Rate	1990	123.3037924	177.6384399	91.51941551
Incidence	Denmark	Male	All Ages	Fracture of face bones	Number	1990	5013.007612	6281.728851	4019.47973
Incidence	Denmark	Female	All Ages	Fracture of face bones	Number	1990	3288.785924	4613.330728	2356.723761
Incidence	Denmark	Both	All Ages	Fracture of face bones	Number	1990	8301.793536	10790.10941	6348.5886
Incidence	Denmark	Male	All Ages	Fracture of face bones	Percent	1990	0.000418502	0.000533942	0.000325965
Incidence	Denmark	Female	All Ages	Fracture of face bones	Percent	1990	0.000252541	0.000356232	0.000180573
Incidence	Denmark	Both	All Ages	Fracture of face bones	Percent	1990	0.000332026	0.000437342	0.000250717
Incidence	Denmark	Male	All Ages	Fracture of face bones	Rate	1990	197.9241278	248.0159218	158.6975487
Incidence	Denmark	Female	All Ages	Fracture of face bones	Rate	1990	126.1833868	177.0032191	90.42223867
Incidence	Denmark	Both	All Ages	Fracture of face bones	Rate	1990	161.5403101	209.9591627	123.5339046
Incidence	Denmark	Male	Age-standardized	Fracture of face bones	Percent	1990	0.000414064	0.000527977	0.000320967
Incidence	Denmark	Female	Age-standardized	Fracture of face bones	Percent	1990	0.000227502	0.000316376	0.000162742
Incidence	Denmark	Both	Age-standardized	Fracture of face bones	Percent	1990	0.000321186	0.000417705	0.0002428
Incidence	Denmark	Male	Age-standardized	Fracture of face bones	Rate	1990	206.2146923	258.24865	164.5540977
Incidence	Denmark	Female	Age-standardized	Fracture of face bones	Rate	1990	119.6490704	163.0540326	87.0062513
Incidence	Saudi Arabia	Both	Age-standardized	Fracture of face bones	Rate	1990	117.8881975	148.2914171	94.73337975
Incidence	Maldives	Male	All Ages	Fracture of face bones	Number	1990	58.51073585	70.38459693	48.56795765
Incidence	Maldives	Female	All Ages	Fracture of face bones	Number	1990	26.71300128	33.59729475	20.79052681
Incidence	Maldives	Both	All Ages	Fracture of face bones	Number	1990	85.22373713	104.8183137	69.82446829
Incidence	Maldives	Male	All Ages	Fracture of face bones	Percent	1990	0.000106294	0.000129562	8.79E-05
Incidence	Maldives	Female	All Ages	Fracture of face bones	Percent	1990	5.18E-05	6.69E-05	4.02E-05
Incidence	Maldives	Both	All Ages	Fracture of face bones	Percent	1990	7.99E-05	9.91E-05	6.49E-05
Incidence	Maldives	Male	All Ages	Fracture of face bones	Rate	1990	51.90966288	62.44393692	43.08861053
Incidence	Maldives	Female	All Ages	Fracture of face bones	Rate	1990	24.92060958	31.34298002	19.39552191
Incidence	Maldives	Both	All Ages	Fracture of face bones	Rate	1990	38.75411536	47.66443199	31.75154704
Incidence	Maldives	Male	Age-standardized	Fracture of face bones	Percent	1990	0.000113969	0.000139713	9.37E-05
Incidence	Maldives	Female	Age-standardized	Fracture of face bones	Percent	1990	5.42E-05	6.95E-05	4.26E-05
Incidence	Maldives	Both	Age-standardized	Fracture of face bones	Percent	1990	8.51E-05	0.000105088	6.94E-05
Incidence	Maldives	Male	Age-standardized	Fracture of face bones	Rate	1990	53.02830721	64.01067705	43.92958582
Incidence	Maldives	Female	Age-standardized	Fracture of face bones	Rate	1990	24.68522861	30.92703444	19.35526588
Incidence	Mozambique	Both	Age-standardized	Fracture of face bones	Rate	1990	116.3171823	167.3988113	87.84203429
Incidence	Sri Lanka	Male	All Ages	Fracture of face bones	Number	1990	19109.06803	38477.90491	10004.2068
Incidence	Sri Lanka	Female	All Ages	Fracture of face bones	Number	1990	7548.095787	18108.3395	3183.849098
Incidence	Sri Lanka	Both	All Ages	Fracture of face bones	Number	1990	26657.16382	56698.07615	13212.44364
Incidence	Sri Lanka	Male	All Ages	Fracture of face bones	Percent	1990	0.000449303	0.000897235	0.000232588
Incidence	Sri Lanka	Female	All Ages	Fracture of face bones	Percent	1990	0.00018609	0.000428397	7.80E-05
Incidence	Sri Lanka	Both	All Ages	Fracture of face bones	Percent	1990	0.000320843	0.000683724	0.000158367
Incidence	Sri Lanka	Male	All Ages	Fracture of face bones	Rate	1990	220.8284835	444.6589114	115.6107568
Incidence	Sri Lanka	Female	All Ages	Fracture of face bones	Rate	1990	88.53096013	212.3911418	37.34308963
Incidence	Sri Lanka	Both	All Ages	Fracture of face bones	Rate	1990	155.1703278	330.0373258	76.90912746
Incidence	Sri Lanka	Male	Age-standardized	Fracture of face bones	Percent	1990	0.000425176	0.00085141	0.000223789
Incidence	Sri Lanka	Female	Age-standardized	Fracture of face bones	Percent	1990	0.000177901	0.000404007	7.65E-05
Incidence	Sri Lanka	Both	Age-standardized	Fracture of face bones	Percent	1990	0.000304175	0.000645763	0.00015231
Incidence	Sri Lanka	Male	Age-standardized	Fracture of face bones	Rate	1990	208.8748253	410.5753891	111.0809944
Incidence	Sri Lanka	Female	Age-standardized	Fracture of face bones	Rate	1990	84.40237372	201.6986804	36.69759097
Incidence	South Africa	Both	Age-standardized	Fracture of face bones	Rate	1990	110.4485476	135.8802992	90.00444612
Incidence	Antigua and Barbuda	Male	All Ages	Fracture of face bones	Number	1990	22.13990869	27.83290757	17.69323155
Incidence	Antigua and Barbuda	Female	All Ages	Fracture of face bones	Number	1990	8.954014324	11.7756621	6.773911741
Incidence	Antigua and Barbuda	Both	All Ages	Fracture of face bones	Number	1990	31.09392302	39.49681733	24.89562889
Incidence	Antigua and Barbuda	Male	All Ages	Fracture of face bones	Percent	1990	0.000160579	0.000203499	0.000127617
Incidence	Antigua and Barbuda	Female	All Ages	Fracture of face bones	Percent	1990	5.88E-05	7.75E-05	4.44E-05
Incidence	Antigua and Barbuda	Both	All Ages	Fracture of face bones	Percent	1990	0.000107135	0.000136078	8.47E-05
Incidence	Antigua and Barbuda	Male	All Ages	Fracture of face bones	Rate	1990	76.30494475	95.92580098	60.97952229
Incidence	Antigua and Barbuda	Female	All Ages	Fracture of face bones	Rate	1990	28.87582204	37.97536066	21.84520405
Incidence	Antigua and Barbuda	Both	All Ages	Fracture of face bones	Rate	1990	51.80271826	65.80200572	41.4763119
Incidence	Antigua and Barbuda	Male	Age-standardized	Fracture of face bones	Percent	1990	0.000160179	0.000202262	0.000127541
Incidence	Antigua and Barbuda	Female	Age-standardized	Fracture of face bones	Percent	1990	6.02E-05	7.95E-05	4.52E-05
Incidence	Antigua and Barbuda	Both	Age-standardized	Fracture of face bones	Percent	1990	0.000107412	0.000136418	8.50E-05
Incidence	Antigua and Barbuda	Male	Age-standardized	Fracture of face bones	Rate	1990	75.76450652	95.31031038	60.72431666
Incidence	Antigua and Barbuda	Female	Age-standardized	Fracture of face bones	Rate	1990	29.42942735	38.62108606	22.14538252
Incidence	Timor-Leste	Both	Age-standardized	Fracture of face bones	Rate	1990	110.2805124	234.1333459	55.5898075
Incidence	Cameroon	Male	All Ages	Fracture of face bones	Number	1990	5222.751957	6394.116506	4301.803494
Incidence	Cameroon	Female	All Ages	Fracture of face bones	Number	1990	2426.561252	3073.599034	1899.682232
Incidence	Cameroon	Both	All Ages	Fracture of face bones	Number	1990	7649.313209	9426.394182	6237.479131
Incidence	Cameroon	Male	All Ages	Fracture of face bones	Percent	1990	0.000155977	0.000193215	0.000126948
Incidence	Cameroon	Female	All Ages	Fracture of face bones	Percent	1990	6.63E-05	8.46E-05	5.13E-05
Incidence	Cameroon	Both	All Ages	Fracture of face bones	Percent	1990	0.000109124	0.000136497	8.78E-05
Incidence	Cameroon	Male	All Ages	Fracture of face bones	Rate	1990	102.4518978	125.4299221	84.38615041
Incidence	Cameroon	Female	All Ages	Fracture of face bones	Rate	1990	46.15283256	58.45939454	36.13167229
Incidence	Cameroon	Both	All Ages	Fracture of face bones	Rate	1990	73.86769022	91.02855986	60.23392737
Incidence	Cameroon	Male	Age-standardized	Fracture of face bones	Percent	1990	0.000175423	0.000217643	0.000142347
Incidence	Cameroon	Female	Age-standardized	Fracture of face bones	Percent	1990	7.30E-05	9.37E-05	5.60E-05
Incidence	Cameroon	Both	Age-standardized	Fracture of face bones	Percent	1990	0.000120754	0.000151511	9.66E-05
Incidence	Cameroon	Male	Age-standardized	Fracture of face bones	Rate	1990	108.9106436	133.7455011	89.06807247
Incidence	Cameroon	Female	Age-standardized	Fracture of face bones	Rate	1990	48.66772986	62.48148978	38.1076965
Incidence	Comoros	Both	Age-standardized	Fracture of face bones	Rate	1990	109.378812	134.6121956	87.83759311
Incidence	Sao Tome and Principe	Male	All Ages	Fracture of face bones	Number	1990	65.78278355	83.47017411	51.77520169
Incidence	Sao Tome and Principe	Female	All Ages	Fracture of face bones	Number	1990	25.40637763	32.82851038	19.62140005
Incidence	Sao Tome and Principe	Both	All Ages	Fracture of face bones	Number	1990	91.18916118	114.9622588	72.06381108
Incidence	Sao Tome and Principe	Male	All Ages	Fracture of face bones	Percent	1990	0.00019648	0.000255996	0.000152441
Incidence	Sao Tome and Principe	Female	All Ages	Fracture of face bones	Percent	1990	6.72E-05	8.78E-05	5.16E-05
Incidence	Sao Tome and Principe	Both	All Ages	Fracture of face bones	Percent	1990	0.000127883	0.000164168	0.000100078
Incidence	Sao Tome and Principe	Male	All Ages	Fracture of face bones	Rate	1990	109.0624432	138.3866816	85.83902485
Incidence	Sao Tome and Principe	Female	All Ages	Fracture of face bones	Rate	1990	41.23696145	53.28378713	31.84739397
Incidence	Sao Tome and Principe	Both	All Ages	Fracture of face bones	Rate	1990	74.78977128	94.28753297	59.1039097
Incidence	Sao Tome and Principe	Male	Age-standardized	Fracture of face bones	Percent	1990	0.000207512	0.000267119	0.000162773
Incidence	Sao Tome and Principe	Female	Age-standardized	Fracture of face bones	Percent	1990	6.82E-05	8.89E-05	5.24E-05
Incidence	Sao Tome and Principe	Both	Age-standardized	Fracture of face bones	Percent	1990	0.000132035	0.000169159	0.000103994
Incidence	Sao Tome and Principe	Male	Age-standardized	Fracture of face bones	Rate	1990	110.429696	140.4239595	86.53519359
Incidence	Sao Tome and Principe	Female	Age-standardized	Fracture of face bones	Rate	1990	40.41180083	52.42814357	31.14056867
Incidence	Oman	Both	Age-standardized	Fracture of face bones	Rate	1990	108.2398028	136.2320955	87.1973439
Incidence	Venezuela	Male	All Ages	Fracture of face bones	Number	1990	7855.397828	9674.358665	6364.492392
Incidence	Venezuela	Female	All Ages	Fracture of face bones	Number	1990	3122.664618	4243.803047	2309.160952
Incidence	Venezuela	Both	All Ages	Fracture of face bones	Number	1990	10978.06245	13732.10001	8784.039601
Incidence	Venezuela	Male	All Ages	Fracture of face bones	Percent	1990	0.000152191	0.000190119	0.000122569
Incidence	Venezuela	Female	All Ages	Fracture of face bones	Percent	1990	6.16E-05	8.35E-05	4.47E-05
Incidence	Venezuela	Both	All Ages	Fracture of face bones	Percent	1990	0.000107249	0.000136259	8.49E-05
Incidence	Venezuela	Male	All Ages	Fracture of face bones	Rate	1990	83.93882896	103.3753293	68.00776358
Incidence	Venezuela	Female	All Ages	Fracture of face bones	Rate	1990	33.13842279	45.03619722	24.505338
Incidence	Venezuela	Both	All Ages	Fracture of face bones	Rate	1990	58.45124123	73.11474991	46.76945683
Incidence	Venezuela	Male	Age-standardized	Fracture of face bones	Percent	1990	0.000156365	0.000192864	0.000127003
Incidence	Venezuela	Female	Age-standardized	Fracture of face bones	Percent	1990	6.59E-05	9.12E-05	4.79E-05
Incidence	Venezuela	Both	Age-standardized	Fracture of face bones	Percent	1990	0.000110913	0.000140495	8.75E-05
Incidence	Venezuela	Male	Age-standardized	Fracture of face bones	Rate	1990	84.67311936	104.6463238	68.94201285
Incidence	Venezuela	Female	Age-standardized	Fracture of face bones	Rate	1990	35.15683704	48.59116426	25.89842355
Incidence	Madagascar	Both	Age-standardized	Fracture of face bones	Rate	1990	103.9115973	127.3918027	83.46904521
Incidence	Albania	Male	All Ages	Fracture of face bones	Number	1990	6343.584401	8103.409545	4857.475749
Incidence	Albania	Female	All Ages	Fracture of face bones	Number	1990	2468.819562	3488.155141	1739.281235
Incidence	Albania	Both	All Ages	Fracture of face bones	Number	1990	8812.403963	11538.22101	6719.351092
Incidence	Albania	Male	All Ages	Fracture of face bones	Percent	1990	0.0008045	0.001050889	0.000616177
Incidence	Albania	Female	All Ages	Fracture of face bones	Percent	1990	0.0003198	0.000458161	0.000224512
Incidence	Albania	Both	All Ages	Fracture of face bones	Percent	1990	0.000564645	0.000754435	0.000425077
Incidence	Albania	Male	All Ages	Fracture of face bones	Rate	1990	372.6233927	475.995867	285.3290788
Incidence	Albania	Female	All Ages	Fracture of face bones	Rate	1990	153.8025114	217.3050753	108.3537356
Incidence	Albania	Both	All Ages	Fracture of face bones	Rate	1990	266.4289654	348.8396923	203.1488533
Incidence	Albania	Male	Age-standardized	Fracture of face bones	Percent	1990	0.000781789	0.001019406	0.000600635
Incidence	Albania	Female	Age-standardized	Fracture of face bones	Percent	1990	0.000316073	0.000447765	0.000222082
Incidence	Albania	Both	Age-standardized	Fracture of face bones	Percent	1990	0.000551918	0.000736528	0.000415165
Incidence	Albania	Male	Age-standardized	Fracture of face bones	Rate	1990	356.2102829	453.3867513	272.920375
Incidence	Albania	Female	Age-standardized	Fracture of face bones	Rate	1990	148.9170576	209.5248636	104.6449461
Incidence	Burundi	Both	Age-standardized	Fracture of face bones	Rate	1990	103.0646306	127.4858887	82.96822679
Incidence	China	Male	All Ages	Fracture of face bones	Number	1990	463663.7836	554681.913	378703.944
Incidence	China	Female	All Ages	Fracture of face bones	Number	1990	185477.0977	235075.1923	145564.5805
Incidence	China	Both	All Ages	Fracture of face bones	Number	1990	649140.8812	783613.9483	528204.5543
Incidence	China	Male	All Ages	Fracture of face bones	Percent	1990	0.000171043	0.00020768	0.000139656
Incidence	China	Female	All Ages	Fracture of face bones	Percent	1990	7.17E-05	9.15E-05	5.61E-05
Incidence	China	Both	All Ages	Fracture of face bones	Percent	1990	0.000122547	0.000149998	9.91E-05
Incidence	China	Male	All Ages	Fracture of face bones	Rate	1990	75.0886164	89.8286622	61.32968799
Incidence	China	Female	All Ages	Fracture of face bones	Rate	1990	32.00689621	40.56580233	25.1193839
Incidence	China	Both	All Ages	Fracture of face bones	Rate	1990	54.23156393	65.4659276	44.12810822
Incidence	China	Male	Age-standardized	Fracture of face bones	Percent	1990	0.000162203	0.000195614	0.000132159
Incidence	China	Female	Age-standardized	Fracture of face bones	Percent	1990	7.09E-05	9.02E-05	5.54E-05
Incidence	China	Both	Age-standardized	Fracture of face bones	Percent	1990	0.000117729	0.000143731	9.58E-05
Incidence	China	Male	Age-standardized	Fracture of face bones	Rate	1990	70.95393992	84.85223663	58.1271869
Incidence	China	Female	Age-standardized	Fracture of face bones	Rate	1990	31.57067358	39.75149763	24.84118596
Incidence	Gabon	Both	Age-standardized	Fracture of face bones	Rate	1990	100.9332923	125.887771	80.94527955
Incidence	Dominican Republic	Male	All Ages	Fracture of face bones	Number	1990	2418.25334	2920.544269	2012.020699
Incidence	Dominican Republic	Female	All Ages	Fracture of face bones	Number	1990	1025.391169	1348.669241	782.787862
Incidence	Dominican Republic	Both	All Ages	Fracture of face bones	Number	1990	3443.644509	4214.920619	2814.860326
Incidence	Dominican Republic	Male	All Ages	Fracture of face bones	Percent	1990	0.000138079	0.000168897	0.000112984
Incidence	Dominican Republic	Female	All Ages	Fracture of face bones	Percent	1990	5.41E-05	7.14E-05	4.10E-05
Incidence	Dominican Republic	Both	All Ages	Fracture of face bones	Percent	1990	9.44E-05	0.000118314	7.57E-05
Incidence	Dominican Republic	Male	All Ages	Fracture of face bones	Rate	1990	68.54148218	82.77810667	57.02747457
Incidence	Dominican Republic	Female	All Ages	Fracture of face bones	Rate	1990	27.91755449	36.71920353	21.31237663
Incidence	Dominican Republic	Both	All Ages	Fracture of face bones	Rate	1990	47.82117994	58.53173195	39.08938387
Incidence	Dominican Republic	Male	Age-standardized	Fracture of face bones	Percent	1990	0.000142197	0.000173446	0.000116186
Incidence	Dominican Republic	Female	Age-standardized	Fracture of face bones	Percent	1990	5.80E-05	7.70E-05	4.36E-05
Incidence	Dominican Republic	Both	Age-standardized	Fracture of face bones	Percent	1990	9.80E-05	0.000121208	7.85E-05
Incidence	Dominican Republic	Male	Age-standardized	Fracture of face bones	Rate	1990	68.12514093	82.04370583	56.47762132
Incidence	Dominican Republic	Female	Age-standardized	Fracture of face bones	Rate	1990	29.10847852	38.28001016	21.76555296
Incidence	El Salvador	Both	Age-standardized	Fracture of face bones	Rate	1990	100.4831566	178.988938	65.03262938
Incidence	Marshall Islands	Male	All Ages	Fracture of face bones	Number	1990	15.96503216	18.98271636	13.35796836
Incidence	Marshall Islands	Female	All Ages	Fracture of face bones	Number	1990	6.476635598	7.978322422	5.098500012
Incidence	Marshall Islands	Both	All Ages	Fracture of face bones	Number	1990	22.44166776	26.96540393	18.52425467
Incidence	Marshall Islands	Male	All Ages	Fracture of face bones	Percent	1990	0.000133711	0.000162802	0.000110545
Incidence	Marshall Islands	Female	All Ages	Fracture of face bones	Percent	1990	5.64E-05	7.12E-05	4.44E-05
Incidence	Marshall Islands	Both	All Ages	Fracture of face bones	Percent	1990	9.58E-05	0.000117134	7.80E-05
Incidence	Marshall Islands	Male	All Ages	Fracture of face bones	Rate	1990	68.13218782	81.01042224	57.00631228
Incidence	Marshall Islands	Female	All Ages	Fracture of face bones	Rate	1990	28.99367807	35.71621537	22.82423733
Incidence	Marshall Islands	Both	All Ages	Fracture of face bones	Rate	1990	49.03082013	58.91433221	40.47200986
Incidence	Marshall Islands	Male	Age-standardized	Fracture of face bones	Percent	1990	0.000143674	0.000173803	0.000118902
Incidence	Marshall Islands	Female	Age-standardized	Fracture of face bones	Percent	1990	5.95E-05	7.50E-05	4.72E-05
Incidence	Marshall Islands	Both	Age-standardized	Fracture of face bones	Percent	1990	0.000102002	0.000123964	8.33E-05
Incidence	Marshall Islands	Male	Age-standardized	Fracture of face bones	Rate	1990	70.61330448	83.98880995	58.81482396
Incidence	Marshall Islands	Female	Age-standardized	Fracture of face bones	Rate	1990	29.82905692	37.22629263	23.75070736
Incidence	Turkey	Both	Age-standardized	Fracture of face bones	Rate	1990	99.20720379	123.9961513	79.81692389
Incidence	Nigeria	Male	All Ages	Fracture of face bones	Number	1990	41921.67035	51252.52761	34830.40002
Incidence	Nigeria	Female	All Ages	Fracture of face bones	Number	1990	19636.27686	24794.36568	15474.76244
Incidence	Nigeria	Both	All Ages	Fracture of face bones	Number	1990	61557.94722	75235.74176	50200.35116
Incidence	Nigeria	Male	All Ages	Fracture of face bones	Percent	1990	0.000174445	0.000214339	0.000142802
Incidence	Nigeria	Female	All Ages	Fracture of face bones	Percent	1990	7.54E-05	9.55E-05	5.88E-05
Incidence	Nigeria	Both	All Ages	Fracture of face bones	Percent	1990	0.000122893	0.000151728	9.96E-05
Incidence	Nigeria	Male	All Ages	Fracture of face bones	Rate	1990	93.25878053	114.0161683	77.48356886
Incidence	Nigeria	Female	All Ages	Fracture of face bones	Rate	1990	43.79346648	55.29720476	34.512321
Incidence	Nigeria	Both	All Ages	Fracture of face bones	Rate	1990	68.55741764	83.79045115	55.90840169
Incidence	Nigeria	Male	Age-standardized	Fracture of face bones	Percent	1990	0.000186268	0.000229344	0.000152354
Incidence	Nigeria	Female	Age-standardized	Fracture of face bones	Percent	1990	8.07E-05	0.000103597	6.24E-05
Incidence	Nigeria	Both	Age-standardized	Fracture of face bones	Percent	1990	0.000132501	0.000164684	0.000107175
Incidence	Nigeria	Male	Age-standardized	Fracture of face bones	Rate	1990	94.78867446	116.0914569	78.10560371
Incidence	Nigeria	Female	Age-standardized	Fracture of face bones	Rate	1990	44.53282028	56.88359437	34.51900961
Incidence	Zambia	Both	Age-standardized	Fracture of face bones	Rate	1990	96.78813569	120.8998167	77.72725121
Incidence	Egypt	Male	All Ages	Fracture of face bones	Number	1990	27539.9454	33729.79122	22777.79787
Incidence	Egypt	Female	All Ages	Fracture of face bones	Number	1990	14705.2557	18898.09213	11445.36129
Incidence	Egypt	Both	All Ages	Fracture of face bones	Number	1990	42245.2011	52536.62807	34455.94046
Incidence	Egypt	Male	All Ages	Fracture of face bones	Percent	1990	0.000189194	0.000235362	0.000153489
Incidence	Egypt	Female	All Ages	Fracture of face bones	Percent	1990	9.99E-05	0.000129137	7.71E-05
Incidence	Egypt	Both	All Ages	Fracture of face bones	Percent	1990	0.00014426	0.000180486	0.000116305
Incidence	Egypt	Male	All Ages	Fracture of face bones	Rate	1990	97.67453444	119.6277482	80.78486613
Incidence	Egypt	Female	All Ages	Fracture of face bones	Rate	1990	54.87946352	70.52697205	42.71365968
Incidence	Egypt	Both	All Ages	Fracture of face bones	Rate	1990	76.82177892	95.5364662	62.65721482
Incidence	Egypt	Male	Age-standardized	Fracture of face bones	Percent	1990	0.000195379	0.000241403	0.000159403
Incidence	Egypt	Female	Age-standardized	Fracture of face bones	Percent	1990	9.97E-05	0.00012891	7.76E-05
Incidence	Egypt	Both	Age-standardized	Fracture of face bones	Percent	1990	0.000146697	0.000183	0.000117747
Incidence	Egypt	Male	Age-standardized	Fracture of face bones	Rate	1990	94.42525628	115.0913472	77.90799564
Incidence	Egypt	Female	Age-standardized	Fracture of face bones	Rate	1990	52.30713886	67.53901551	40.71231494
Incidence	Kenya	Both	Age-standardized	Fracture of face bones	Rate	1990	94.9581986	123.0652488	73.15077526
Incidence	Sweden	Male	All Ages	Fracture of face bones	Number	1990	6634.375788	8886.131254	5013.004492
Incidence	Sweden	Female	All Ages	Fracture of face bones	Number	1990	4282.043939	6452.12573	2867.495645
Incidence	Sweden	Both	All Ages	Fracture of face bones	Number	1990	10916.41973	15149.08813	7882.511715
Incidence	Sweden	Male	All Ages	Fracture of face bones	Percent	1990	0.00032494	0.000437091	0.000242676
Incidence	Sweden	Female	All Ages	Fracture of face bones	Percent	1990	0.000192485	0.000293116	0.000128788
Incidence	Sweden	Both	All Ages	Fracture of face bones	Percent	1990	0.000255854	0.000360725	0.000183212
Incidence	Sweden	Male	All Ages	Fracture of face bones	Rate	1990	156.6738781	209.8501335	118.3844388
Incidence	Sweden	Female	All Ages	Fracture of face bones	Rate	1990	98.64202671	148.632468	66.05620727
Incidence	Sweden	Both	All Ages	Fracture of face bones	Rate	1990	127.2976671	176.6553161	91.91890543
Incidence	Sweden	Male	Age-standardized	Fracture of face bones	Percent	1990	0.000336993	0.000456311	0.000248486
Incidence	Sweden	Female	Age-standardized	Fracture of face bones	Percent	1990	0.00018508	0.000279217	0.000124967
Incidence	Sweden	Both	Age-standardized	Fracture of face bones	Percent	1990	0.00026047	0.000364662	0.000185947
Incidence	Sweden	Male	Age-standardized	Fracture of face bones	Rate	1990	169.3063685	227.3127775	127.2396621
Incidence	Sweden	Female	Age-standardized	Fracture of face bones	Rate	1990	99.42786897	148.8429144	68.0029078
Incidence	Libya	Both	Age-standardized	Fracture of face bones	Rate	1990	93.80724528	117.2122622	75.75036412
Incidence	Malawi	Male	All Ages	Fracture of face bones	Number	1990	4760.595971	5837.657181	3885.717681
Incidence	Malawi	Female	All Ages	Fracture of face bones	Number	1990	2670.218125	3427.166403	2050.313049
Incidence	Malawi	Both	All Ages	Fracture of face bones	Number	1990	7430.814095	9227.915813	5948.90504
Incidence	Malawi	Male	All Ages	Fracture of face bones	Percent	1990	0.000142369	0.00017723	0.000114953
Incidence	Malawi	Female	All Ages	Fracture of face bones	Percent	1990	7.31E-05	9.42E-05	5.59E-05
Incidence	Malawi	Both	All Ages	Fracture of face bones	Percent	1990	0.000106178	0.000133388	8.40E-05
Incidence	Malawi	Male	All Ages	Fracture of face bones	Rate	1990	100.7852387	123.5873987	82.26343639
Incidence	Malawi	Female	All Ages	Fracture of face bones	Rate	1990	54.00704237	69.31685446	41.46902557
Incidence	Malawi	Both	All Ages	Fracture of face bones	Rate	1990	76.86220464	95.45090814	61.53376342
Incidence	Malawi	Male	Age-standardized	Fracture of face bones	Percent	1990	0.000163659	0.000202641	0.000132773
Incidence	Malawi	Female	Age-standardized	Fracture of face bones	Percent	1990	8.34E-05	0.000108714	6.35E-05
Incidence	Malawi	Both	Age-standardized	Fracture of face bones	Percent	1990	0.00012123	0.000152787	9.58E-05
Incidence	Malawi	Male	Age-standardized	Fracture of face bones	Rate	1990	106.4858473	130.5801618	86.16882211
Incidence	Malawi	Female	Age-standardized	Fracture of face bones	Rate	1990	57.02533487	74.39608916	43.48502092
Incidence	Tunisia	Both	Age-standardized	Fracture of face bones	Rate	1990	91.92779533	115.8804983	73.13811029
Incidence	Afghanistan	Male	All Ages	Fracture of face bones	Number	1990	8076.111066	11330.12767	6120.056139
Incidence	Afghanistan	Female	All Ages	Fracture of face bones	Number	1990	3965.400358	6015.688109	2822.993267
Incidence	Afghanistan	Both	All Ages	Fracture of face bones	Number	1990	12041.51142	17341.64114	9019.49096
Incidence	Afghanistan	Male	All Ages	Fracture of face bones	Percent	1990	0.000272959	0.000390625	0.00020341
Incidence	Afghanistan	Female	All Ages	Fracture of face bones	Percent	1990	0.000128587	0.000195959	8.91E-05
Incidence	Afghanistan	Both	All Ages	Fracture of face bones	Percent	1990	0.000199275	0.000286518	0.000147693
Incidence	Afghanistan	Male	All Ages	Fracture of face bones	Rate	1990	158.7168641	222.6668652	120.2752303
Incidence	Afghanistan	Female	All Ages	Fracture of face bones	Rate	1990	80.63027409	122.3196997	57.40119543
Incidence	Afghanistan	Both	All Ages	Fracture of face bones	Rate	1990	120.3383327	173.3058342	90.13739772
Incidence	Afghanistan	Male	Age-standardized	Fracture of face bones	Percent	1990	0.000320238	0.000459499	0.000236163
Incidence	Afghanistan	Female	Age-standardized	Fracture of face bones	Percent	1990	0.000128254	0.000193479	9.05E-05
Incidence	Afghanistan	Both	Age-standardized	Fracture of face bones	Percent	1990	0.000218165	0.000315017	0.000160627
Incidence	Afghanistan	Male	Age-standardized	Fracture of face bones	Rate	1990	172.4782313	249.3483704	128.8552919
Incidence	Afghanistan	Female	Age-standardized	Fracture of face bones	Rate	1990	76.09841647	113.397965	54.05479327
Incidence	Namibia	Both	Age-standardized	Fracture of face bones	Rate	1990	91.19381347	111.0137739	74.61814395
Incidence	Myanmar	Male	All Ages	Fracture of face bones	Number	1990	10624.36453	13037.61425	8717.195977
Incidence	Myanmar	Female	All Ages	Fracture of face bones	Number	1990	4859.985832	6371.11373	3774.0568
Incidence	Myanmar	Both	All Ages	Fracture of face bones	Number	1990	15484.35036	19494.12824	12594.70842
Incidence	Myanmar	Male	All Ages	Fracture of face bones	Percent	1990	0.000101844	0.000126612	8.16E-05
Incidence	Myanmar	Female	All Ages	Fracture of face bones	Percent	1990	4.72E-05	6.22E-05	3.57E-05
Incidence	Myanmar	Both	All Ages	Fracture of face bones	Percent	1990	7.47E-05	9.42E-05	5.94E-05
Incidence	Myanmar	Male	All Ages	Fracture of face bones	Rate	1990	53.19081964	65.27274043	43.64259131
Incidence	Myanmar	Female	All Ages	Fracture of face bones	Rate	1990	23.74787548	31.1318635	18.44158276
Incidence	Myanmar	Both	All Ages	Fracture of face bones	Rate	1990	38.2906497	48.20627397	31.14496617
Incidence	Myanmar	Male	Age-standardized	Fracture of face bones	Percent	1990	0.000100253	0.000123344	8.13E-05
Incidence	Myanmar	Female	Age-standardized	Fracture of face bones	Percent	1990	4.81E-05	6.28E-05	3.68E-05
Incidence	Myanmar	Both	Age-standardized	Fracture of face bones	Percent	1990	7.43E-05	9.25E-05	5.97E-05
Incidence	Myanmar	Male	Age-standardized	Fracture of face bones	Rate	1990	51.43468597	63.16292192	42.1460668
Incidence	Myanmar	Female	Age-standardized	Fracture of face bones	Rate	1990	23.7671813	30.64809539	18.49705591
Incidence	Chad	Both	Age-standardized	Fracture of face bones	Rate	1990	91.0844965	133.7518417	68.36569745
Incidence	Singapore	Male	All Ages	Fracture of face bones	Number	1990	3676.402437	4613.780877	2960.740884
Incidence	Singapore	Female	All Ages	Fracture of face bones	Number	1990	1686.981181	2263.279555	1237.299827
Incidence	Singapore	Both	All Ages	Fracture of face bones	Number	1990	5363.383618	6863.431667	4258.808135
Incidence	Singapore	Male	All Ages	Fracture of face bones	Percent	1990	0.000504761	0.000643073	0.000395053
Incidence	Singapore	Female	All Ages	Fracture of face bones	Percent	1990	0.000241288	0.000331997	0.000177345
Incidence	Singapore	Both	All Ages	Fracture of face bones	Percent	1990	0.000375675	0.00048861	0.000291498
Incidence	Singapore	Male	All Ages	Fracture of face bones	Rate	1990	220.0750679	276.1879738	177.2344737
Incidence	Singapore	Female	All Ages	Fracture of face bones	Rate	1990	112.1082584	150.406141	82.22470429
Incidence	Singapore	Both	All Ages	Fracture of face bones	Rate	1990	168.9094715	216.1506053	134.122987
Incidence	Singapore	Male	Age-standardized	Fracture of face bones	Percent	1990	0.000474763	0.000602931	0.000368712
Incidence	Singapore	Female	Age-standardized	Fracture of face bones	Percent	1990	0.000249314	0.000342629	0.000182108
Incidence	Singapore	Both	Age-standardized	Fracture of face bones	Percent	1990	0.000365941	0.000473289	0.000281437
Incidence	Singapore	Male	Age-standardized	Fracture of face bones	Rate	1990	210.8618567	262.7296474	169.2754171
Incidence	Singapore	Female	Age-standardized	Fracture of face bones	Rate	1990	117.6200676	158.8280868	86.08301498
Incidence	Uganda	Both	Age-standardized	Fracture of face bones	Rate	1990	89.63294507	113.2872734	71.71922535
Incidence	Lebanon	Male	All Ages	Fracture of face bones	Number	1990	3517.368689	5507.857929	2475.638112
Incidence	Lebanon	Female	All Ages	Fracture of face bones	Number	1990	1768.589843	2853.167522	1204.230779
Incidence	Lebanon	Both	All Ages	Fracture of face bones	Number	1990	5285.958531	8540.463123	3721.159137
Incidence	Lebanon	Male	All Ages	Fracture of face bones	Percent	1990	0.000343781	0.000541968	0.00023751
Incidence	Lebanon	Female	All Ages	Fracture of face bones	Percent	1990	0.000161657	0.000270418	0.000109218
Incidence	Lebanon	Both	All Ages	Fracture of face bones	Percent	1990	0.000249663	0.000394804	0.000172725
Incidence	Lebanon	Male	All Ages	Fracture of face bones	Rate	1990	171.975607	269.2971066	121.0420075
Incidence	Lebanon	Female	All Ages	Fracture of face bones	Rate	1990	85.68238734	138.2266249	58.34103848
Incidence	Lebanon	Both	All Ages	Fracture of face bones	Rate	1990	128.6310698	207.8277575	90.552485
Incidence	Lebanon	Male	Age-standardized	Fracture of face bones	Percent	1990	0.000360014	0.000575873	0.000249459
Incidence	Lebanon	Female	Age-standardized	Fracture of face bones	Percent	1990	0.000156934	0.000258833	0.000106276
Incidence	Lebanon	Both	Age-standardized	Fracture of face bones	Percent	1990	0.000251693	0.000402404	0.000173986
Incidence	Lebanon	Male	Age-standardized	Fracture of face bones	Rate	1990	170.4904447	271.1896829	119.2271079
Incidence	Lebanon	Female	Age-standardized	Fracture of face bones	Rate	1990	80.99311103	130.1440236	55.73339392
Incidence	Bahrain	Both	Age-standardized	Fracture of face bones	Rate	1990	89.08569702	110.5141588	72.73488674
Incidence	Finland	Male	All Ages	Fracture of face bones	Number	1990	5748.699835	7250.920697	4581.903343
Incidence	Finland	Female	All Ages	Fracture of face bones	Number	1990	3217.277851	4434.970765	2320.453192
Incidence	Finland	Both	All Ages	Fracture of face bones	Number	1990	8965.977686	11631.65115	6963.136429
Incidence	Finland	Male	All Ages	Fracture of face bones	Percent	1990	0.000487581	0.000624275	0.000379118
Incidence	Finland	Female	All Ages	Fracture of face bones	Percent	1990	0.000245013	0.000338114	0.000174479
Incidence	Finland	Both	All Ages	Fracture of face bones	Percent	1990	0.000359738	0.000468068	0.00027503
Incidence	Finland	Male	All Ages	Fracture of face bones	Rate	1990	236.8085662	298.6901705	188.7442365
Incidence	Finland	Female	All Ages	Fracture of face bones	Rate	1990	124.9803901	172.2836516	90.1417778
Incidence	Finland	Both	All Ages	Fracture of face bones	Rate	1990	179.2550682	232.5493653	139.212648
Incidence	Finland	Male	Age-standardized	Fracture of face bones	Percent	1990	0.000477496	0.000610328	0.000373382
Incidence	Finland	Female	Age-standardized	Fracture of face bones	Percent	1990	0.000236949	0.000324613	0.000169928
Incidence	Finland	Both	Age-standardized	Fracture of face bones	Percent	1990	0.000356031	0.000460582	0.000271121
Incidence	Finland	Male	Age-standardized	Fracture of face bones	Rate	1990	241.3473483	303.0518714	191.5846141
Incidence	Finland	Female	Age-standardized	Fracture of face bones	Rate	1990	126.4770227	172.242724	92.33968177
Incidence	Algeria	Both	Age-standardized	Fracture of face bones	Rate	1990	89.04169766	110.1638748	72.29987476
Incidence	Equatorial Guinea	Male	All Ages	Fracture of face bones	Number	1990	205.8583722	247.0787869	170.0301341
Incidence	Equatorial Guinea	Female	All Ages	Fracture of face bones	Number	1990	106.7284477	136.1948556	83.00819427
Incidence	Equatorial Guinea	Both	All Ages	Fracture of face bones	Number	1990	312.5868199	382.6307232	254.7212086
Incidence	Equatorial Guinea	Male	All Ages	Fracture of face bones	Percent	1990	0.000138021	0.000168021	0.000112567
Incidence	Equatorial Guinea	Female	All Ages	Fracture of face bones	Percent	1990	6.40E-05	8.23E-05	4.92E-05
Incidence	Equatorial Guinea	Both	All Ages	Fracture of face bones	Percent	1990	9.89E-05	0.000122132	7.92E-05
Incidence	Equatorial Guinea	Male	All Ages	Fracture of face bones	Rate	1990	101.1504362	121.4044724	83.54589635
Incidence	Equatorial Guinea	Female	All Ages	Fracture of face bones	Rate	1990	48.48680861	61.87341839	37.71068086
Incidence	Equatorial Guinea	Both	All Ages	Fracture of face bones	Rate	1990	73.78672783	90.32072767	60.12743756
Incidence	Equatorial Guinea	Male	Age-standardized	Fracture of face bones	Percent	1990	0.000163377	0.000198704	0.000133256
Incidence	Equatorial Guinea	Female	Age-standardized	Fracture of face bones	Percent	1990	7.17E-05	9.29E-05	5.50E-05
Incidence	Equatorial Guinea	Both	Age-standardized	Fracture of face bones	Percent	1990	0.000112677	0.000138736	9.06E-05
Incidence	Equatorial Guinea	Male	Age-standardized	Fracture of face bones	Rate	1990	108.9687634	131.8977594	89.52778695
Incidence	Equatorial Guinea	Female	Age-standardized	Fracture of face bones	Rate	1990	50.10854665	64.76002589	38.47487831
Incidence	Jordan	Both	Age-standardized	Fracture of face bones	Rate	1990	88.95443617	109.8740465	72.66050388
Incidence	Vanuatu	Male	All Ages	Fracture of face bones	Number	1990	56.69292488	68.14876887	47.11436683
Incidence	Vanuatu	Female	All Ages	Fracture of face bones	Number	1990	23.05064969	28.51127962	18.25565896
Incidence	Vanuatu	Both	All Ages	Fracture of face bones	Number	1990	79.74357457	96.4146889	66.00046968
Incidence	Vanuatu	Male	All Ages	Fracture of face bones	Percent	1990	0.000121051	0.00014749	9.96E-05
Incidence	Vanuatu	Female	All Ages	Fracture of face bones	Percent	1990	5.20E-05	6.55E-05	4.08E-05
Incidence	Vanuatu	Both	All Ages	Fracture of face bones	Percent	1990	8.75E-05	0.000106267	7.11E-05
Incidence	Vanuatu	Male	All Ages	Fracture of face bones	Rate	1990	73.26150958	88.06533963	60.88360487
Incidence	Vanuatu	Female	All Ages	Fracture of face bones	Rate	1990	31.55661266	39.03227976	24.99221351
Incidence	Vanuatu	Both	All Ages	Fracture of face bones	Rate	1990	53.0105214	64.09284957	43.87462349
Incidence	Vanuatu	Male	Age-standardized	Fracture of face bones	Percent	1990	0.000134806	0.000164392	0.000110464
Incidence	Vanuatu	Female	Age-standardized	Fracture of face bones	Percent	1990	5.57E-05	6.98E-05	4.39E-05
Incidence	Vanuatu	Both	Age-standardized	Fracture of face bones	Percent	1990	9.56E-05	0.000116569	7.79E-05
Incidence	Vanuatu	Male	Age-standardized	Fracture of face bones	Rate	1990	76.44527726	92.31905965	63.4172168
Incidence	Vanuatu	Female	Age-standardized	Fracture of face bones	Rate	1990	31.97479339	39.90356243	25.36412141
Incidence	Congo	Both	Age-standardized	Fracture of face bones	Rate	1990	84.92799108	104.6406797	68.61012538
Incidence	Croatia	Male	All Ages	Fracture of face bones	Number	1990	9580.993402	12277.67823	7482.349407
Incidence	Croatia	Female	All Ages	Fracture of face bones	Number	1990	4711.369327	6727.478009	3322.337976
Incidence	Croatia	Both	All Ages	Fracture of face bones	Number	1990	14292.36273	18818.13082	10913.72032
Incidence	Croatia	Male	All Ages	Fracture of face bones	Percent	1990	0.000915176	0.001173612	0.000711033
Incidence	Croatia	Female	All Ages	Fracture of face bones	Percent	1990	0.000413357	0.0005971	0.000288652
Incidence	Croatia	Both	All Ages	Fracture of face bones	Percent	1990	0.000653546	0.000861075	0.000497437
Incidence	Croatia	Male	All Ages	Fracture of face bones	Rate	1990	402.6240564	515.9473978	314.4323082
Incidence	Croatia	Female	All Ages	Fracture of face bones	Rate	1990	187.0380983	267.0762163	131.894516
Incidence	Croatia	Both	All Ages	Fracture of face bones	Rate	1990	291.7658273	384.1553431	222.7938583
Incidence	Croatia	Male	Age-standardized	Fracture of face bones	Percent	1990	0.000895608	0.001152464	0.000698077
Incidence	Croatia	Female	Age-standardized	Fracture of face bones	Percent	1990	0.000394234	0.000559147	0.000278319
Incidence	Croatia	Both	Age-standardized	Fracture of face bones	Percent	1990	0.00064382	0.000848839	0.000490786
Incidence	Croatia	Male	Age-standardized	Fracture of face bones	Rate	1990	406.1365192	519.1882312	316.0791297
Incidence	Croatia	Female	Age-standardized	Fracture of face bones	Rate	1990	184.1384408	261.7272878	131.0715418
Incidence	Peru	Both	Age-standardized	Fracture of face bones	Rate	1990	84.85522354	137.2207694	59.88156813
Incidence	Nicaragua	Male	All Ages	Fracture of face bones	Number	1990	1236.340892	1515.457099	1008.028712
Incidence	Nicaragua	Female	All Ages	Fracture of face bones	Number	1990	540.9743361	737.7007087	398.6332118
Incidence	Nicaragua	Both	All Ages	Fracture of face bones	Number	1990	1777.315228	2244.38662	1413.574236
Incidence	Nicaragua	Male	All Ages	Fracture of face bones	Percent	1990	0.000121272	0.000149848	9.71E-05
Incidence	Nicaragua	Female	All Ages	Fracture of face bones	Percent	1990	5.16E-05	7.03E-05	3.75E-05
Incidence	Nicaragua	Both	All Ages	Fracture of face bones	Percent	1990	8.59E-05	0.000109598	6.75E-05
Incidence	Nicaragua	Male	All Ages	Fracture of face bones	Rate	1990	64.58795798	79.16932951	52.66065089
Incidence	Nicaragua	Female	All Ages	Fracture of face bones	Rate	1990	27.33200254	37.27133857	20.1404082
Incidence	Nicaragua	Both	All Ages	Fracture of face bones	Rate	1990	45.64864118	57.64492302	36.30630182
Incidence	Nicaragua	Male	Age-standardized	Fracture of face bones	Percent	1990	0.000136473	0.000168138	0.000110169
Incidence	Nicaragua	Female	Age-standardized	Fracture of face bones	Percent	1990	5.58E-05	7.72E-05	4.03E-05
Incidence	Nicaragua	Both	Age-standardized	Fracture of face bones	Percent	1990	9.43E-05	0.000117697	7.45E-05
Incidence	Nicaragua	Male	Age-standardized	Fracture of face bones	Rate	1990	67.39595811	82.37521387	55.46408207
Incidence	Nicaragua	Female	Age-standardized	Fracture of face bones	Rate	1990	27.96262965	38.08526595	20.59865493
Incidence	Swaziland	Both	Age-standardized	Fracture of face bones	Rate	1990	84.6371747	103.2067802	68.94296921
Incidence	Rwanda	Male	All Ages	Fracture of face bones	Number	1990	8880.653926	14725.00493	6035.725636
Incidence	Rwanda	Female	All Ages	Fracture of face bones	Number	1990	4379.425944	7963.589716	2745.844592
Incidence	Rwanda	Both	All Ages	Fracture of face bones	Number	1990	13260.07987	22899.71272	8818.403693
Incidence	Rwanda	Male	All Ages	Fracture of face bones	Percent	1990	0.000398651	0.000661739	0.000267646
Incidence	Rwanda	Female	All Ages	Fracture of face bones	Percent	1990	0.000173368	0.000308356	0.000108355
Incidence	Rwanda	Both	All Ages	Fracture of face bones	Percent	1990	0.000278934	0.000474433	0.000183196
Incidence	Rwanda	Male	All Ages	Fracture of face bones	Rate	1990	250.7781458	415.8150361	170.4410617
Incidence	Rwanda	Female	All Ages	Fracture of face bones	Rate	1990	117.548501	213.7513102	73.70142111
Incidence	Rwanda	Both	All Ages	Fracture of face bones	Rate	1990	182.4729987	315.1247421	121.3507446
Incidence	Rwanda	Male	Age-standardized	Fracture of face bones	Percent	1990	0.000453133	0.000766886	0.000305222
Incidence	Rwanda	Female	Age-standardized	Fracture of face bones	Percent	1990	0.000181976	0.000314478	0.000118292
Incidence	Rwanda	Both	Age-standardized	Fracture of face bones	Percent	1990	0.000306675	0.000518507	0.000206033
Incidence	Rwanda	Male	Age-standardized	Fracture of face bones	Rate	1990	267.4715424	445.854701	182.4806861
Incidence	Rwanda	Female	Age-standardized	Fracture of face bones	Rate	1990	116.8126655	202.6863277	75.69961279
Incidence	Yemen	Both	Age-standardized	Fracture of face bones	Rate	1990	84.2168876	104.8800764	68.47703481
Incidence	Japan	Male	All Ages	Fracture of face bones	Number	1990	89617.66566	117980.7314	68500.62051
Incidence	Japan	Female	All Ages	Fracture of face bones	Number	1990	66216.08712	95162.61229	47135.90448
Incidence	Japan	Both	All Ages	Fracture of face bones	Number	1990	155833.7528	212076.2105	115687.4081
Incidence	Japan	Male	All Ages	Fracture of face bones	Percent	1990	0.000331362	0.00044016	0.000250013
Incidence	Japan	Female	All Ages	Fracture of face bones	Percent	1990	0.000223931	0.000323335	0.000156897
Incidence	Japan	Both	All Ages	Fracture of face bones	Percent	1990	0.000275245	0.000379765	0.000203754
Incidence	Japan	Male	All Ages	Fracture of face bones	Rate	1990	144.8261431	190.6621218	110.7000567
Incidence	Japan	Female	All Ages	Fracture of face bones	Rate	1990	103.4987035	148.743416	73.67552529
Incidence	Japan	Both	All Ages	Fracture of face bones	Rate	1990	123.81793	168.5054548	91.91959473
Incidence	Japan	Male	Age-standardized	Fracture of face bones	Percent	1990	0.000330627	0.000444613	0.000244968
Incidence	Japan	Female	Age-standardized	Fracture of face bones	Percent	1990	0.000225637	0.000327191	0.000157275
Incidence	Japan	Both	Age-standardized	Fracture of face bones	Percent	1990	0.000277946	0.000383487	0.000202919
Incidence	Japan	Male	Age-standardized	Fracture of face bones	Rate	1990	152.9781376	202.3208603	116.843197
Incidence	Japan	Female	Age-standardized	Fracture of face bones	Rate	1990	110.9967138	160.6036448	78.97526769
Incidence	Tanzania	Both	Age-standardized	Fracture of face bones	Rate	1990	84.17125024	105.8857932	66.74050073
Incidence	Laos	Male	All Ages	Fracture of face bones	Number	1990	1748.552895	2587.257983	1303.197991
Incidence	Laos	Female	All Ages	Fracture of face bones	Number	1990	733.8844691	1250.144763	484.7147752
Incidence	Laos	Both	All Ages	Fracture of face bones	Number	1990	2482.437364	3811.617788	1807.556489
Incidence	Laos	Male	All Ages	Fracture of face bones	Percent	1990	0.00015708	0.000223418	0.000114972
Incidence	Laos	Female	All Ages	Fracture of face bones	Percent	1990	6.50E-05	0.000109295	4.26E-05
Incidence	Laos	Both	All Ages	Fracture of face bones	Percent	1990	0.0001107	0.000170512	7.93E-05
Incidence	Laos	Male	All Ages	Fracture of face bones	Rate	1990	86.04919102	127.3232609	64.13253676
Incidence	Laos	Female	All Ages	Fracture of face bones	Rate	1990	34.87888577	59.41487826	23.03674759
Incidence	Laos	Both	All Ages	Fracture of face bones	Rate	1990	60.01832263	92.15415038	43.70160958
Incidence	Laos	Male	Age-standardized	Fracture of face bones	Percent	1990	0.00016232	0.00023381	0.000118957
Incidence	Laos	Female	Age-standardized	Fracture of face bones	Percent	1990	6.28E-05	0.000103264	4.23E-05
Incidence	Laos	Both	Age-standardized	Fracture of face bones	Percent	1990	0.000111364	0.000170215	8.04E-05
Incidence	Laos	Male	Age-standardized	Fracture of face bones	Rate	1990	86.14457569	126.8475974	64.16228285
Incidence	Laos	Female	Age-standardized	Fracture of face bones	Rate	1990	32.55685898	53.31206331	22.12400384
Incidence	Mali	Both	Age-standardized	Fracture of face bones	Rate	1990	83.7446641	103.2876963	68.05095826
Incidence	Netherlands	Male	All Ages	Fracture of face bones	Number	1990	11855.02335	14967.09733	9492.869372
Incidence	Netherlands	Female	All Ages	Fracture of face bones	Number	1990	6867.067334	9499.946488	4998.666075
Incidence	Netherlands	Both	All Ages	Fracture of face bones	Number	1990	18722.09069	24312.11304	14664.08326
Incidence	Netherlands	Male	All Ages	Fracture of face bones	Percent	1990	0.000346783	0.000442055	0.000269726
Incidence	Netherlands	Female	All Ages	Fracture of face bones	Percent	1990	0.000184186	0.000254061	0.000132806
Incidence	Netherlands	Both	All Ages	Fracture of face bones	Percent	1990	0.000261939	0.000342083	0.000199429
Incidence	Netherlands	Male	All Ages	Fracture of face bones	Rate	1990	160.8207718	203.0379925	128.7766825
Incidence	Netherlands	Female	All Ages	Fracture of face bones	Rate	1990	91.03492525	125.9383193	66.26601581
Incidence	Netherlands	Both	All Ages	Fracture of face bones	Rate	1990	125.5260264	163.0054567	98.31829855
Incidence	Netherlands	Male	Age-standardized	Fracture of face bones	Percent	1990	0.000347767	0.000444095	0.000269294
Incidence	Netherlands	Female	Age-standardized	Fracture of face bones	Percent	1990	0.000183699	0.000251256	0.000132786
Incidence	Netherlands	Both	Age-standardized	Fracture of face bones	Percent	1990	0.000265353	0.000346129	0.000201337
Incidence	Netherlands	Male	Age-standardized	Fracture of face bones	Rate	1990	168.3666161	212.3280532	133.6854406
Incidence	Netherlands	Female	Age-standardized	Fracture of face bones	Rate	1990	94.6674539	129.7230832	69.73469826
Incidence	Malawi	Both	Age-standardized	Fracture of face bones	Rate	1990	80.96434384	100.898048	64.42904978
Incidence	Mali	Male	All Ages	Fracture of face bones	Number	1990	4824.64682	5884.638062	3982.931232
Incidence	Mali	Female	All Ages	Fracture of face bones	Number	1990	2384.156842	3060.595054	1870.427933
Incidence	Mali	Both	All Ages	Fracture of face bones	Number	1990	7208.803662	8843.707721	5871.237095
Incidence	Mali	Male	All Ages	Fracture of face bones	Percent	1990	0.000173671	0.000211983	0.000140543
Incidence	Mali	Female	All Ages	Fracture of face bones	Percent	1990	7.86E-05	0.000100364	6.10E-05
Incidence	Mali	Both	All Ages	Fracture of face bones	Percent	1990	0.000124066	0.000153969	9.98E-05
Incidence	Mali	Male	All Ages	Fracture of face bones	Rate	1990	113.1930316	138.061924	93.44519461
Incidence	Mali	Female	All Ages	Fracture of face bones	Rate	1990	54.18090653	69.55323223	42.50621402
Incidence	Mali	Both	All Ages	Fracture of face bones	Rate	1990	83.21677018	102.0897263	67.77620961
Incidence	Mali	Male	Age-standardized	Fracture of face bones	Percent	1990	0.000194765	0.000238087	0.000158188
Incidence	Mali	Female	Age-standardized	Fracture of face bones	Percent	1990	8.33E-05	0.000106901	6.50E-05
Incidence	Mali	Both	Age-standardized	Fracture of face bones	Percent	1990	0.000134752	0.000167108	0.000109274
Incidence	Mali	Male	Age-standardized	Fracture of face bones	Rate	1990	116.3943312	142.6267131	95.6482746
Incidence	Mali	Female	Age-standardized	Fracture of face bones	Rate	1990	53.63978654	68.33296947	42.22588352
Incidence	Niger	Both	Age-standardized	Fracture of face bones	Rate	1990	80.11850631	97.77286251	65.96422952
Incidence	Tanzania	Male	All Ages	Fracture of face bones	Number	1990	12933.53896	15905.6625	10498.34633
Incidence	Tanzania	Female	All Ages	Fracture of face bones	Number	1990	7501.125456	9722.773299	5774.726486
Incidence	Tanzania	Both	All Ages	Fracture of face bones	Number	1990	20434.66442	25469.55797	16309.90745
Incidence	Tanzania	Male	All Ages	Fracture of face bones	Percent	1990	0.000165062	0.000205392	0.000132401
Incidence	Tanzania	Female	All Ages	Fracture of face bones	Percent	1990	8.70E-05	0.000113747	6.65E-05
Incidence	Tanzania	Both	All Ages	Fracture of face bones	Percent	1990	0.00012417	0.000157252	9.81E-05
Incidence	Tanzania	Male	All Ages	Fracture of face bones	Rate	1990	102.6295206	126.2137549	83.30591138
Incidence	Tanzania	Female	All Ages	Fracture of face bones	Rate	1990	56.45719147	73.17841529	43.46345636
Incidence	Tanzania	Both	All Ages	Fracture of face bones	Rate	1990	78.93319057	98.3815262	63.00044897
Incidence	Tanzania	Male	Age-standardized	Fracture of face bones	Percent	1990	0.000187288	0.000234706	0.000150611
Incidence	Tanzania	Female	Age-standardized	Fracture of face bones	Percent	1990	9.67E-05	0.000125957	7.36E-05
Incidence	Tanzania	Both	Age-standardized	Fracture of face bones	Percent	1990	0.000138864	0.000176257	0.000109668
Incidence	Tanzania	Male	Age-standardized	Fracture of face bones	Rate	1990	110.4512199	136.367211	89.43550235
Incidence	Tanzania	Female	Age-standardized	Fracture of face bones	Rate	1990	60.09363112	78.80443232	45.58381512
Incidence	Bhutan	Both	Age-standardized	Fracture of face bones	Rate	1990	79.96686846	101.3024283	63.94829577
Incidence	Northern Mariana Islands	Male	All Ages	Fracture of face bones	Number	1990	24.39110712	29.66313307	19.99996609
Incidence	Northern Mariana Islands	Female	All Ages	Fracture of face bones	Number	1990	10.27324273	12.94735945	8.020724002
Incidence	Northern Mariana Islands	Both	All Ages	Fracture of face bones	Number	1990	34.66434985	42.543402	28.1646918
Incidence	Northern Mariana Islands	Male	All Ages	Fracture of face bones	Percent	1990	0.000221331	0.000273271	0.000179851
Incidence	Northern Mariana Islands	Female	All Ages	Fracture of face bones	Percent	1990	9.71E-05	0.000124879	7.48E-05
Incidence	Northern Mariana Islands	Both	All Ages	Fracture of face bones	Percent	1990	0.000160497	0.000200453	0.000128905
Incidence	Northern Mariana Islands	Male	All Ages	Fracture of face bones	Rate	1990	102.9388741	125.1886397	84.40674633
Incidence	Northern Mariana Islands	Female	All Ages	Fracture of face bones	Rate	1990	47.82095122	60.26870586	37.3356944
Incidence	Northern Mariana Islands	Both	All Ages	Fracture of face bones	Rate	1990	76.72928222	94.16950594	62.34233716
Incidence	Northern Mariana Islands	Male	Age-standardized	Fracture of face bones	Percent	1990	0.000201617	0.000245173	0.000166328
Incidence	Northern Mariana Islands	Female	Age-standardized	Fracture of face bones	Percent	1990	9.14E-05	0.000116208	7.10E-05
Incidence	Northern Mariana Islands	Both	Age-standardized	Fracture of face bones	Percent	1990	0.000148292	0.000182873	0.00011978
Incidence	Northern Mariana Islands	Male	Age-standardized	Fracture of face bones	Rate	1990	95.53338585	115.8710008	79.31569596
Incidence	Northern Mariana Islands	Female	Age-standardized	Fracture of face bones	Rate	1990	44.6796444	56.86343221	34.9136489
Incidence	Mauritania	Both	Age-standardized	Fracture of face bones	Rate	1990	79.47894567	97.70609193	65.13182947
Incidence	Suriname	Male	All Ages	Fracture of face bones	Number	1990	126.7531621	155.4112733	103.8858412
Incidence	Suriname	Female	All Ages	Fracture of face bones	Number	1990	55.32809644	72.82478455	41.96657383
Incidence	Suriname	Both	All Ages	Fracture of face bones	Number	1990	182.0812586	224.8209376	147.090215
Incidence	Suriname	Male	All Ages	Fracture of face bones	Percent	1990	0.000126373	0.000157838	9.64E-05
Incidence	Suriname	Female	All Ages	Fracture of face bones	Percent	1990	5.41E-05	7.13E-05	3.96E-05
Incidence	Suriname	Both	All Ages	Fracture of face bones	Percent	1990	8.99E-05	0.000113354	6.79E-05
Incidence	Suriname	Male	All Ages	Fracture of face bones	Rate	1990	64.63090303	79.24355312	52.9709525
Incidence	Suriname	Female	All Ages	Fracture of face bones	Rate	1990	28.78787357	37.89161068	21.83571276
Incidence	Suriname	Both	All Ages	Fracture of face bones	Rate	1990	46.89058931	57.89715173	37.87949907
Incidence	Suriname	Male	Age-standardized	Fracture of face bones	Percent	1990	0.000126984	0.000157982	9.85E-05
Incidence	Suriname	Female	Age-standardized	Fracture of face bones	Percent	1990	5.64E-05	7.47E-05	4.12E-05
Incidence	Suriname	Both	Age-standardized	Fracture of face bones	Percent	1990	9.14E-05	0.00011575	7.03E-05
Incidence	Suriname	Male	Age-standardized	Fracture of face bones	Rate	1990	64.51586312	79.06039227	52.7613954
Incidence	Suriname	Female	Age-standardized	Fracture of face bones	Rate	1990	29.77297636	39.06599458	22.42350441
Incidence	Botswana	Both	Age-standardized	Fracture of face bones	Rate	1990	78.94825428	95.20440509	64.77830961
Incidence	Haiti	Male	All Ages	Fracture of face bones	Number	1990	2276.598659	2730.299636	1889.511455
Incidence	Haiti	Female	All Ages	Fracture of face bones	Number	1990	910.0217314	1150.463375	710.1186892
Incidence	Haiti	Both	All Ages	Fracture of face bones	Number	1990	3186.620391	3859.098393	2623.886691
Incidence	Haiti	Male	All Ages	Fracture of face bones	Percent	1990	0.000116829	0.000142917	9.46E-05
Incidence	Haiti	Female	All Ages	Fracture of face bones	Percent	1990	4.38E-05	5.60E-05	3.37E-05
Incidence	Haiti	Both	All Ages	Fracture of face bones	Percent	1990	7.91E-05	9.78E-05	6.37E-05
Incidence	Haiti	Male	All Ages	Fracture of face bones	Rate	1990	73.20875809	87.79845527	60.76116513
Incidence	Haiti	Female	All Ages	Fracture of face bones	Rate	1990	27.85440641	35.21396611	21.73567277
Incidence	Haiti	Both	All Ages	Fracture of face bones	Rate	1990	49.97208464	60.51777992	41.14738241
Incidence	Haiti	Male	Age-standardized	Fracture of face bones	Percent	1990	0.000126438	0.000155422	0.000103541
Incidence	Haiti	Female	Age-standardized	Fracture of face bones	Percent	1990	4.68E-05	6.05E-05	3.57E-05
Incidence	Haiti	Both	Age-standardized	Fracture of face bones	Percent	1990	8.48E-05	0.000105205	6.82E-05
Incidence	Haiti	Male	Age-standardized	Fracture of face bones	Rate	1990	74.08331952	89.24323604	61.1919505
Incidence	Haiti	Female	Age-standardized	Fracture of face bones	Rate	1990	28.04501506	35.79481572	21.69573084
Incidence	Guinea-Bissau	Both	Age-standardized	Fracture of face bones	Rate	1990	78.63444929	96.72634551	63.81008487
Incidence	Ukraine	Male	All Ages	Fracture of face bones	Number	1990	89602.70002	115657.0451	68706.40443
Incidence	Ukraine	Female	All Ages	Fracture of face bones	Number	1990	41195.96948	56947.10769	29686.11993
Incidence	Ukraine	Both	All Ages	Fracture of face bones	Number	1990	130798.6695	172282.9125	99176.81027
Incidence	Ukraine	Male	All Ages	Fracture of face bones	Percent	1990	0.000795209	0.001047394	0.00060506
Incidence	Ukraine	Female	All Ages	Fracture of face bones	Percent	1990	0.000314718	0.000437925	0.000225629
Incidence	Ukraine	Both	All Ages	Fracture of face bones	Percent	1990	0.000536937	0.000714101	0.00040295
Incidence	Ukraine	Male	All Ages	Fracture of face bones	Rate	1990	367.2760937	474.0712917	281.6234313
Incidence	Ukraine	Female	All Ages	Fracture of face bones	Rate	1990	145.5968551	201.2653152	104.9181693
Incidence	Ukraine	Both	All Ages	Fracture of face bones	Rate	1990	248.2367535	326.9677821	188.2230874
Incidence	Ukraine	Male	Age-standardized	Fracture of face bones	Percent	1990	0.00078359	0.001028537	0.000597061
Incidence	Ukraine	Female	Age-standardized	Fracture of face bones	Percent	1990	0.000328742	0.000454094	0.000237224
Incidence	Ukraine	Both	Age-standardized	Fracture of face bones	Percent	1990	0.000548771	0.000730981	0.000412107
Incidence	Ukraine	Male	Age-standardized	Fracture of face bones	Rate	1990	366.8099644	474.6177985	281.2822832
Incidence	Ukraine	Female	Age-standardized	Fracture of face bones	Rate	1990	156.3999635	213.6889905	113.1330851
Incidence	Benin	Both	Age-standardized	Fracture of face bones	Rate	1990	78.26932471	95.80179481	63.51939611
Incidence	Solomon Islands	Male	All Ages	Fracture of face bones	Number	1990	135.9096177	164.1167776	112.9177727
Incidence	Solomon Islands	Female	All Ages	Fracture of face bones	Number	1990	55.75344406	70.04255502	43.95808596
Incidence	Solomon Islands	Both	All Ages	Fracture of face bones	Number	1990	191.6630617	231.1488683	157.6519882
Incidence	Solomon Islands	Male	All Ages	Fracture of face bones	Percent	1990	0.00013551	0.000165416	0.00011108
Incidence	Solomon Islands	Female	All Ages	Fracture of face bones	Percent	1990	5.99E-05	7.63E-05	4.66E-05
Incidence	Solomon Islands	Both	All Ages	Fracture of face bones	Percent	1990	9.91E-05	0.000121923	8.09E-05
Incidence	Solomon Islands	Male	All Ages	Fracture of face bones	Rate	1990	77.6411012	93.75500836	64.50654759
Incidence	Solomon Islands	Female	All Ages	Fracture of face bones	Rate	1990	34.2277165	42.99997528	26.9864029
Incidence	Solomon Islands	Both	All Ages	Fracture of face bones	Rate	1990	56.71540074	68.39972491	46.6511158
Incidence	Solomon Islands	Male	Age-standardized	Fracture of face bones	Percent	1990	0.000150094	0.000182257	0.000123977
Incidence	Solomon Islands	Female	Age-standardized	Fracture of face bones	Percent	1990	6.67E-05	8.50E-05	5.22E-05
Incidence	Solomon Islands	Both	Age-standardized	Fracture of face bones	Percent	1990	0.000109438	0.000134045	8.90E-05
Incidence	Solomon Islands	Male	Age-standardized	Fracture of face bones	Rate	1990	81.28331267	97.54828433	67.14603485
Incidence	Solomon Islands	Female	Age-standardized	Fracture of face bones	Rate	1990	36.44314238	46.31958089	28.68465571
Incidence	Senegal	Both	Age-standardized	Fracture of face bones	Rate	1990	77.99879916	95.25713104	64.26008941
Incidence	Slovakia	Male	All Ages	Fracture of face bones	Number	1990	12624.67292	16581.1867	9337.516723
Incidence	Slovakia	Female	All Ages	Fracture of face bones	Number	1990	5527.740828	8070.025675	3731.883756
Incidence	Slovakia	Both	All Ages	Fracture of face bones	Number	1990	18152.41375	24554.89282	13284.36718
Incidence	Slovakia	Male	All Ages	Fracture of face bones	Percent	1990	0.001060148	0.001412434	0.000785771
Incidence	Slovakia	Female	All Ages	Fracture of face bones	Percent	1990	0.000434812	0.000648109	0.000294264
Incidence	Slovakia	Both	All Ages	Fracture of face bones	Percent	1990	0.000737194	0.001001183	0.000535813
Incidence	Slovakia	Male	All Ages	Fracture of face bones	Rate	1990	489.6202048	643.0648999	362.1350731
Incidence	Slovakia	Female	All Ages	Fracture of face bones	Rate	1990	204.8220979	299.022628	138.2793232
Incidence	Slovakia	Both	All Ages	Fracture of face bones	Rate	1990	343.9739946	465.2959484	251.7283325
Incidence	Slovakia	Male	Age-standardized	Fracture of face bones	Percent	1990	0.001039044	0.001378239	0.000769854
Incidence	Slovakia	Female	Age-standardized	Fracture of face bones	Percent	1990	0.000423884	0.000626605	0.000288865
Incidence	Slovakia	Both	Age-standardized	Fracture of face bones	Percent	1990	0.000728015	0.000988282	0.000528427
Incidence	Slovakia	Male	Age-standardized	Fracture of face bones	Rate	1990	485.3916213	637.3893748	360.5291542
Incidence	Slovakia	Female	Age-standardized	Fracture of face bones	Rate	1990	202.5023281	294.5135985	137.6700117
Incidence	Cameroon	Both	Age-standardized	Fracture of face bones	Rate	1990	77.81022139	96.11972048	62.68115938
Incidence	Greenland	Male	All Ages	Fracture of face bones	Number	1990	93.25773887	116.092763	75.63055031
Incidence	Greenland	Female	All Ages	Fracture of face bones	Number	1990	38.65524173	50.73595517	28.79904433
Incidence	Greenland	Both	All Ages	Fracture of face bones	Number	1990	131.9129806	167.1790328	104.2992133
Incidence	Greenland	Male	All Ages	Fracture of face bones	Percent	1990	0.000621479	0.000782637	0.000495392
Incidence	Greenland	Female	All Ages	Fracture of face bones	Percent	1990	0.000273616	0.000370256	0.000201016
Incidence	Greenland	Both	All Ages	Fracture of face bones	Percent	1990	0.000452735	0.000582425	0.000353273
Incidence	Greenland	Male	All Ages	Fracture of face bones	Rate	1990	310.3351558	386.3236031	251.6768999
Incidence	Greenland	Female	All Ages	Fracture of face bones	Rate	1990	151.5174017	198.870315	112.8839498
Incidence	Greenland	Both	All Ages	Fracture of face bones	Rate	1990	237.4126926	300.8833865	187.7143321
Incidence	Greenland	Male	Age-standardized	Fracture of face bones	Percent	1990	0.000600889	0.000760885	0.000474408
Incidence	Greenland	Female	Age-standardized	Fracture of face bones	Percent	1990	0.000277574	0.000376628	0.000202938
Incidence	Greenland	Both	Age-standardized	Fracture of face bones	Percent	1990	0.000444808	0.000575496	0.00034553
Incidence	Greenland	Male	Age-standardized	Fracture of face bones	Rate	1990	301.5873842	377.528464	243.239831
Incidence	Greenland	Female	Age-standardized	Fracture of face bones	Rate	1990	150.8146532	200.7853468	111.6018574
Incidence	Equatorial Guinea	Both	Age-standardized	Fracture of face bones	Rate	1990	77.02607648	94.84131732	62.49909727
Incidence	Montenegro	Male	All Ages	Fracture of face bones	Number	1990	1293.94115	1660.977679	1002.185438
Incidence	Montenegro	Female	All Ages	Fracture of face bones	Number	1990	499.9658573	700.4927815	355.6173916
Incidence	Montenegro	Both	All Ages	Fracture of face bones	Number	1990	1793.907008	2347.083399	1367.755573
Incidence	Montenegro	Male	All Ages	Fracture of face bones	Percent	1990	0.000957586	0.001233985	0.000737923
Incidence	Montenegro	Female	All Ages	Fracture of face bones	Percent	1990	0.000356771	0.000502257	0.000251661
Incidence	Montenegro	Both	All Ages	Fracture of face bones	Percent	1990	0.000651664	0.00085324	0.000494176
Incidence	Montenegro	Male	All Ages	Fracture of face bones	Rate	1990	415.2402364	533.0263773	321.612554
Incidence	Montenegro	Female	All Ages	Fracture of face bones	Rate	1990	159.1253105	222.9474868	113.1831845
Incidence	Montenegro	Both	All Ages	Fracture of face bones	Rate	1990	286.6540885	375.0478978	218.5579996
Incidence	Montenegro	Male	Age-standardized	Fracture of face bones	Percent	1990	0.000938078	0.001208572	0.000721763
Incidence	Montenegro	Female	Age-standardized	Fracture of face bones	Percent	1990	0.000360804	0.000512886	0.000255423
Incidence	Montenegro	Both	Age-standardized	Fracture of face bones	Percent	1990	0.000647793	0.00085086	0.000490741
Incidence	Montenegro	Male	Age-standardized	Fracture of face bones	Rate	1990	410.4276087	525.9462229	318.2365068
Incidence	Montenegro	Female	Age-standardized	Fracture of face bones	Rate	1990	162.8817897	227.3885558	115.9026103
Incidence	Cote d'Ivoire	Both	Age-standardized	Fracture of face bones	Rate	1990	76.85521886	94.8648665	62.06598732
Incidence	Russian Federation	Male	All Ages	Fracture of face bones	Number	1990	289378.7158	365542.4154	228406.9196
Incidence	Russian Federation	Female	All Ages	Fracture of face bones	Number	1990	125825.2925	169850.8093	93501.66357
Incidence	Russian Federation	Both	All Ages	Fracture of face bones	Number	1990	415204.0083	533634.253	326079.8559
Incidence	Russian Federation	Male	All Ages	Fracture of face bones	Percent	1990	0.00084308	0.001073913	0.000653756
Incidence	Russian Federation	Female	All Ages	Fracture of face bones	Percent	1990	0.000324207	0.000441293	0.000237861
Incidence	Russian Federation	Both	All Ages	Fracture of face bones	Percent	1990	0.000567711	0.000729067	0.000437493
Incidence	Russian Federation	Male	All Ages	Fracture of face bones	Rate	1990	408.2247862	515.6684518	322.2122458
Incidence	Russian Federation	Female	All Ages	Fracture of face bones	Rate	1990	156.5120831	211.2747243	116.3052344
Incidence	Russian Federation	Both	All Ages	Fracture of face bones	Rate	1990	274.4598069	352.7450389	215.5466048
Incidence	Russian Federation	Male	Age-standardized	Fracture of face bones	Percent	1990	0.000814036	0.001033417	0.000631162
Incidence	Russian Federation	Female	Age-standardized	Fracture of face bones	Percent	1990	0.000331095	0.000447312	0.000244336
Incidence	Russian Federation	Both	Age-standardized	Fracture of face bones	Percent	1990	0.000566987	0.000732587	0.000434828
Incidence	Russian Federation	Male	Age-standardized	Fracture of face bones	Rate	1990	399.8660756	504.3667513	315.8478435
Incidence	Russian Federation	Female	Age-standardized	Fracture of face bones	Rate	1990	164.4603414	221.4828733	121.7882866
Incidence	Morocco	Both	Age-standardized	Fracture of face bones	Rate	1990	76.09653947	94.37802152	61.49617638
Incidence	Thailand	Male	All Ages	Fracture of face bones	Number	1990	22484.10338	27838.76321	18181.66549
Incidence	Thailand	Female	All Ages	Fracture of face bones	Number	1990	9212.124656	11754.48745	7147.574255
Incidence	Thailand	Both	All Ages	Fracture of face bones	Number	1990	31696.22803	39031.20562	25517.87795
Incidence	Thailand	Male	All Ages	Fracture of face bones	Percent	1990	0.000174996	0.000217137	0.00014072
Incidence	Thailand	Female	All Ages	Fracture of face bones	Percent	1990	7.29E-05	9.42E-05	5.64E-05
Incidence	Thailand	Both	All Ages	Fracture of face bones	Percent	1990	0.00012434	0.000155385	9.97E-05
Incidence	Thailand	Male	All Ages	Fracture of face bones	Rate	1990	79.4861866	98.41607157	64.27613462
Incidence	Thailand	Female	All Ages	Fracture of face bones	Rate	1990	32.05089708	40.89630585	24.86789697
Incidence	Thailand	Both	All Ages	Fracture of face bones	Rate	1990	55.57915986	68.44100234	44.7454573
Incidence	Thailand	Male	Age-standardized	Fracture of face bones	Percent	1990	0.000162402	0.000200418	0.000131769
Incidence	Thailand	Female	Age-standardized	Fracture of face bones	Percent	1990	7.17E-05	9.27E-05	5.60E-05
Incidence	Thailand	Both	Age-standardized	Fracture of face bones	Percent	1990	0.000117469	0.000145577	9.48E-05
Incidence	Thailand	Male	Age-standardized	Fracture of face bones	Rate	1990	74.91710313	92.18658459	60.70631288
Incidence	Thailand	Female	Age-standardized	Fracture of face bones	Rate	1990	31.92820328	40.81212477	24.87975556
Incidence	Guatemala	Both	Age-standardized	Fracture of face bones	Rate	1990	74.69997909	109.8397492	55.36646479
Incidence	Azerbaijan	Male	All Ages	Fracture of face bones	Number	1990	9097.763094	11336.42105	7266.742824
Incidence	Azerbaijan	Female	All Ages	Fracture of face bones	Number	1990	3431.683712	4739.004374	2511.866221
Incidence	Azerbaijan	Both	All Ages	Fracture of face bones	Number	1990	12529.44681	15936.41655	9819.845514
Incidence	Azerbaijan	Male	All Ages	Fracture of face bones	Percent	1990	0.000661769	0.000822714	0.000515705
Incidence	Azerbaijan	Female	All Ages	Fracture of face bones	Percent	1990	0.00022805	0.00031712	0.000166679
Incidence	Azerbaijan	Both	All Ages	Fracture of face bones	Percent	1990	0.000435095	0.000549828	0.000332433
Incidence	Azerbaijan	Male	All Ages	Fracture of face bones	Rate	1990	254.2702583	316.8377411	203.0957012
Incidence	Azerbaijan	Female	All Ages	Fracture of face bones	Rate	1990	91.44722776	126.2846022	66.93600624
Incidence	Azerbaijan	Both	All Ages	Fracture of face bones	Rate	1990	170.9191511	217.394976	133.9564057
Incidence	Azerbaijan	Male	Age-standardized	Fracture of face bones	Percent	1990	0.000647586	0.000806729	0.000506308
Incidence	Azerbaijan	Female	Age-standardized	Fracture of face bones	Percent	1990	0.000228285	0.000317236	0.000166005
Incidence	Azerbaijan	Both	Age-standardized	Fracture of face bones	Percent	1990	0.000428014	0.000541242	0.000327278
Incidence	Azerbaijan	Male	Age-standardized	Fracture of face bones	Rate	1990	245.1580637	304.6979924	195.0507887
Incidence	Azerbaijan	Female	Age-standardized	Fracture of face bones	Rate	1990	90.28912048	124.2900613	65.87065844
Incidence	Lesotho	Both	Age-standardized	Fracture of face bones	Rate	1990	74.41377363	89.95969544	60.94799086
Incidence	Lithuania	Male	All Ages	Fracture of face bones	Number	1990	7622.531336	9982.901033	5867.910727
Incidence	Lithuania	Female	All Ages	Fracture of face bones	Number	1990	3447.151198	4857.462277	2461.040636
Incidence	Lithuania	Both	All Ages	Fracture of face bones	Number	1990	11069.68253	14720.53237	8428.642226
Incidence	Lithuania	Male	All Ages	Fracture of face bones	Percent	1990	0.000942604	0.001240004	0.000717231
Incidence	Lithuania	Female	All Ages	Fracture of face bones	Percent	1990	0.000379484	0.000534846	0.000268634
Incidence	Lithuania	Both	All Ages	Fracture of face bones	Percent	1990	0.000644646	0.000856212	0.000482112
Incidence	Lithuania	Male	All Ages	Fracture of face bones	Rate	1990	428.664248	561.4031056	329.9905804
Incidence	Lithuania	Female	All Ages	Fracture of face bones	Rate	1990	174.5964026	246.02792	124.6504191
Incidence	Lithuania	Both	All Ages	Fracture of face bones	Rate	1990	294.9901854	392.279775	224.6104823
Incidence	Lithuania	Male	Age-standardized	Fracture of face bones	Percent	1990	0.0009125	0.00119939	0.000690219
Incidence	Lithuania	Female	Age-standardized	Fracture of face bones	Percent	1990	0.000376849	0.000526237	0.000268799
Incidence	Lithuania	Both	Age-standardized	Fracture of face bones	Percent	1990	0.000635312	0.0008422	0.000475823
Incidence	Lithuania	Male	Age-standardized	Fracture of face bones	Rate	1990	419.7709835	550.4368119	321.9678746
Incidence	Lithuania	Female	Age-standardized	Fracture of face bones	Rate	1990	177.9348599	248.7567628	127.4637543
Incidence	Sao Tome and Principe	Both	Age-standardized	Fracture of face bones	Rate	1990	74.34241651	93.9189473	58.65771446
Incidence	Belize	Male	All Ages	Fracture of face bones	Number	1990	64.23489148	79.52170695	52.9151757
Incidence	Belize	Female	All Ages	Fracture of face bones	Number	1990	26.23601889	34.38012815	19.91535461
Incidence	Belize	Both	All Ages	Fracture of face bones	Number	1990	90.47091038	113.0429499	73.58187716
Incidence	Belize	Male	All Ages	Fracture of face bones	Percent	1990	0.000133496	0.000165678	0.000106868
Incidence	Belize	Female	All Ages	Fracture of face bones	Percent	1990	5.37E-05	7.11E-05	4.03E-05
Incidence	Belize	Both	All Ages	Fracture of face bones	Percent	1990	9.33E-05	0.000117984	7.43E-05
Incidence	Belize	Male	All Ages	Fracture of face bones	Rate	1990	67.36548772	83.39733203	55.49408642
Incidence	Belize	Female	All Ages	Fracture of face bones	Rate	1990	28.18591474	36.93530504	21.39549028
Incidence	Belize	Both	All Ages	Fracture of face bones	Rate	1990	48.01177465	59.99047225	39.04897707
Incidence	Belize	Male	Age-standardized	Fracture of face bones	Percent	1990	0.000138249	0.000171517	0.000111509
Incidence	Belize	Female	Age-standardized	Fracture of face bones	Percent	1990	5.61E-05	7.44E-05	4.18E-05
Incidence	Belize	Both	Age-standardized	Fracture of face bones	Percent	1990	9.68E-05	0.000121894	7.71E-05
Incidence	Belize	Male	Age-standardized	Fracture of face bones	Rate	1990	66.9314388	82.02081055	55.12777378
Incidence	Belize	Female	Age-standardized	Fracture of face bones	Rate	1990	28.28443819	37.47160794	21.19545236
Incidence	India	Both	Age-standardized	Fracture of face bones	Rate	1990	74.2755335	91.22144217	59.807524
Incidence	India	Male	All Ages	Fracture of face bones	Number	1990	408190.7963	486492.1056	339884.1124
Incidence	India	Female	All Ages	Fracture of face bones	Number	1990	217323.9363	279825.5617	167999.3848
Incidence	India	Both	All Ages	Fracture of face bones	Number	1990	625514.7326	762952.7048	510846.1368
Incidence	India	Male	All Ages	Fracture of face bones	Percent	1990	0.000168807	0.00020332	0.000138688
Incidence	India	Female	All Ages	Fracture of face bones	Percent	1990	9.34E-05	0.000120769	7.15E-05
Incidence	India	Both	All Ages	Fracture of face bones	Percent	1990	0.000131822	0.000161312	0.000106301
Incidence	India	Male	All Ages	Fracture of face bones	Rate	1990	90.02108631	107.2894054	74.95694976
Incidence	India	Female	All Ages	Fracture of face bones	Rate	1990	51.99265138	66.94556119	40.19222915
Incidence	India	Both	All Ages	Fracture of face bones	Rate	1990	71.7803596	87.55192588	58.62167186
Incidence	India	Male	Age-standardized	Fracture of face bones	Percent	1990	0.000175848	0.000213111	0.000144057
Incidence	India	Female	Age-standardized	Fracture of face bones	Percent	1990	9.86E-05	0.0001297	7.49E-05
Incidence	India	Both	Age-standardized	Fracture of face bones	Percent	1990	0.00013787	0.000170117	0.000110216
Incidence	India	Male	Age-standardized	Fracture of face bones	Rate	1990	92.71304191	111.5894531	76.75996037
Incidence	India	Female	Age-standardized	Fracture of face bones	Rate	1990	54.32201277	71.01513288	41.59594209
Incidence	Guinea	Both	Age-standardized	Fracture of face bones	Rate	1990	74.19606339	91.48725751	60.17642675
Incidence	Jordan	Male	All Ages	Fracture of face bones	Number	1990	2461.763856	3002.557291	2052.505852
Incidence	Jordan	Female	All Ages	Fracture of face bones	Number	1990	1090.690165	1397.162758	840.0832187
Incidence	Jordan	Both	All Ages	Fracture of face bones	Number	1990	3552.45402	4395.2741	2919.848007
Incidence	Jordan	Male	All Ages	Fracture of face bones	Percent	1990	0.000290369	0.000358288	0.000235952
Incidence	Jordan	Female	All Ages	Fracture of face bones	Percent	1990	0.000129623	0.000168679	9.99E-05
Incidence	Jordan	Both	All Ages	Fracture of face bones	Percent	1990	0.00021028	0.000261793	0.000170432
Incidence	Jordan	Male	All Ages	Fracture of face bones	Rate	1990	125.8560995	153.5038173	104.9330463
Incidence	Jordan	Female	All Ages	Fracture of face bones	Rate	1990	61.15000326	78.33251823	47.09961933
Incidence	Jordan	Both	All Ages	Fracture of face bones	Rate	1990	94.99441008	117.5318436	78.0782066
Incidence	Jordan	Male	Age-standardized	Fracture of face bones	Percent	1990	0.000288734	0.000354205	0.000236061
Incidence	Jordan	Female	Age-standardized	Fracture of face bones	Percent	1990	0.00012433	0.000161259	9.63E-05
Incidence	Jordan	Both	Age-standardized	Fracture of face bones	Percent	1990	0.000205701	0.000255987	0.000166528
Incidence	Jordan	Male	Age-standardized	Fracture of face bones	Rate	1990	118.0901083	143.2329376	97.88771042
Incidence	Jordan	Female	Age-standardized	Fracture of face bones	Rate	1990	56.86054037	72.57444224	44.2086913
Incidence	Colombia	Both	Age-standardized	Fracture of face bones	Rate	1990	74.00955622	94.22079073	58.69362248
Incidence	Bermuda	Male	All Ages	Fracture of face bones	Number	1990	21.9909384	27.27101267	17.91270944
Incidence	Bermuda	Female	All Ages	Fracture of face bones	Number	1990	9.003866183	12.1204354	6.696682859
Incidence	Bermuda	Both	All Ages	Fracture of face bones	Number	1990	30.99480459	39.05491535	24.91577701
Incidence	Bermuda	Male	All Ages	Fracture of face bones	Percent	1990	0.000167779	0.00021041	0.000134734
Incidence	Bermuda	Female	All Ages	Fracture of face bones	Percent	1990	6.23E-05	8.44E-05	4.59E-05
Incidence	Bermuda	Both	All Ages	Fracture of face bones	Percent	1990	0.000112471	0.000143207	8.85E-05
Incidence	Bermuda	Male	All Ages	Fracture of face bones	Rate	1990	76.33563869	94.66399892	62.17916174
Incidence	Bermuda	Female	All Ages	Fracture of face bones	Rate	1990	29.53650909	39.76018114	21.96796688
Incidence	Bermuda	Both	All Ages	Fracture of face bones	Rate	1990	52.27478639	65.86869589	42.02210461
Incidence	Bermuda	Male	Age-standardized	Fracture of face bones	Percent	1990	0.000165637	0.000208497	0.000133252
Incidence	Bermuda	Female	Age-standardized	Fracture of face bones	Percent	1990	6.25E-05	8.38E-05	4.66E-05
Incidence	Bermuda	Both	Age-standardized	Fracture of face bones	Percent	1990	0.000111802	0.000142186	8.80E-05
Incidence	Bermuda	Male	Age-standardized	Fracture of face bones	Rate	1990	77.20393905	95.78182226	62.828536
Incidence	Bermuda	Female	Age-standardized	Fracture of face bones	Rate	1990	30.34610759	40.86862879	22.8044453
Incidence	Egypt	Both	Age-standardized	Fracture of face bones	Rate	1990	73.85205977	92.084744	60.05246737
Incidence	Syria	Male	All Ages	Fracture of face bones	Number	1990	6192.064714	7542.383899	5150.1601
Incidence	Syria	Female	All Ages	Fracture of face bones	Number	1990	3409.519376	4438.84773	2607.562185
Incidence	Syria	Both	All Ages	Fracture of face bones	Number	1990	9601.58409	11932.75273	7800.758777
Incidence	Syria	Male	All Ages	Fracture of face bones	Percent	1990	0.000186249	0.000229571	0.000151131
Incidence	Syria	Female	All Ages	Fracture of face bones	Percent	1990	0.000101792	0.000134491	7.74E-05
Incidence	Syria	Both	All Ages	Fracture of face bones	Percent	1990	0.000143851	0.000180652	0.000114944
Incidence	Syria	Male	All Ages	Fracture of face bones	Rate	1990	95.45329183	116.2690322	79.39189232
Incidence	Syria	Female	All Ages	Fracture of face bones	Rate	1990	54.98802891	71.5888254	42.05422788
Incidence	Syria	Both	All Ages	Fracture of face bones	Rate	1990	75.67759451	94.051358	61.48388162
Incidence	Syria	Male	Age-standardized	Fracture of face bones	Percent	1990	0.000191203	0.000232101	0.000155851
Incidence	Syria	Female	Age-standardized	Fracture of face bones	Percent	1990	9.97E-05	0.000130649	7.63E-05
Incidence	Syria	Both	Age-standardized	Fracture of face bones	Percent	1990	0.000144612	0.000180211	0.000115949
Incidence	Syria	Male	Age-standardized	Fracture of face bones	Rate	1990	90.59563306	109.2093527	75.33580858
Incidence	Syria	Female	Age-standardized	Fracture of face bones	Rate	1990	51.21074941	66.32746463	39.60493669
Incidence	Sierra Leone	Both	Age-standardized	Fracture of face bones	Rate	1990	72.01890104	88.86597674	58.83042451
Incidence	Democratic Republic of the Congo	Male	All Ages	Fracture of face bones	Number	1990	16899.1682	20389.39383	14049.21736
Incidence	Democratic Republic of the Congo	Female	All Ages	Fracture of face bones	Number	1990	9379.129042	11958.27066	7308.412546
Incidence	Democratic Republic of the Congo	Both	All Ages	Fracture of face bones	Number	1990	26278.29725	32139.38241	21479.3952
Incidence	Democratic Republic of the Congo	Male	All Ages	Fracture of face bones	Percent	1990	0.000131161	0.000160626	0.000106553
Incidence	Democratic Republic of the Congo	Female	All Ages	Fracture of face bones	Percent	1990	6.84E-05	8.80E-05	5.29E-05
Incidence	Democratic Republic of the Congo	Both	All Ages	Fracture of face bones	Percent	1990	9.88E-05	0.000121968	7.92E-05
Incidence	Democratic Republic of the Congo	Male	All Ages	Fracture of face bones	Rate	1990	89.73127669	108.2636919	74.59859533
Incidence	Democratic Republic of the Congo	Female	All Ages	Fracture of face bones	Rate	1990	48.40106564	61.71074528	37.71511766
Incidence	Democratic Republic of the Congo	Both	All Ages	Fracture of face bones	Rate	1990	68.77150609	84.11023409	56.2125599
Incidence	Democratic Republic of the Congo	Male	Age-standardized	Fracture of face bones	Percent	1990	0.000148707	0.000181858	0.000121381
Incidence	Democratic Republic of the Congo	Female	Age-standardized	Fracture of face bones	Percent	1990	7.66E-05	9.89E-05	5.88E-05
Incidence	Democratic Republic of the Congo	Both	Age-standardized	Fracture of face bones	Percent	1990	0.000110946	0.000138029	8.91E-05
Incidence	Democratic Republic of the Congo	Male	Age-standardized	Fracture of face bones	Rate	1990	93.85771173	113.8451336	77.60482914
Incidence	Democratic Republic of the Congo	Female	Age-standardized	Fracture of face bones	Rate	1990	50.04272057	64.15941072	38.67136979
Incidence	Taiwan (Province of China)	Both	Age-standardized	Fracture of face bones	Rate	1990	71.3806144	86.34832812	58.36367063
Incidence	Mauritania	Male	All Ages	Fracture of face bones	Number	1990	1084.594811	1313.567197	903.4646438
Incidence	Mauritania	Female	All Ages	Fracture of face bones	Number	1990	487.415235	615.8544244	385.3844475
Incidence	Mauritania	Both	All Ages	Fracture of face bones	Number	1990	1572.010046	1924.475662	1294.856815
Incidence	Mauritania	Male	All Ages	Fracture of face bones	Percent	1990	0.000175396	0.000216613	0.0001421
Incidence	Mauritania	Female	All Ages	Fracture of face bones	Percent	1990	7.52E-05	9.58E-05	5.85E-05
Incidence	Mauritania	Both	All Ages	Fracture of face bones	Percent	1990	0.000124091	0.00015321	9.94E-05
Incidence	Mauritania	Male	All Ages	Fracture of face bones	Rate	1990	105.7485577	128.0734843	88.0882723
Incidence	Mauritania	Female	All Ages	Fracture of face bones	Rate	1990	46.61110868	58.89364026	36.85399035
Incidence	Mauritania	Both	All Ages	Fracture of face bones	Rate	1990	75.89332226	92.90961719	62.51295006
Incidence	Mauritania	Male	Age-standardized	Fracture of face bones	Percent	1990	0.000197514	0.000243802	0.000160718
Incidence	Mauritania	Female	Age-standardized	Fracture of face bones	Percent	1990	7.95E-05	0.000102336	6.18E-05
Incidence	Mauritania	Both	Age-standardized	Fracture of face bones	Percent	1990	0.000135549	0.000168	0.000109287
Incidence	Mauritania	Male	Age-standardized	Fracture of face bones	Rate	1990	113.093864	137.1181226	93.15622743
Incidence	Mauritania	Female	Age-standardized	Fracture of face bones	Rate	1990	47.61899663	60.86907417	37.64274923
Incidence	Syria	Both	Age-standardized	Fracture of face bones	Rate	1990	71.33517422	87.84681621	57.94360052
Incidence	Cape Verde	Male	All Ages	Fracture of face bones	Number	1990	162.5180285	194.2612273	135.1511075
Incidence	Cape Verde	Female	All Ages	Fracture of face bones	Number	1990	83.05010095	105.3666331	64.62979078
Incidence	Cape Verde	Both	All Ages	Fracture of face bones	Number	1990	245.5681295	299.7593002	202.1750218
Incidence	Cape Verde	Male	All Ages	Fracture of face bones	Percent	1990	0.000187193	0.000228773	0.000153046
Incidence	Cape Verde	Female	All Ages	Fracture of face bones	Percent	1990	8.26E-05	0.000105785	6.38E-05
Incidence	Cape Verde	Both	All Ages	Fracture of face bones	Percent	1990	0.000131071	0.000162592	0.000106053
Incidence	Cape Verde	Male	All Ages	Fracture of face bones	Rate	1990	97.55039502	116.6040447	81.12357774
Incidence	Cape Verde	Female	All Ages	Fracture of face bones	Rate	1990	44.79530514	56.83232685	34.85981553
Incidence	Cape Verde	Both	All Ages	Fracture of face bones	Rate	1990	69.76403667	85.15933585	57.43638504
Incidence	Cape Verde	Male	Age-standardized	Fracture of face bones	Percent	1990	0.00020002	0.000241751	0.000164473
Incidence	Cape Verde	Female	Age-standardized	Fracture of face bones	Percent	1990	8.41E-05	0.000108068	6.49E-05
Incidence	Cape Verde	Both	Age-standardized	Fracture of face bones	Percent	1990	0.00013512	0.000167273	0.000109197
Incidence	Cape Verde	Male	Age-standardized	Fracture of face bones	Rate	1990	100.4690438	120.4976304	83.24947841
Incidence	Cape Verde	Female	Age-standardized	Fracture of face bones	Rate	1990	44.33860587	56.65885285	34.6042524
Incidence	Northern Mariana Islands	Both	Age-standardized	Fracture of face bones	Rate	1990	71.30305568	86.81597508	58.30935391
Incidence	South Africa	Male	All Ages	Fracture of face bones	Number	1990	27589.13319	33666.78729	22495.97986
Incidence	South Africa	Female	All Ages	Fracture of face bones	Number	1990	13521.50003	16799.64976	10541.66485
Incidence	South Africa	Both	All Ages	Fracture of face bones	Number	1990	41110.63322	50375.81993	33183.25724
Incidence	South Africa	Male	All Ages	Fracture of face bones	Percent	1990	0.000278965	0.000341662	0.000226065
Incidence	South Africa	Female	All Ages	Fracture of face bones	Percent	1990	0.00012099	0.000151953	9.41E-05
Incidence	South Africa	Both	All Ages	Fracture of face bones	Percent	1990	0.000195151	0.000240598	0.000157664
Incidence	South Africa	Male	All Ages	Fracture of face bones	Rate	1990	155.3832054	189.6128193	126.698343
Incidence	South Africa	Female	All Ages	Fracture of face bones	Rate	1990	71.09697172	88.3337072	55.42879461
Incidence	South Africa	Both	All Ages	Fracture of face bones	Rate	1990	111.7928594	136.9878426	90.23580811
Incidence	South Africa	Male	Age-standardized	Fracture of face bones	Percent	1990	0.000285002	0.000349443	0.000231484
Incidence	South Africa	Female	Age-standardized	Fracture of face bones	Percent	1990	0.000121107	0.000153252	9.44E-05
Incidence	South Africa	Both	Age-standardized	Fracture of face bones	Percent	1990	0.000197462	0.000244144	0.000160568
Incidence	South Africa	Male	Age-standardized	Fracture of face bones	Rate	1990	155.2992596	189.2345865	126.772964
Incidence	South Africa	Female	Age-standardized	Fracture of face bones	Rate	1990	69.43093156	86.6383077	54.17963047
Incidence	Democratic Republic of the Congo	Both	Age-standardized	Fracture of face bones	Rate	1990	71.28397438	87.55678043	57.59023285
Incidence	Benin	Male	All Ages	Fracture of face bones	Number	1990	2495.294642	3002.27113	2078.25574
Incidence	Benin	Female	All Ages	Fracture of face bones	Number	1990	1199.80954	1505.968298	939.2683476
Incidence	Benin	Both	All Ages	Fracture of face bones	Number	1990	3695.104183	4501.506983	3027.069989
Incidence	Benin	Male	All Ages	Fracture of face bones	Percent	1990	0.000177382	0.000217175	0.000145306
Incidence	Benin	Female	All Ages	Fracture of face bones	Percent	1990	7.76E-05	9.78E-05	6.04E-05
Incidence	Benin	Both	All Ages	Fracture of face bones	Percent	1990	0.000125093	0.000153539	0.000101165
[truncated: 243,701 more rows]
