# Supplementary material for: Trends in the incidence, prevalence and years lived with disability of facial fracture at global, regional and national levels from 1990 to 2017
Source: PeerJ. 2021 Jan 19;9:e10693. doi: 10.7717/peerj.10693 (PMC7821785; doi:10.7717/peerj.10693)
Supplement: Supplemental Information 2 [file peerj-09-10693-s002.csv]

measure	location	sex	age	cause	rei	metric	year	val	upper	lower
YLDs (Years Lived with Disability)	Global	Male	All Ages	All causes	Fracture of face bones	Number	1990	49095.73856	71567.86344	30275.38024
YLDs (Years Lived with Disability)	Global	Female	All Ages	All causes	Fracture of face bones	Number	1990	27413.00501	40465.09838	16892.2237
YLDs (Years Lived with Disability)	Global	Both	All Ages	All causes	Fracture of face bones	Number	1990	76508.74357	110825.686	47341.42585
YLDs (Years Lived with Disability)	Global	Male	All Ages	All causes	Fracture of face bones	Percent	1990	0.000187787	0.00023543	0.00014204
YLDs (Years Lived with Disability)	Global	Female	All Ages	All causes	Fracture of face bones	Percent	1990	9.04E-05	0.000114896	6.86E-05
YLDs (Years Lived with Disability)	Global	Both	All Ages	All causes	Fracture of face bones	Percent	1990	0.000135449	0.000171244	0.000102703
YLDs (Years Lived with Disability)	Global	Male	All Ages	All causes	Fracture of face bones	Rate	1990	1.80663177	2.633564126	1.114077625
YLDs (Years Lived with Disability)	Global	Female	All Ages	All causes	Fracture of face bones	Rate	1990	1.02395131	1.511482981	0.630971124
YLDs (Years Lived with Disability)	Global	Both	All Ages	All causes	Fracture of face bones	Rate	1990	1.418218607	2.054341017	0.877553177
YLDs (Years Lived with Disability)	Global	Male	Age-standardized	All causes	Fracture of face bones	Percent	1990	0.000185015	0.000230802	0.00014079
YLDs (Years Lived with Disability)	Global	Female	Age-standardized	All causes	Fracture of face bones	Percent	1990	9.15E-05	0.000116223	6.97E-05
YLDs (Years Lived with Disability)	Global	Both	Age-standardized	All causes	Fracture of face bones	Percent	1990	0.000135437	0.000170079	0.000103329
YLDs (Years Lived with Disability)	Global	Male	Age-standardized	All causes	Fracture of face bones	Rate	1990	1.973296019	2.88040942	1.231535826
YLDs (Years Lived with Disability)	Global	Female	Age-standardized	All causes	Fracture of face bones	Rate	1990	1.104865981	1.622221204	0.684881251
YLDs (Years Lived with Disability)	Global	Both	Age-standardized	All causes	Fracture of face bones	Rate	1990	1.539687006	2.226867999	0.958742375
YLDs (Years Lived with Disability)	Central Europe	Male	All Ages	All causes	Fracture of face bones	Number	1990	3838.644175	5699.152755	2345.244884
YLDs (Years Lived with Disability)	Central Europe	Female	All Ages	All causes	Fracture of face bones	Number	1990	2026.322175	3036.27086	1228.231191
YLDs (Years Lived with Disability)	Andean Latin America	Both	All Ages	All causes	Fracture of face bones	Number	1990	334.87	514.098616	205.6963617
YLDs (Years Lived with Disability)	Central Europe	Male	All Ages	All causes	Fracture of face bones	Percent	1990	0.000514414	0.000661199	0.000380341
YLDs (Years Lived with Disability)	Central Europe	Female	All Ages	All causes	Fracture of face bones	Percent	1990	0.000244766	0.000320759	0.000178255
YLDs (Years Lived with Disability)	Central Europe	Both	All Ages	All causes	Fracture of face bones	Percent	1990	0.000372573	0.000479031	0.000277084
YLDs (Years Lived with Disability)	Central Europe	Male	All Ages	All causes	Fracture of face bones	Rate	1990	6.311163489	9.370049202	3.855846807
YLDs (Years Lived with Disability)	Central Europe	Female	All Ages	All causes	Fracture of face bones	Rate	1990	3.200900619	4.796276424	1.940188006
YLDs (Years Lived with Disability)	Central Europe	Both	All Ages	All causes	Fracture of face bones	Rate	1990	4.724940549	7.082125106	2.888455614
YLDs (Years Lived with Disability)	Central Europe	Male	Age-standardized	All causes	Fracture of face bones	Percent	1990	0.000520196	0.000670469	0.000384279
YLDs (Years Lived with Disability)	Central Europe	Female	Age-standardized	All causes	Fracture of face bones	Percent	1990	0.00025113	0.000330245	0.000182396
YLDs (Years Lived with Disability)	Central Europe	Both	Age-standardized	All causes	Fracture of face bones	Percent	1990	0.000384388	0.000498809	0.00028339
YLDs (Years Lived with Disability)	Central Europe	Male	Age-standardized	All causes	Fracture of face bones	Rate	1990	6.109728189	9.122321577	3.715922182
YLDs (Years Lived with Disability)	Central Europe	Female	Age-standardized	All causes	Fracture of face bones	Rate	1990	2.910519515	4.411353307	1.746397529
YLDs (Years Lived with Disability)	Andean Latin America	Both	Age-standardized	All causes	Fracture of face bones	Rate	1990	0.995667805	1.499751917	0.615503831
YLDs (Years Lived with Disability)	Australasia	Male	All Ages	All causes	Fracture of face bones	Number	1990	466.0863274	690.1444208	285.6789183
YLDs (Years Lived with Disability)	Australasia	Female	All Ages	All causes	Fracture of face bones	Number	1990	292.1103164	439.0407291	176.4399678
YLDs (Years Lived with Disability)	Australasia	Both	All Ages	All causes	Fracture of face bones	Number	1990	758.20	1120.671587	463.7199943
YLDs (Years Lived with Disability)	Australasia	Male	All Ages	All causes	Fracture of face bones	Percent	1990	0.00040745	0.000524593	0.000301462
YLDs (Years Lived with Disability)	Australasia	Female	All Ages	All causes	Fracture of face bones	Percent	1990	0.000221623	0.000290586	0.000161536
YLDs (Years Lived with Disability)	Australasia	Both	All Ages	All causes	Fracture of face bones	Percent	1990	0.000307934	0.000396816	0.000228726
YLDs (Years Lived with Disability)	Australasia	Male	All Ages	All causes	Fracture of face bones	Rate	1990	4.629267009	6.854658914	2.837422842
YLDs (Years Lived with Disability)	Australasia	Female	All Ages	All causes	Fracture of face bones	Rate	1990	2.863031866	4.303126345	1.729323553
YLDs (Years Lived with Disability)	Australasia	Both	All Ages	All causes	Fracture of face bones	Rate	1990	3.740286487	5.528424358	2.287593387
YLDs (Years Lived with Disability)	Australasia	Male	Age-standardized	All causes	Fracture of face bones	Percent	1990	0.000422894	0.000547407	0.000313182
YLDs (Years Lived with Disability)	Australasia	Female	Age-standardized	All causes	Fracture of face bones	Percent	1990	0.000232351	0.000307867	0.00016804
YLDs (Years Lived with Disability)	Australasia	Both	Age-standardized	All causes	Fracture of face bones	Percent	1990	0.000323623	0.000419676	0.000238654
YLDs (Years Lived with Disability)	Australasia	Male	Age-standardized	All causes	Fracture of face bones	Rate	1990	4.590318345	6.823489834	2.78792473
YLDs (Years Lived with Disability)	Australasia	Female	Age-standardized	All causes	Fracture of face bones	Rate	1990	2.732152609	4.139501845	1.625006317
YLDs (Years Lived with Disability)	Australasia	Both	Age-standardized	All causes	Fracture of face bones	Rate	1990	3.656778861	5.400537989	2.215188777
YLDs (Years Lived with Disability)	Andean Latin America	Male	All Ages	All causes	Fracture of face bones	Number	1990	230.8207815	345.6779207	141.199307
YLDs (Years Lived with Disability)	Andean Latin America	Female	All Ages	All causes	Fracture of face bones	Number	1990	104.0481864	164.0101447	61.83746163
YLDs (Years Lived with Disability)	Caribbean	Both	All Ages	All causes	Fracture of face bones	Number	1990	247.00	360.3678707	151.199702
YLDs (Years Lived with Disability)	Andean Latin America	Male	All Ages	All causes	Fracture of face bones	Percent	1990	0.000142981	0.0001935	0.000104952
YLDs (Years Lived with Disability)	Andean Latin America	Female	All Ages	All causes	Fracture of face bones	Percent	1990	5.74E-05	8.31E-05	4.08E-05
YLDs (Years Lived with Disability)	Andean Latin America	Both	All Ages	All causes	Fracture of face bones	Percent	1990	9.77E-05	0.000132894	7.15E-05
YLDs (Years Lived with Disability)	Andean Latin America	Male	All Ages	All causes	Fracture of face bones	Rate	1990	1.210606498	1.813008059	0.740560696
YLDs (Years Lived with Disability)	Andean Latin America	Female	All Ages	All causes	Fracture of face bones	Rate	1990	0.539299115	0.850091953	0.320513884
YLDs (Years Lived with Disability)	Andean Latin America	Both	All Ages	All causes	Fracture of face bones	Rate	1990	0.872969294	1.340202733	0.536229466
YLDs (Years Lived with Disability)	Andean Latin America	Male	Age-standardized	All causes	Fracture of face bones	Percent	1990	0.000140006	0.000184203	0.000104837
YLDs (Years Lived with Disability)	Andean Latin America	Female	Age-standardized	All causes	Fracture of face bones	Percent	1990	5.60E-05	7.84E-05	4.07E-05
YLDs (Years Lived with Disability)	Andean Latin America	Both	Age-standardized	All causes	Fracture of face bones	Percent	1990	9.54E-05	0.000126436	7.15E-05
YLDs (Years Lived with Disability)	Andean Latin America	Male	Age-standardized	All causes	Fracture of face bones	Rate	1990	1.398292799	2.061047369	0.869346303
YLDs (Years Lived with Disability)	Andean Latin America	Female	Age-standardized	All causes	Fracture of face bones	Rate	1990	0.608475537	0.929724482	0.369017624
YLDs (Years Lived with Disability)	Caribbean	Both	Age-standardized	All causes	Fracture of face bones	Rate	1990	0.760539546	1.112681203	0.468679382
YLDs (Years Lived with Disability)	Central Latin America	Male	All Ages	All causes	Fracture of face bones	Number	1990	955.736132	1362.392808	597.8728357
YLDs (Years Lived with Disability)	Central Latin America	Female	All Ages	All causes	Fracture of face bones	Number	1990	412.6293756	619.4305763	256.0166245
YLDs (Years Lived with Disability)	Central Asia	Both	All Ages	All causes	Fracture of face bones	Number	1990	1584.36	2351.109174	956.7580969
YLDs (Years Lived with Disability)	Central Latin America	Male	All Ages	All causes	Fracture of face bones	Percent	1990	0.000155453	0.000197847	0.000115232
YLDs (Years Lived with Disability)	Central Latin America	Female	All Ages	All causes	Fracture of face bones	Percent	1990	5.64E-05	7.54E-05	4.11E-05
YLDs (Years Lived with Disability)	Central Latin America	Both	All Ages	All causes	Fracture of face bones	Percent	1990	0.000101586	0.000129636	7.46E-05
YLDs (Years Lived with Disability)	Central Latin America	Male	All Ages	All causes	Fracture of face bones	Rate	1990	1.178965332	1.68060392	0.737516688
YLDs (Years Lived with Disability)	Central Latin America	Female	All Ages	All causes	Fracture of face bones	Rate	1990	0.496670888	0.745591934	0.308160329
YLDs (Years Lived with Disability)	Central Latin America	Both	All Ages	All causes	Fracture of face bones	Rate	1990	0.833633668	1.222922198	0.524431777
YLDs (Years Lived with Disability)	Central Latin America	Male	Age-standardized	All causes	Fracture of face bones	Percent	1990	0.000155693	0.000194979	0.000118078
YLDs (Years Lived with Disability)	Central Latin America	Female	Age-standardized	All causes	Fracture of face bones	Percent	1990	5.85E-05	7.70E-05	4.34E-05
YLDs (Years Lived with Disability)	Central Latin America	Both	Age-standardized	All causes	Fracture of face bones	Percent	1990	0.000102699	0.000129397	7.70E-05
YLDs (Years Lived with Disability)	Central Latin America	Male	Age-standardized	All causes	Fracture of face bones	Rate	1990	1.443980107	2.056014909	0.914767205
YLDs (Years Lived with Disability)	Central Latin America	Female	Age-standardized	All causes	Fracture of face bones	Rate	1990	0.616064561	0.917263238	0.381989772
YLDs (Years Lived with Disability)	Central Asia	Both	Age-standardized	All causes	Fracture of face bones	Rate	1990	2.491304742	3.681006039	1.522270974
YLDs (Years Lived with Disability)	Low SDI	Male	All Ages	All causes	Fracture of face bones	Number	1990	5056.310941	7467.173267	3094.889545
YLDs (Years Lived with Disability)	Low SDI	Female	All Ages	All causes	Fracture of face bones	Number	1990	2783.80562	4326.885907	1682.070467
YLDs (Years Lived with Disability)	High SDI	Both	All Ages	All causes	Fracture of face bones	Number	1990	25589.80832	37676.93649	15688.87592
YLDs (Years Lived with Disability)	Low SDI	Male	All Ages	All causes	Fracture of face bones	Percent	1990	0.000137913	0.000185056	0.000101888
YLDs (Years Lived with Disability)	Low SDI	Female	All Ages	All causes	Fracture of face bones	Percent	1990	6.91E-05	9.77E-05	4.95E-05
YLDs (Years Lived with Disability)	Low SDI	Both	All Ages	All causes	Fracture of face bones	Percent	1990	0.00010186	0.00013739	7.49E-05
YLDs (Years Lived with Disability)	Low SDI	Male	All Ages	All causes	Fracture of face bones	Rate	1990	1.420614869	2.097967766	0.869536339
YLDs (Years Lived with Disability)	Low SDI	Female	All Ages	All causes	Fracture of face bones	Rate	1990	0.8149899	1.26674373	0.492444743
YLDs (Years Lived with Disability)	Low SDI	Both	All Ages	All causes	Fracture of face bones	Rate	1990	1.124031705	1.67683385	0.692126534
YLDs (Years Lived with Disability)	Low SDI	Male	Age-standardized	All causes	Fracture of face bones	Percent	1990	0.000137605	0.000180467	0.000103225
YLDs (Years Lived with Disability)	Low SDI	Female	Age-standardized	All causes	Fracture of face bones	Percent	1990	6.80E-05	9.21E-05	5.02E-05
YLDs (Years Lived with Disability)	Low SDI	Both	Age-standardized	All causes	Fracture of face bones	Percent	1990	0.000100951	0.0001325	7.55E-05
YLDs (Years Lived with Disability)	Low SDI	Male	Age-standardized	All causes	Fracture of face bones	Rate	1990	1.710435873	2.53953917	1.072684096
YLDs (Years Lived with Disability)	Low SDI	Female	Age-standardized	All causes	Fracture of face bones	Rate	1990	0.973811986	1.45028763	0.603788897
YLDs (Years Lived with Disability)	High SDI	Both	Age-standardized	All causes	Fracture of face bones	Rate	1990	2.492593012	3.700055992	1.517133324
YLDs (Years Lived with Disability)	Central Asia	Male	All Ages	All causes	Fracture of face bones	Number	1990	1089.968705	1612.513105	654.17701
YLDs (Years Lived with Disability)	Central Asia	Female	All Ages	All causes	Fracture of face bones	Number	1990	494.3874553	740.3500199	300.2905302
YLDs (Years Lived with Disability)	Central Europe	Both	All Ages	All causes	Fracture of face bones	Number	1990	5864.97	8790.888477	3585.377383
YLDs (Years Lived with Disability)	Central Asia	Male	All Ages	All causes	Fracture of face bones	Percent	1990	0.000347838	0.000449803	0.000260014
YLDs (Years Lived with Disability)	Central Asia	Female	All Ages	All causes	Fracture of face bones	Percent	1990	0.000134788	0.000176584	0.000100302
YLDs (Years Lived with Disability)	Central Asia	Both	All Ages	All causes	Fracture of face bones	Percent	1990	0.000232925	0.000301966	0.000174721
YLDs (Years Lived with Disability)	Central Asia	Male	All Ages	All causes	Fracture of face bones	Rate	1990	3.189825739	4.71906742	1.91446842
YLDs (Years Lived with Disability)	Central Asia	Female	All Ages	All causes	Fracture of face bones	Rate	1990	1.389253728	2.080420961	0.843831562
YLDs (Years Lived with Disability)	Central Asia	Both	All Ages	All causes	Fracture of face bones	Rate	1990	2.27125976	3.37044144	1.371564185
YLDs (Years Lived with Disability)	Central Asia	Male	Age-standardized	All causes	Fracture of face bones	Percent	1990	0.000331164	0.000419261	0.000250362
YLDs (Years Lived with Disability)	Central Asia	Female	Age-standardized	All causes	Fracture of face bones	Percent	1990	0.000132177	0.000172071	9.87E-05
YLDs (Years Lived with Disability)	Central Asia	Both	Age-standardized	All causes	Fracture of face bones	Percent	1990	0.000224409	0.000287213	0.000170471
YLDs (Years Lived with Disability)	Central Asia	Male	Age-standardized	All causes	Fracture of face bones	Rate	1990	3.600828535	5.275751628	2.186761752
YLDs (Years Lived with Disability)	Central Asia	Female	Age-standardized	All causes	Fracture of face bones	Rate	1990	1.495138607	2.219748226	0.908279236
YLDs (Years Lived with Disability)	Central Europe	Both	Age-standardized	All causes	Fracture of face bones	Rate	1990	4.481378315	6.73730754	2.688533028
YLDs (Years Lived with Disability)	High-income Asia Pacific	Male	All Ages	All causes	Fracture of face bones	Number	1990	2194.981024	3242.244264	1338.175381
YLDs (Years Lived with Disability)	High-income Asia Pacific	Female	All Ages	All causes	Fracture of face bones	Number	1990	1686.100451	2523.957401	1034.410013
YLDs (Years Lived with Disability)	Central Latin America	Both	All Ages	All causes	Fracture of face bones	Number	1990	1368.37	2007.362007	860.8269821
YLDs (Years Lived with Disability)	High-income Asia Pacific	Male	All Ages	All causes	Fracture of face bones	Percent	1990	0.000268469	0.000347165	0.000199504
YLDs (Years Lived with Disability)	High-income Asia Pacific	Female	All Ages	All causes	Fracture of face bones	Percent	1990	0.000161062	0.000209843	0.00012017
YLDs (Years Lived with Disability)	High-income Asia Pacific	Both	All Ages	All causes	Fracture of face bones	Percent	1990	0.000208156	0.000267911	0.000155909
YLDs (Years Lived with Disability)	High-income Asia Pacific	Male	All Ages	All causes	Fracture of face bones	Rate	1990	2.554744442	3.773657005	1.557506002
YLDs (Years Lived with Disability)	High-income Asia Pacific	Female	All Ages	All causes	Fracture of face bones	Rate	1990	1.923845492	2.879842695	1.180264817
YLDs (Years Lived with Disability)	High-income Asia Pacific	Both	All Ages	All causes	Fracture of face bones	Rate	1990	2.236160892	3.314168392	1.360261002
YLDs (Years Lived with Disability)	High-income Asia Pacific	Male	Age-standardized	All causes	Fracture of face bones	Percent	1990	0.000275406	0.000355795	0.000203758
YLDs (Years Lived with Disability)	High-income Asia Pacific	Female	Age-standardized	All causes	Fracture of face bones	Percent	1990	0.000170126	0.000223725	0.00012572
YLDs (Years Lived with Disability)	High-income Asia Pacific	Both	Age-standardized	All causes	Fracture of face bones	Percent	1990	0.00021904	0.000284271	0.000162524
YLDs (Years Lived with Disability)	High-income Asia Pacific	Male	Age-standardized	All causes	Fracture of face bones	Rate	1990	2.490225137	3.707891135	1.50708572
YLDs (Years Lived with Disability)	High-income Asia Pacific	Female	Age-standardized	All causes	Fracture of face bones	Rate	1990	1.81626656	2.738134206	1.112330503
YLDs (Years Lived with Disability)	Central Latin America	Both	Age-standardized	All causes	Fracture of face bones	Rate	1990	1.018328713	1.487450931	0.641457658
YLDs (Years Lived with Disability)	Western Europe	Male	All Ages	All causes	Fracture of face bones	Number	1990	5442.231873	7911.805404	3320.06548
YLDs (Years Lived with Disability)	Western Europe	Female	All Ages	All causes	Fracture of face bones	Number	1990	3710.8653	5546.808222	2290.054003
YLDs (Years Lived with Disability)	Central Sub-Saharan Africa	Both	All Ages	All causes	Fracture of face bones	Number	1990	579.13	848.3358731	357.1124756
YLDs (Years Lived with Disability)	Western Europe	Male	All Ages	All causes	Fracture of face bones	Percent	1990	0.000257133	0.0003264	0.000190357
YLDs (Years Lived with Disability)	Western Europe	Female	All Ages	All causes	Fracture of face bones	Percent	1990	0.000135787	0.000176879	0.000100704
YLDs (Years Lived with Disability)	Western Europe	Both	All Ages	All causes	Fracture of face bones	Percent	1990	0.000188737	0.000241	0.000141336
YLDs (Years Lived with Disability)	Western Europe	Male	All Ages	All causes	Fracture of face bones	Rate	1990	2.897301574	4.212037779	1.767515822
YLDs (Years Lived with Disability)	Western Europe	Female	All Ages	All causes	Fracture of face bones	Rate	1990	1.875688089	2.803680886	1.157527064
YLDs (Years Lived with Disability)	Western Europe	Both	All Ages	All causes	Fracture of face bones	Rate	1990	2.373247456	3.48770773	1.449301777
YLDs (Years Lived with Disability)	Western Europe	Male	Age-standardized	All causes	Fracture of face bones	Percent	1990	0.000275206	0.000351733	0.000202162
YLDs (Years Lived with Disability)	Western Europe	Female	Age-standardized	All causes	Fracture of face bones	Percent	1990	0.000142273	0.000188389	0.000104059
YLDs (Years Lived with Disability)	Western Europe	Both	Age-standardized	All causes	Fracture of face bones	Percent	1990	0.000204345	0.00026629	0.000150577
YLDs (Years Lived with Disability)	Western Europe	Male	Age-standardized	All causes	Fracture of face bones	Rate	1990	2.75381326	4.014649808	1.663249579
YLDs (Years Lived with Disability)	Western Europe	Female	Age-standardized	All causes	Fracture of face bones	Rate	1990	1.633707801	2.456149445	0.988146214
YLDs (Years Lived with Disability)	Central Sub-Saharan Africa	Both	Age-standardized	All causes	Fracture of face bones	Rate	1990	1.333019256	1.925704224	0.842944533
YLDs (Years Lived with Disability)	Central Sub-Saharan Africa	Male	All Ages	All causes	Fracture of face bones	Number	1990	371.3646496	546.2212207	231.3719128
YLDs (Years Lived with Disability)	Central Sub-Saharan Africa	Female	All Ages	All causes	Fracture of face bones	Number	1990	207.761593	305.8381316	128.9983094
YLDs (Years Lived with Disability)	East Asia	Both	All Ages	All causes	Fracture of face bones	Number	1990	10091.96	14752.26544	6258.673014
YLDs (Years Lived with Disability)	Central Sub-Saharan Africa	Male	All Ages	All causes	Fracture of face bones	Percent	1990	0.000125952	0.000166293	9.46E-05
YLDs (Years Lived with Disability)	Central Sub-Saharan Africa	Female	All Ages	All causes	Fracture of face bones	Percent	1990	6.14E-05	8.02E-05	4.59E-05
YLDs (Years Lived with Disability)	Central Sub-Saharan Africa	Both	All Ages	All causes	Fracture of face bones	Percent	1990	9.15E-05	0.000120995	6.93E-05
YLDs (Years Lived with Disability)	Central Sub-Saharan Africa	Male	All Ages	All causes	Fracture of face bones	Rate	1990	1.364363927	2.00677294	0.850041844
YLDs (Years Lived with Disability)	Central Sub-Saharan Africa	Female	All Ages	All causes	Fracture of face bones	Rate	1990	0.747207	1.099935698	0.46393772
YLDs (Years Lived with Disability)	Central Sub-Saharan Africa	Both	All Ages	All causes	Fracture of face bones	Rate	1990	1.052497973	1.541756738	0.649012476
YLDs (Years Lived with Disability)	Central Sub-Saharan Africa	Male	Age-standardized	All causes	Fracture of face bones	Percent	1990	0.000127339	0.000165291	9.56E-05
YLDs (Years Lived with Disability)	Central Sub-Saharan Africa	Female	Age-standardized	All causes	Fracture of face bones	Percent	1990	6.36E-05	8.14E-05	4.73E-05
YLDs (Years Lived with Disability)	Central Sub-Saharan Africa	Both	Age-standardized	All causes	Fracture of face bones	Percent	1990	9.32E-05	0.000119871	7.15E-05
YLDs (Years Lived with Disability)	Central Sub-Saharan Africa	Male	Age-standardized	All causes	Fracture of face bones	Rate	1990	1.746989831	2.531486633	1.106167551
YLDs (Years Lived with Disability)	Central Sub-Saharan Africa	Female	Age-standardized	All causes	Fracture of face bones	Rate	1990	0.944596773	1.371579262	0.591003829
YLDs (Years Lived with Disability)	East Asia	Both	Age-standardized	All causes	Fracture of face bones	Rate	1990	0.838874635	1.220019541	0.526693556
YLDs (Years Lived with Disability)	East Asia	Male	All Ages	All causes	Fracture of face bones	Number	1990	6881.743824	10076.92995	4252.718858
YLDs (Years Lived with Disability)	East Asia	Female	All Ages	All causes	Fracture of face bones	Number	1990	3210.212942	4713.18809	1994.826814
YLDs (Years Lived with Disability)	Eastern Europe	Both	All Ages	All causes	Fracture of face bones	Number	1990	9205.69	13548.39666	5632.985491
YLDs (Years Lived with Disability)	East Asia	Male	All Ages	All causes	Fracture of face bones	Percent	1990	0.000130234	0.000165229	9.86E-05
YLDs (Years Lived with Disability)	East Asia	Female	All Ages	All causes	Fracture of face bones	Percent	1990	5.37E-05	6.88E-05	4.08E-05
YLDs (Years Lived with Disability)	East Asia	Both	All Ages	All causes	Fracture of face bones	Percent	1990	8.96E-05	0.000113289	6.80E-05
YLDs (Years Lived with Disability)	East Asia	Male	All Ages	All causes	Fracture of face bones	Rate	1990	1.061407692	1.554218121	0.655919288
YLDs (Years Lived with Disability)	East Asia	Female	All Ages	All causes	Fracture of face bones	Rate	1990	0.526016109	0.772289224	0.326866491
YLDs (Years Lived with Disability)	East Asia	Both	All Ages	All causes	Fracture of face bones	Rate	1990	0.801809279	1.172072334	0.497253626
YLDs (Years Lived with Disability)	East Asia	Male	Age-standardized	All causes	Fracture of face bones	Percent	1990	0.000123676	0.000156194	9.43E-05
YLDs (Years Lived with Disability)	East Asia	Female	Age-standardized	All causes	Fracture of face bones	Percent	1990	5.36E-05	6.80E-05	4.08E-05
YLDs (Years Lived with Disability)	East Asia	Both	Age-standardized	All causes	Fracture of face bones	Percent	1990	8.66E-05	0.000109016	6.63E-05
YLDs (Years Lived with Disability)	East Asia	Male	Age-standardized	All causes	Fracture of face bones	Rate	1990	1.105761302	1.618761469	0.692153028
YLDs (Years Lived with Disability)	East Asia	Female	Age-standardized	All causes	Fracture of face bones	Rate	1990	0.559666776	0.818545469	0.351524632
YLDs (Years Lived with Disability)	Eastern Europe	Both	Age-standardized	All causes	Fracture of face bones	Rate	1990	3.825574438	5.672222541	2.321359521
YLDs (Years Lived with Disability)	Low-middle SDI	Male	All Ages	All causes	Fracture of face bones	Number	1990	6321.06064	9095.356655	3969.426142
YLDs (Years Lived with Disability)	Low-middle SDI	Female	All Ages	All causes	Fracture of face bones	Number	1990	3329.837251	4857.95538	2076.814178
YLDs (Years Lived with Disability)	High-middle SDI	Both	All Ages	All causes	Fracture of face bones	Number	1990	20932.39619	30653.24934	12899.3504
YLDs (Years Lived with Disability)	Low-middle SDI	Male	All Ages	All causes	Fracture of face bones	Percent	1990	0.000121434	0.000153143	9.18E-05
YLDs (Years Lived with Disability)	Low-middle SDI	Female	All Ages	All causes	Fracture of face bones	Percent	1990	5.67E-05	7.28E-05	4.27E-05
YLDs (Years Lived with Disability)	Low-middle SDI	Both	All Ages	All causes	Fracture of face bones	Percent	1990	8.71E-05	0.00011095	6.59E-05
YLDs (Years Lived with Disability)	Low-middle SDI	Male	All Ages	All causes	Fracture of face bones	Rate	1990	1.191967417	1.715118616	0.748517835
YLDs (Years Lived with Disability)	Low-middle SDI	Female	All Ages	All causes	Fracture of face bones	Rate	1990	0.647959509	0.945318989	0.404131312
YLDs (Years Lived with Disability)	Low-middle SDI	Both	All Ages	All causes	Fracture of face bones	Rate	1990	0.924237828	1.328159139	0.57396547
YLDs (Years Lived with Disability)	Low-middle SDI	Male	Age-standardized	All causes	Fracture of face bones	Percent	1990	0.000120478	0.000150349	9.19E-05
YLDs (Years Lived with Disability)	Low-middle SDI	Female	Age-standardized	All causes	Fracture of face bones	Percent	1990	5.68E-05	7.18E-05	4.32E-05
YLDs (Years Lived with Disability)	Low-middle SDI	Both	Age-standardized	All causes	Fracture of face bones	Percent	1990	8.66E-05	0.000108916	6.60E-05
YLDs (Years Lived with Disability)	Low-middle SDI	Male	Age-standardized	All causes	Fracture of face bones	Rate	1990	1.398192726	2.002513053	0.885788051
YLDs (Years Lived with Disability)	Low-middle SDI	Female	Age-standardized	All causes	Fracture of face bones	Rate	1990	0.763859116	1.097117647	0.483614719
YLDs (Years Lived with Disability)	High-middle SDI	Both	Age-standardized	All causes	Fracture of face bones	Rate	1990	1.945624028	2.847315995	1.203881767
YLDs (Years Lived with Disability)	Caribbean	Male	All Ages	All causes	Fracture of face bones	Number	1990	167.3062842	243.3935793	102.2412272
YLDs (Years Lived with Disability)	Caribbean	Female	All Ages	All causes	Fracture of face bones	Number	1990	79.69831145	118.1477152	48.85678996
YLDs (Years Lived with Disability)	Eastern Sub-Saharan Africa	Both	All Ages	All causes	Fracture of face bones	Number	1990	3355.97	5735.475335	1906.719911
YLDs (Years Lived with Disability)	Caribbean	Male	All Ages	All causes	Fracture of face bones	Percent	1990	0.00010761	0.000137064	8.17E-05
YLDs (Years Lived with Disability)	Caribbean	Female	All Ages	All causes	Fracture of face bones	Percent	1990	4.29E-05	5.60E-05	3.18E-05
YLDs (Years Lived with Disability)	Caribbean	Both	All Ages	All causes	Fracture of face bones	Percent	1990	7.23E-05	9.25E-05	5.49E-05
YLDs (Years Lived with Disability)	Caribbean	Male	All Ages	All causes	Fracture of face bones	Rate	1990	0.959191206	1.39541071	0.586163793
YLDs (Years Lived with Disability)	Caribbean	Female	All Ages	All causes	Fracture of face bones	Rate	1990	0.445899736	0.661018208	0.27334619
YLDs (Years Lived with Disability)	Caribbean	Both	All Ages	All causes	Fracture of face bones	Rate	1990	0.699412169	1.020408845	0.428133376
YLDs (Years Lived with Disability)	Caribbean	Male	Age-standardized	All causes	Fracture of face bones	Percent	1990	0.000106845	0.000136085	8.16E-05
YLDs (Years Lived with Disability)	Caribbean	Female	Age-standardized	All causes	Fracture of face bones	Percent	1990	4.42E-05	5.77E-05	3.28E-05
YLDs (Years Lived with Disability)	Caribbean	Both	Age-standardized	All causes	Fracture of face bones	Percent	1990	7.28E-05	9.29E-05	5.54E-05
YLDs (Years Lived with Disability)	Caribbean	Male	Age-standardized	All causes	Fracture of face bones	Rate	1990	1.040294818	1.510175348	0.643931776
YLDs (Years Lived with Disability)	Caribbean	Female	Age-standardized	All causes	Fracture of face bones	Rate	1990	0.492193489	0.729867578	0.304169214
YLDs (Years Lived with Disability)	Eastern Sub-Saharan Africa	Both	Age-standardized	All causes	Fracture of face bones	Rate	1990	2.123900237	3.425373511	1.280975425
YLDs (Years Lived with Disability)	Eastern Europe	Male	All Ages	All causes	Fracture of face bones	Number	1990	5916.586268	8706.335493	3578.973384
YLDs (Years Lived with Disability)	Eastern Europe	Female	All Ages	All causes	Fracture of face bones	Number	1990	3289.108708	4911.586705	2018.365309
YLDs (Years Lived with Disability)	High-income Asia Pacific	Both	All Ages	All causes	Fracture of face bones	Number	1990	3881.08	5752.071595	2360.869379
YLDs (Years Lived with Disability)	Eastern Europe	Male	All Ages	All causes	Fracture of face bones	Percent	1990	0.000473666	0.000599839	0.00035647
YLDs (Years Lived with Disability)	Eastern Europe	Female	All Ages	All causes	Fracture of face bones	Percent	1990	0.000193553	0.000249356	0.000143991
YLDs (Years Lived with Disability)	Eastern Europe	Both	All Ages	All causes	Fracture of face bones	Percent	1990	0.000312196	0.000397326	0.000235676
YLDs (Years Lived with Disability)	Eastern Europe	Male	All Ages	All causes	Fracture of face bones	Rate	1990	5.576699515	8.206187608	3.373374144
YLDs (Years Lived with Disability)	Eastern Europe	Female	All Ages	All causes	Fracture of face bones	Rate	1990	2.721987348	4.06471116	1.67035064
YLDs (Years Lived with Disability)	Eastern Europe	Both	All Ages	All causes	Fracture of face bones	Rate	1990	4.05663046	5.970308459	2.482261316
YLDs (Years Lived with Disability)	Eastern Europe	Male	Age-standardized	All causes	Fracture of face bones	Percent	1990	0.000468987	0.000594251	0.000352863
YLDs (Years Lived with Disability)	Eastern Europe	Female	Age-standardized	All causes	Fracture of face bones	Percent	1990	0.000205943	0.000269381	0.000151188
YLDs (Years Lived with Disability)	Eastern Europe	Both	Age-standardized	All causes	Fracture of face bones	Percent	1990	0.000324403	0.000416016	0.000243115
YLDs (Years Lived with Disability)	Eastern Europe	Male	Age-standardized	All causes	Fracture of face bones	Rate	1990	5.41493106	7.990298777	3.279943293
YLDs (Years Lived with Disability)	Eastern Europe	Female	Age-standardized	All causes	Fracture of face bones	Rate	1990	2.47106564	3.708710496	1.505394957
YLDs (Years Lived with Disability)	High-income Asia Pacific	Both	Age-standardized	All causes	Fracture of face bones	Rate	1990	2.157749276	3.224511494	1.303978658
YLDs (Years Lived with Disability)	Southeast Asia	Male	All Ages	All causes	Fracture of face bones	Number	1990	1906.702864	2811.10039	1188.943749
YLDs (Years Lived with Disability)	Southeast Asia	Female	All Ages	All causes	Fracture of face bones	Number	1990	927.2654497	1351.849939	577.4429801
YLDs (Years Lived with Disability)	High-income North America	Both	All Ages	All causes	Fracture of face bones	Number	1990	8236.60	12047.67943	5105.998616
YLDs (Years Lived with Disability)	Southeast Asia	Male	All Ages	All causes	Fracture of face bones	Percent	1990	9.31E-05	0.000119361	7.04E-05
YLDs (Years Lived with Disability)	Southeast Asia	Female	All Ages	All causes	Fracture of face bones	Percent	1990	4.10E-05	5.34E-05	3.10E-05
YLDs (Years Lived with Disability)	Southeast Asia	Both	All Ages	All causes	Fracture of face bones	Percent	1990	6.58E-05	8.47E-05	4.98E-05
YLDs (Years Lived with Disability)	Southeast Asia	Male	All Ages	All causes	Fracture of face bones	Rate	1990	0.822517687	1.212658687	0.512889177
YLDs (Years Lived with Disability)	Southeast Asia	Female	All Ages	All causes	Fracture of face bones	Rate	1990	0.394672222	0.575388224	0.245777198
YLDs (Years Lived with Disability)	Southeast Asia	Both	All Ages	All causes	Fracture of face bones	Rate	1990	0.607159182	0.886336976	0.382909699
YLDs (Years Lived with Disability)	Southeast Asia	Male	Age-standardized	All causes	Fracture of face bones	Percent	1990	8.88E-05	0.000112327	6.77E-05
YLDs (Years Lived with Disability)	Southeast Asia	Female	Age-standardized	All causes	Fracture of face bones	Percent	1990	4.02E-05	5.15E-05	3.05E-05
YLDs (Years Lived with Disability)	Southeast Asia	Both	Age-standardized	All causes	Fracture of face bones	Percent	1990	6.31E-05	7.96E-05	4.84E-05
YLDs (Years Lived with Disability)	Southeast Asia	Male	Age-standardized	All causes	Fracture of face bones	Rate	1990	0.936285474	1.362698266	0.58800903
YLDs (Years Lived with Disability)	Southeast Asia	Female	Age-standardized	All causes	Fracture of face bones	Rate	1990	0.451141501	0.653072606	0.28337841
YLDs (Years Lived with Disability)	High-income North America	Both	Age-standardized	All causes	Fracture of face bones	Rate	1990	2.783637276	4.105508805	1.709036789
YLDs (Years Lived with Disability)	Central Sub-Saharan Africa	Male	All Ages	All causes	Fracture of face bones	Number	1991	354.1054465	514.709599	222.9322117
YLDs (Years Lived with Disability)	Central Sub-Saharan Africa	Female	All Ages	All causes	Fracture of face bones	Number	1991	200.4142299	296.7937492	125.1085162
YLDs (Years Lived with Disability)	Central Sub-Saharan Africa	Both	All Ages	All causes	Fracture of face bones	Number	1991	554.5196764	804.6104764	346.9116899
YLDs (Years Lived with Disability)	Central Sub-Saharan Africa	Male	All Ages	All causes	Fracture of face bones	Percent	1991	0.000117207	0.000149581	8.73E-05
YLDs (Years Lived with Disability)	Central Sub-Saharan Africa	Female	All Ages	All causes	Fracture of face bones	Percent	1991	5.76E-05	7.42E-05	4.34E-05
YLDs (Years Lived with Disability)	Central Sub-Saharan Africa	Both	All Ages	All causes	Fracture of face bones	Percent	1991	8.53E-05	0.000109172	6.45E-05
YLDs (Years Lived with Disability)	Central Sub-Saharan Africa	Male	All Ages	All causes	Fracture of face bones	Rate	1991	1.26387445	1.837103377	0.795690462
YLDs (Years Lived with Disability)	Central Sub-Saharan Africa	Female	All Ages	All causes	Fracture of face bones	Rate	1991	0.700313269	1.037095025	0.437170325
YLDs (Years Lived with Disability)	Central Sub-Saharan Africa	Both	All Ages	All causes	Fracture of face bones	Rate	1991	0.97910694	1.420688454	0.612536683
YLDs (Years Lived with Disability)	Central Sub-Saharan Africa	Male	Age-standardized	All causes	Fracture of face bones	Percent	1991	0.000120061	0.000151042	9.10E-05
YLDs (Years Lived with Disability)	Central Sub-Saharan Africa	Female	Age-standardized	All causes	Fracture of face bones	Percent	1991	6.06E-05	7.79E-05	4.60E-05
YLDs (Years Lived with Disability)	Central Sub-Saharan Africa	Both	Age-standardized	All causes	Fracture of face bones	Percent	1991	8.82E-05	0.000110811	6.73E-05
YLDs (Years Lived with Disability)	Central Sub-Saharan Africa	Male	Age-standardized	All causes	Fracture of face bones	Rate	1991	1.643033403	2.342506902	1.056368545
YLDs (Years Lived with Disability)	Central Sub-Saharan Africa	Female	Age-standardized	All causes	Fracture of face bones	Rate	1991	0.899656354	1.328159855	0.571457426
YLDs (Years Lived with Disability)	Central Sub-Saharan Africa	Both	Age-standardized	All causes	Fracture of face bones	Rate	1991	1.258977214	1.810883692	0.807326132
YLDs (Years Lived with Disability)	North Africa and Middle East	Male	All Ages	All causes	Fracture of face bones	Number	1990	3341.647322	4737.218857	2128.708033
YLDs (Years Lived with Disability)	North Africa and Middle East	Female	All Ages	All causes	Fracture of face bones	Number	1990	1703.504146	2526.288634	1050.156603
YLDs (Years Lived with Disability)	North Africa and Middle East	Both	All Ages	All causes	Fracture of face bones	Number	1990	5045.15	7268.832883	3193.573068
YLDs (Years Lived with Disability)	North Africa and Middle East	Male	All Ages	All causes	Fracture of face bones	Percent	1990	0.000193804	0.000262733	0.000144084
YLDs (Years Lived with Disability)	North Africa and Middle East	Female	All Ages	All causes	Fracture of face bones	Percent	1990	9.23E-05	0.00013146	6.71E-05
YLDs (Years Lived with Disability)	North Africa and Middle East	Both	All Ages	All causes	Fracture of face bones	Percent	1990	0.000141329	0.000195301	0.000105018
YLDs (Years Lived with Disability)	North Africa and Middle East	Male	All Ages	All causes	Fracture of face bones	Rate	1990	1.912170083	2.710749311	1.21809737
YLDs (Years Lived with Disability)	North Africa and Middle East	Female	All Ages	All causes	Fracture of face bones	Rate	1990	1.025294316	1.520506647	0.632061623
YLDs (Years Lived with Disability)	North Africa and Middle East	Both	All Ages	All causes	Fracture of face bones	Rate	1990	1.479930493	2.132218923	0.936793711
YLDs (Years Lived with Disability)	North Africa and Middle East	Male	Age-standardized	All causes	Fracture of face bones	Percent	1990	0.000185827	0.000252472	0.000138959
YLDs (Years Lived with Disability)	North Africa and Middle East	Female	Age-standardized	All causes	Fracture of face bones	Percent	1990	8.52E-05	0.000118652	6.30E-05
YLDs (Years Lived with Disability)	North Africa and Middle East	Both	Age-standardized	All causes	Fracture of face bones	Percent	1990	0.000133592	0.000184323	1.00E-04
YLDs (Years Lived with Disability)	North Africa and Middle East	Male	Age-standardized	All causes	Fracture of face bones	Rate	1990	2.209895968	3.121300034	1.419235592
YLDs (Years Lived with Disability)	North Africa and Middle East	Female	Age-standardized	All causes	Fracture of face bones	Rate	1990	1.150192774	1.686848204	0.706896178
YLDs (Years Lived with Disability)	North Africa and Middle East	Both	Age-standardized	All causes	Fracture of face bones	Rate	1990	1.692685353	2.413026994	1.081771686
YLDs (Years Lived with Disability)	High-income North America	Male	All Ages	All causes	Fracture of face bones	Number	1990	5045.516729	7371.185279	3115.171612
YLDs (Years Lived with Disability)	High-income North America	Female	All Ages	All causes	Fracture of face bones	Number	1990	3191.080052	4780.167176	1970.864326
YLDs (Years Lived with Disability)	Oceania	Both	All Ages	All causes	Fracture of face bones	Number	1990	45.70	67.52063525	28.39802399
YLDs (Years Lived with Disability)	High-income North America	Male	All Ages	All causes	Fracture of face bones	Percent	1990	0.000315987	0.000405827	0.00023883
YLDs (Years Lived with Disability)	High-income North America	Female	All Ages	All causes	Fracture of face bones	Percent	1990	0.000158143	0.00020701	0.000117456
YLDs (Years Lived with Disability)	High-income North America	Both	All Ages	All causes	Fracture of face bones	Percent	1990	0.000227864	0.000291892	0.000170525
YLDs (Years Lived with Disability)	High-income North America	Male	All Ages	All causes	Fracture of face bones	Rate	1990	3.677292197	5.372294566	2.270410917
YLDs (Years Lived with Disability)	High-income North America	Female	All Ages	All causes	Fracture of face bones	Rate	1990	2.223583231	3.330878386	1.373322134
YLDs (Years Lived with Disability)	High-income North America	Both	All Ages	All causes	Fracture of face bones	Rate	1990	2.934116736	4.29173587	1.818906084
YLDs (Years Lived with Disability)	High-income North America	Male	Age-standardized	All causes	Fracture of face bones	Percent	1990	0.00032393	0.000416684	0.000243222
YLDs (Years Lived with Disability)	High-income North America	Female	Age-standardized	All causes	Fracture of face bones	Percent	1990	0.000163402	0.000214339	0.000119499
YLDs (Years Lived with Disability)	High-income North America	Both	Age-standardized	All causes	Fracture of face bones	Percent	1990	0.000237885	0.000306214	0.000176734
YLDs (Years Lived with Disability)	High-income North America	Male	Age-standardized	All causes	Fracture of face bones	Rate	1990	3.55533707	5.190723418	2.18182823
YLDs (Years Lived with Disability)	High-income North America	Female	Age-standardized	All causes	Fracture of face bones	Rate	1990	2.032306683	3.072128552	1.258594638
YLDs (Years Lived with Disability)	Oceania	Both	Age-standardized	All causes	Fracture of face bones	Rate	1990	0.854823833	1.254107178	0.534532327
YLDs (Years Lived with Disability)	Australasia	Male	All Ages	All causes	Fracture of face bones	Number	1991	470.6106653	689.9731713	285.3708282
YLDs (Years Lived with Disability)	Australasia	Female	All Ages	All causes	Fracture of face bones	Number	1991	296.6377113	438.4939041	181.459558
YLDs (Years Lived with Disability)	Australasia	Both	All Ages	All causes	Fracture of face bones	Number	1991	767.2483766	1129.930565	470.5166837
YLDs (Years Lived with Disability)	Australasia	Male	All Ages	All causes	Fracture of face bones	Percent	1991	0.000404155	0.00051957	0.000300526
YLDs (Years Lived with Disability)	Australasia	Female	All Ages	All causes	Fracture of face bones	Percent	1991	0.000221286	0.000289679	0.000163764
YLDs (Years Lived with Disability)	Australasia	Both	All Ages	All causes	Fracture of face bones	Percent	1991	0.00030626	0.000393871	0.00022827
YLDs (Years Lived with Disability)	Australasia	Male	All Ages	All causes	Fracture of face bones	Rate	1991	4.617167101	6.769335381	2.799776751
YLDs (Years Lived with Disability)	Australasia	Female	All Ages	All causes	Fracture of face bones	Rate	1991	2.868247155	4.239882002	1.754567411
YLDs (Years Lived with Disability)	Australasia	Both	All Ages	All causes	Fracture of face bones	Rate	1991	3.73634088	5.502528115	2.291318918
YLDs (Years Lived with Disability)	Australasia	Male	Age-standardized	All causes	Fracture of face bones	Percent	1991	0.000420833	0.000544906	0.000312314
YLDs (Years Lived with Disability)	Australasia	Female	Age-standardized	All causes	Fracture of face bones	Percent	1991	0.000232101	0.000306243	0.000170808
YLDs (Years Lived with Disability)	Australasia	Both	Age-standardized	All causes	Fracture of face bones	Percent	1991	0.000322544	0.000417519	0.000239469
YLDs (Years Lived with Disability)	Australasia	Male	Age-standardized	All causes	Fracture of face bones	Rate	1991	4.574804299	6.783287724	2.759929003
YLDs (Years Lived with Disability)	Australasia	Female	Age-standardized	All causes	Fracture of face bones	Rate	1991	2.7287751	4.054354186	1.645341991
YLDs (Years Lived with Disability)	Australasia	Both	Age-standardized	All causes	Fracture of face bones	Rate	1991	3.647319839	5.375782597	2.227305358
YLDs (Years Lived with Disability)	Western Sub-Saharan Africa	Male	All Ages	All causes	Fracture of face bones	Number	1990	1165.152094	1715.112026	705.9884163
YLDs (Years Lived with Disability)	Western Sub-Saharan Africa	Female	All Ages	All causes	Fracture of face bones	Number	1990	587.0402224	869.6921217	359.5524291
YLDs (Years Lived with Disability)	South Asia	Both	All Ages	All causes	Fracture of face bones	Number	1990	9382.92	13738.86973	5694.045198
YLDs (Years Lived with Disability)	Western Sub-Saharan Africa	Male	All Ages	All causes	Fracture of face bones	Percent	1990	0.000114232	0.000145381	8.55E-05
YLDs (Years Lived with Disability)	Western Sub-Saharan Africa	Female	All Ages	All causes	Fracture of face bones	Percent	1990	5.42E-05	6.97E-05	4.10E-05
YLDs (Years Lived with Disability)	Western Sub-Saharan Africa	Both	All Ages	All causes	Fracture of face bones	Percent	1990	8.33E-05	0.000106299	6.26E-05
YLDs (Years Lived with Disability)	Western Sub-Saharan Africa	Male	All Ages	All causes	Fracture of face bones	Rate	1990	1.220525259	1.796621712	0.739540099
YLDs (Years Lived with Disability)	Western Sub-Saharan Africa	Female	All Ages	All causes	Fracture of face bones	Rate	1990	0.606617363	0.898695389	0.371543104
YLDs (Years Lived with Disability)	Western Sub-Saharan Africa	Both	All Ages	All causes	Fracture of face bones	Rate	1990	0.91148025	1.339843141	0.559482655
YLDs (Years Lived with Disability)	Western Sub-Saharan Africa	Male	Age-standardized	All causes	Fracture of face bones	Percent	1990	0.000116792	0.000148244	8.81E-05
YLDs (Years Lived with Disability)	Western Sub-Saharan Africa	Female	Age-standardized	All causes	Fracture of face bones	Percent	1990	5.60E-05	7.09E-05	4.27E-05
YLDs (Years Lived with Disability)	Western Sub-Saharan Africa	Both	Age-standardized	All causes	Fracture of face bones	Percent	1990	8.56E-05	0.000107846	6.50E-05
YLDs (Years Lived with Disability)	Western Sub-Saharan Africa	Male	Age-standardized	All causes	Fracture of face bones	Rate	1990	1.494877386	2.195103352	0.916108125
YLDs (Years Lived with Disability)	Western Sub-Saharan Africa	Female	Age-standardized	All causes	Fracture of face bones	Rate	1990	0.764231742	1.124818957	0.475008349
YLDs (Years Lived with Disability)	South Asia	Both	Age-standardized	All causes	Fracture of face bones	Rate	1990	1.006378252	1.468981104	0.621853054
YLDs (Years Lived with Disability)	Southern Latin America	Male	All Ages	All causes	Fracture of face bones	Number	1990	613.2385997	909.5506305	375.6482733
YLDs (Years Lived with Disability)	Southern Latin America	Female	All Ages	All causes	Fracture of face bones	Number	1990	299.4452328	450.8913548	181.1824654
YLDs (Years Lived with Disability)	Southeast Asia	Both	All Ages	All causes	Fracture of face bones	Number	1990	2833.97	4137.054957	1787.264337
YLDs (Years Lived with Disability)	Southern Latin America	Male	All Ages	All causes	Fracture of face bones	Percent	1990	0.000262772	0.000338658	0.000193428
YLDs (Years Lived with Disability)	Southern Latin America	Female	All Ages	All causes	Fracture of face bones	Percent	1990	0.000107234	0.000142157	7.87E-05
YLDs (Years Lived with Disability)	Southern Latin America	Both	All Ages	All causes	Fracture of face bones	Percent	1990	0.00017803	0.000229799	0.000132618
YLDs (Years Lived with Disability)	Southern Latin America	Male	All Ages	All causes	Fracture of face bones	Rate	1990	2.527513926	3.748788622	1.548265622
YLDs (Years Lived with Disability)	Southern Latin America	Female	All Ages	All causes	Fracture of face bones	Rate	1990	1.184163746	1.783061265	0.716490642
YLDs (Years Lived with Disability)	Southern Latin America	Both	All Ages	All causes	Fracture of face bones	Rate	1990	1.841944935	2.711646495	1.134644933
YLDs (Years Lived with Disability)	Southern Latin America	Male	Age-standardized	All causes	Fracture of face bones	Percent	1990	0.000257735	0.000331183	0.000191461
YLDs (Years Lived with Disability)	Southern Latin America	Female	Age-standardized	All causes	Fracture of face bones	Percent	1990	0.00010702	0.000141413	7.85E-05
YLDs (Years Lived with Disability)	Southern Latin America	Both	Age-standardized	All causes	Fracture of face bones	Percent	1990	0.000176775	0.000227574	0.000131857
YLDs (Years Lived with Disability)	Southern Latin America	Male	Age-standardized	All causes	Fracture of face bones	Rate	1990	2.604806191	3.846327399	1.606383506
YLDs (Years Lived with Disability)	Southern Latin America	Female	Age-standardized	All causes	Fracture of face bones	Rate	1990	1.181552899	1.778704825	0.714382499
YLDs (Years Lived with Disability)	Southeast Asia	Both	Age-standardized	All causes	Fracture of face bones	Rate	1990	0.687095137	0.998578087	0.438457151
YLDs (Years Lived with Disability)	Tropical Latin America	Male	All Ages	All causes	Fracture of face bones	Number	1990	860.6276523	1274.209123	523.4589148
YLDs (Years Lived with Disability)	Tropical Latin America	Female	All Ages	All causes	Fracture of face bones	Number	1990	337.3407671	520.9605388	205.3887107
YLDs (Years Lived with Disability)	Southern Latin America	Both	All Ages	All causes	Fracture of face bones	Number	1990	912.68	1343.621011	562.2166365
YLDs (Years Lived with Disability)	Tropical Latin America	Male	All Ages	All causes	Fracture of face bones	Percent	1990	0.000121998	0.000158464	9.03E-05
YLDs (Years Lived with Disability)	Tropical Latin America	Female	All Ages	All causes	Fracture of face bones	Percent	1990	3.94E-05	5.22E-05	2.87E-05
YLDs (Years Lived with Disability)	Tropical Latin America	Both	All Ages	All causes	Fracture of face bones	Percent	1990	7.67E-05	9.98E-05	5.67E-05
YLDs (Years Lived with Disability)	Tropical Latin America	Male	All Ages	All causes	Fracture of face bones	Rate	1990	1.133817185	1.678682061	0.68962078
YLDs (Years Lived with Disability)	Tropical Latin America	Female	All Ages	All causes	Fracture of face bones	Rate	1990	0.435014952	0.671800285	0.264857286
YLDs (Years Lived with Disability)	Tropical Latin America	Both	All Ages	All causes	Fracture of face bones	Rate	1990	0.78067823	1.165545152	0.473376609
YLDs (Years Lived with Disability)	Tropical Latin America	Male	Age-standardized	All causes	Fracture of face bones	Percent	1990	0.000124946	0.000161144	9.36E-05
YLDs (Years Lived with Disability)	Tropical Latin America	Female	Age-standardized	All causes	Fracture of face bones	Percent	1990	4.18E-05	5.51E-05	3.07E-05
YLDs (Years Lived with Disability)	Tropical Latin America	Both	Age-standardized	All causes	Fracture of face bones	Percent	1990	7.91E-05	0.000102347	5.94E-05
YLDs (Years Lived with Disability)	Tropical Latin America	Male	Age-standardized	All causes	Fracture of face bones	Rate	1990	1.336782746	1.957151114	0.830607036
YLDs (Years Lived with Disability)	Tropical Latin America	Female	Age-standardized	All causes	Fracture of face bones	Rate	1990	0.515452693	0.790856263	0.314754453
YLDs (Years Lived with Disability)	Southern Latin America	Both	Age-standardized	All causes	Fracture of face bones	Rate	1990	1.869953546	2.74969249	1.148131209
YLDs (Years Lived with Disability)	High-middle SDI	Male	All Ages	All causes	Fracture of face bones	Number	1990	13810.87133	20167.67899	8452.843075
YLDs (Years Lived with Disability)	High-middle SDI	Female	All Ages	All causes	Fracture of face bones	Number	1990	7121.52486	10540.09069	4410.416103
YLDs (Years Lived with Disability)	Low SDI	Both	All Ages	All causes	Fracture of face bones	Number	1990	7840.116561	11695.90927	4827.579755
YLDs (Years Lived with Disability)	High-middle SDI	Male	All Ages	All causes	Fracture of face bones	Percent	1990	0.000262617	0.000331594	0.000198208
YLDs (Years Lived with Disability)	High-middle SDI	Female	All Ages	All causes	Fracture of face bones	Percent	1990	0.000114551	0.000146037	8.62E-05
YLDs (Years Lived with Disability)	High-middle SDI	Both	All Ages	All causes	Fracture of face bones	Percent	1990	0.000182397	0.000231458	0.000137956
YLDs (Years Lived with Disability)	High-middle SDI	Male	All Ages	All causes	Fracture of face bones	Rate	1990	2.4825031	3.625138806	1.519397917
YLDs (Years Lived with Disability)	High-middle SDI	Female	All Ages	All causes	Fracture of face bones	Rate	1990	1.281608069	1.896822036	0.793709911
YLDs (Years Lived with Disability)	High-middle SDI	Both	All Ages	All causes	Fracture of face bones	Rate	1990	1.882410575	2.756588409	1.160014046
YLDs (Years Lived with Disability)	High-middle SDI	Male	Age-standardized	All causes	Fracture of face bones	Percent	1990	0.000255189	0.0003201	0.000194382
YLDs (Years Lived with Disability)	High-middle SDI	Female	Age-standardized	All causes	Fracture of face bones	Percent	1990	0.000115324	0.000146717	8.69E-05
YLDs (Years Lived with Disability)	High-middle SDI	Both	Age-standardized	All causes	Fracture of face bones	Percent	1990	0.000180354	0.000228375	0.000136538
YLDs (Years Lived with Disability)	High-middle SDI	Male	Age-standardized	All causes	Fracture of face bones	Rate	1990	2.602165489	3.802652823	1.601134414
YLDs (Years Lived with Disability)	High-middle SDI	Female	Age-standardized	All causes	Fracture of face bones	Rate	1990	1.30871116	1.928912838	0.80891382
YLDs (Years Lived with Disability)	Low SDI	Both	Age-standardized	All causes	Fracture of face bones	Rate	1990	1.348173551	1.992869369	0.847798626
YLDs (Years Lived with Disability)	Western Europe	Male	All Ages	All causes	Fracture of face bones	Number	1991	5447.373013	7956.839384	3351.281357
YLDs (Years Lived with Disability)	Western Europe	Female	All Ages	All causes	Fracture of face bones	Number	1991	3710.209343	5488.871718	2277.125216
YLDs (Years Lived with Disability)	Western Europe	Both	All Ages	All causes	Fracture of face bones	Number	1991	9157.582356	13481.9493	5645.737135
YLDs (Years Lived with Disability)	Western Europe	Male	All Ages	All causes	Fracture of face bones	Percent	1991	0.000255542	0.000325887	0.000189626
YLDs (Years Lived with Disability)	Western Europe	Female	All Ages	All causes	Fracture of face bones	Percent	1991	0.000135338	0.000175512	9.98E-05
YLDs (Years Lived with Disability)	Western Europe	Both	All Ages	All causes	Fracture of face bones	Percent	1991	0.000187909	0.000240774	0.000139086
YLDs (Years Lived with Disability)	Western Europe	Male	All Ages	All causes	Fracture of face bones	Rate	1991	2.890070076	4.221451945	1.778001606
YLDs (Years Lived with Disability)	Western Europe	Female	All Ages	All causes	Fracture of face bones	Rate	1991	1.870182833	2.766742442	1.147816765
YLDs (Years Lived with Disability)	Western Europe	Both	All Ages	All causes	Fracture of face bones	Rate	1991	2.367074907	3.484848145	1.459324327
YLDs (Years Lived with Disability)	Western Europe	Male	Age-standardized	All causes	Fracture of face bones	Percent	1991	0.000274197	0.00035204	0.00020244
YLDs (Years Lived with Disability)	Western Europe	Female	Age-standardized	All causes	Fracture of face bones	Percent	1991	0.000141917	0.000187433	0.000103536
YLDs (Years Lived with Disability)	Western Europe	Both	Age-standardized	All causes	Fracture of face bones	Percent	1991	0.000203778	0.000263934	0.000148756
YLDs (Years Lived with Disability)	Western Europe	Male	Age-standardized	All causes	Fracture of face bones	Rate	1991	2.742365535	4.02736908	1.66551326
YLDs (Years Lived with Disability)	Western Europe	Female	Age-standardized	All causes	Fracture of face bones	Rate	1991	1.624713145	2.414905219	0.982515966
YLDs (Years Lived with Disability)	Western Europe	Both	Age-standardized	All causes	Fracture of face bones	Rate	1991	2.184628831	3.228873084	1.320729797
YLDs (Years Lived with Disability)	Middle SDI	Male	All Ages	All causes	Fracture of face bones	Number	1990	8318.810531	12192.09658	5152.050698
YLDs (Years Lived with Disability)	Middle SDI	Female	All Ages	All causes	Fracture of face bones	Number	1990	3979.298418	5890.466397	2465.317503
YLDs (Years Lived with Disability)	Low-middle SDI	Both	All Ages	All causes	Fracture of face bones	Number	1990	9650.89789	13868.64706	5993.351467
YLDs (Years Lived with Disability)	Middle SDI	Male	All Ages	All causes	Fracture of face bones	Percent	1990	0.000123949	0.00015643	9.36E-05
YLDs (Years Lived with Disability)	Middle SDI	Female	All Ages	All causes	Fracture of face bones	Percent	1990	5.27E-05	6.73E-05	4.01E-05
YLDs (Years Lived with Disability)	Middle SDI	Both	All Ages	All causes	Fracture of face bones	Percent	1990	8.62E-05	0.000108806	6.55E-05
YLDs (Years Lived with Disability)	Middle SDI	Male	All Ages	All causes	Fracture of face bones	Rate	1990	1.054538574	1.545537802	0.653102529
YLDs (Years Lived with Disability)	Middle SDI	Female	All Ages	All causes	Fracture of face bones	Rate	1990	0.522037955	0.772761102	0.323421159
YLDs (Years Lived with Disability)	Middle SDI	Both	All Ages	All causes	Fracture of face bones	Rate	1990	0.792853406	1.158319085	0.492502746
YLDs (Years Lived with Disability)	Middle SDI	Male	Age-standardized	All causes	Fracture of face bones	Percent	1990	0.0001197	0.00014972	9.18E-05
YLDs (Years Lived with Disability)	Middle SDI	Female	Age-standardized	All causes	Fracture of face bones	Percent	1990	5.28E-05	6.68E-05	4.06E-05
YLDs (Years Lived with Disability)	Middle SDI	Both	Age-standardized	All causes	Fracture of face bones	Percent	1990	8.43E-05	0.00010599	6.46E-05
YLDs (Years Lived with Disability)	Middle SDI	Male	Age-standardized	All causes	Fracture of face bones	Rate	1990	1.175703819	1.727249317	0.734665619
YLDs (Years Lived with Disability)	Middle SDI	Female	Age-standardized	All causes	Fracture of face bones	Rate	1990	0.590581767	0.861374645	0.367286346
YLDs (Years Lived with Disability)	Low-middle SDI	Both	Age-standardized	All causes	Fracture of face bones	Rate	1990	1.084527882	1.551002889	0.676042349
YLDs (Years Lived with Disability)	South Asia	Male	All Ages	All causes	Fracture of face bones	Number	1990	5985.280854	8755.733769	3655.860795
YLDs (Years Lived with Disability)	South Asia	Female	All Ages	All causes	Fracture of face bones	Number	1990	3397.640256	5053.743277	2039.141084
YLDs (Years Lived with Disability)	Southern Sub-Saharan Africa	Both	All Ages	All causes	Fracture of face bones	Number	1990	676.88	975.2110947	425.4706274
YLDs (Years Lived with Disability)	South Asia	Male	All Ages	All causes	Fracture of face bones	Percent	1990	0.000104221	0.000133754	7.86E-05
YLDs (Years Lived with Disability)	South Asia	Female	All Ages	All causes	Fracture of face bones	Percent	1990	5.27E-05	6.78E-05	3.99E-05
YLDs (Years Lived with Disability)	South Asia	Both	All Ages	All causes	Fracture of face bones	Percent	1990	7.70E-05	9.85E-05	5.86E-05
YLDs (Years Lived with Disability)	South Asia	Male	All Ages	All causes	Fracture of face bones	Rate	1990	1.038630565	1.519389471	0.634404442
YLDs (Years Lived with Disability)	South Asia	Female	All Ages	All causes	Fracture of face bones	Rate	1990	0.638050204	0.949053368	0.382934709
YLDs (Years Lived with Disability)	South Asia	Both	All Ages	All causes	Fracture of face bones	Rate	1990	0.846245807	1.239108883	0.513546029
YLDs (Years Lived with Disability)	South Asia	Male	Age-standardized	All causes	Fracture of face bones	Percent	1990	0.000104513	0.000132911	7.94E-05
YLDs (Years Lived with Disability)	South Asia	Female	Age-standardized	All causes	Fracture of face bones	Percent	1990	5.43E-05	6.96E-05	4.12E-05
YLDs (Years Lived with Disability)	South Asia	Both	Age-standardized	All causes	Fracture of face bones	Percent	1990	7.80E-05	9.89E-05	5.94E-05
YLDs (Years Lived with Disability)	South Asia	Male	Age-standardized	All causes	Fracture of face bones	Rate	1990	1.22402574	1.779034579	0.756036502
YLDs (Years Lived with Disability)	South Asia	Female	Age-standardized	All causes	Fracture of face bones	Rate	1990	0.770187479	1.146819782	0.467993311
YLDs (Years Lived with Disability)	Southern Sub-Saharan Africa	Both	Age-standardized	All causes	Fracture of face bones	Rate	1990	1.516451754	2.173316271	0.966168343
YLDs (Years Lived with Disability)	South Asia	Male	All Ages	All causes	Fracture of face bones	Number	1991	7474.341562	11359.25647	4360.078513
YLDs (Years Lived with Disability)	South Asia	Female	All Ages	All causes	Fracture of face bones	Number	1991	4105.306027	6285.8841	2376.487263
YLDs (Years Lived with Disability)	South Asia	Both	All Ages	All causes	Fracture of face bones	Number	1991	11579.64759	17537.21595	6707.168432
YLDs (Years Lived with Disability)	South Asia	Male	All Ages	All causes	Fracture of face bones	Percent	1991	0.000127197	0.000170824	9.18E-05
YLDs (Years Lived with Disability)	South Asia	Female	All Ages	All causes	Fracture of face bones	Percent	1991	6.24E-05	8.50E-05	4.48E-05
YLDs (Years Lived with Disability)	South Asia	Both	All Ages	All causes	Fracture of face bones	Percent	1991	9.30E-05	0.000125504	6.71E-05
YLDs (Years Lived with Disability)	South Asia	Male	All Ages	All causes	Fracture of face bones	Rate	1991	1.27103767	1.931680907	0.741446453
YLDs (Years Lived with Disability)	South Asia	Female	All Ages	All causes	Fracture of face bones	Rate	1991	0.755744464	1.157166379	0.437486775
YLDs (Years Lived with Disability)	South Asia	Both	All Ages	All causes	Fracture of face bones	Rate	1991	1.023602709	1.550232131	0.592891599
YLDs (Years Lived with Disability)	South Asia	Male	Age-standardized	All causes	Fracture of face bones	Percent	1991	0.000123263	0.000160983	9.00E-05
YLDs (Years Lived with Disability)	South Asia	Female	Age-standardized	All causes	Fracture of face bones	Percent	1991	6.18E-05	8.23E-05	4.52E-05
YLDs (Years Lived with Disability)	South Asia	Both	Age-standardized	All causes	Fracture of face bones	Percent	1991	9.09E-05	0.000118757	6.67E-05
YLDs (Years Lived with Disability)	South Asia	Male	Age-standardized	All causes	Fracture of face bones	Rate	1991	1.446243904	2.15937948	0.863599692
YLDs (Years Lived with Disability)	South Asia	Female	Age-standardized	All causes	Fracture of face bones	Rate	1991	0.876757999	1.318588656	0.51691162
YLDs (Years Lived with Disability)	South Asia	Both	Age-standardized	All causes	Fracture of face bones	Rate	1991	1.172898907	1.746022482	0.70031374
YLDs (Years Lived with Disability)	Central Europe	Male	All Ages	All causes	Fracture of face bones	Number	1991	3843.353556	5689.701107	2312.33785
YLDs (Years Lived with Disability)	Central Europe	Female	All Ages	All causes	Fracture of face bones	Number	1991	2005.297907	3020.221583	1222.591765
YLDs (Years Lived with Disability)	Central Europe	Both	All Ages	All causes	Fracture of face bones	Number	1991	5848.651463	8821.496116	3531.877441
YLDs (Years Lived with Disability)	Central Europe	Male	All Ages	All causes	Fracture of face bones	Percent	1991	0.000515772	0.000659809	0.000383217
YLDs (Years Lived with Disability)	Central Europe	Female	All Ages	All causes	Fracture of face bones	Percent	1991	0.000241898	0.000318001	0.000176819
YLDs (Years Lived with Disability)	Central Europe	Both	All Ages	All causes	Fracture of face bones	Percent	1991	0.000371514	0.000478637	0.000276718
YLDs (Years Lived with Disability)	Central Europe	Male	All Ages	All causes	Fracture of face bones	Rate	1991	6.313428041	9.346399698	3.798447999
YLDs (Years Lived with Disability)	Central Europe	Female	All Ages	All causes	Fracture of face bones	Rate	1991	3.160984824	4.760826089	1.927191966
YLDs (Years Lived with Disability)	Central Europe	Both	All Ages	All causes	Fracture of face bones	Rate	1991	4.704707385	7.096090131	2.841073705
YLDs (Years Lived with Disability)	Central Europe	Male	Age-standardized	All causes	Fracture of face bones	Percent	1991	0.000522237	0.000670349	0.000386916
YLDs (Years Lived with Disability)	Central Europe	Female	Age-standardized	All causes	Fracture of face bones	Percent	1991	0.00024864	0.000329075	0.000180541
YLDs (Years Lived with Disability)	Central Europe	Both	Age-standardized	All causes	Fracture of face bones	Percent	1991	0.000384092	0.000496652	0.000283496
YLDs (Years Lived with Disability)	Central Europe	Male	Age-standardized	All causes	Fracture of face bones	Rate	1991	6.098302518	9.121087731	3.67440024
YLDs (Years Lived with Disability)	Central Europe	Female	Age-standardized	All causes	Fracture of face bones	Rate	1991	2.867131382	4.3343898	1.733745171
YLDs (Years Lived with Disability)	Central Europe	Both	Age-standardized	All causes	Fracture of face bones	Rate	1991	4.453964319	6.752294568	2.676962067
YLDs (Years Lived with Disability)	Southern Sub-Saharan Africa	Male	All Ages	All causes	Fracture of face bones	Number	1991	448.6714376	657.7903711	281.1531252
YLDs (Years Lived with Disability)	Southern Sub-Saharan Africa	Female	All Ages	All causes	Fracture of face bones	Number	1991	247.0163583	360.0736934	154.1044621
YLDs (Years Lived with Disability)	Southern Sub-Saharan Africa	Both	All Ages	All causes	Fracture of face bones	Number	1991	695.6877959	1014.52346	437.902589
YLDs (Years Lived with Disability)	Southern Sub-Saharan Africa	Male	All Ages	All causes	Fracture of face bones	Percent	1991	0.000185736	0.000236584	0.000141514
YLDs (Years Lived with Disability)	Southern Sub-Saharan Africa	Female	All Ages	All causes	Fracture of face bones	Percent	1991	8.44E-05	0.000108792	6.36E-05
YLDs (Years Lived with Disability)	Southern Sub-Saharan Africa	Both	All Ages	All causes	Fracture of face bones	Percent	1991	0.000130215	0.000167831	9.88E-05
YLDs (Years Lived with Disability)	Southern Sub-Saharan Africa	Male	All Ages	All causes	Fracture of face bones	Rate	1991	1.725152921	2.529220461	1.081040812
YLDs (Years Lived with Disability)	Southern Sub-Saharan Africa	Female	All Ages	All causes	Fracture of face bones	Rate	1991	0.891222742	1.299127987	0.556001239
YLDs (Years Lived with Disability)	Southern Sub-Saharan Africa	Both	All Ages	All causes	Fracture of face bones	Rate	1991	1.294924417	1.888391902	0.815093722
YLDs (Years Lived with Disability)	Southern Sub-Saharan Africa	Male	Age-standardized	All causes	Fracture of face bones	Percent	1991	0.000180561	0.000227034	0.00013945
YLDs (Years Lived with Disability)	Southern Sub-Saharan Africa	Female	Age-standardized	All causes	Fracture of face bones	Percent	1991	8.21E-05	0.000104566	6.30E-05
YLDs (Years Lived with Disability)	Southern Sub-Saharan Africa	Both	Age-standardized	All causes	Fracture of face bones	Percent	1991	0.000126348	0.00015911	9.73E-05
YLDs (Years Lived with Disability)	Southern Sub-Saharan Africa	Male	Age-standardized	All causes	Fracture of face bones	Rate	1991	2.08139503	3.037624302	1.316787032
YLDs (Years Lived with Disability)	Southern Sub-Saharan Africa	Female	Age-standardized	All causes	Fracture of face bones	Rate	1991	1.022992234	1.482461277	0.646957066
YLDs (Years Lived with Disability)	Southern Sub-Saharan Africa	Both	Age-standardized	All causes	Fracture of face bones	Rate	1991	1.517751209	2.212843596	0.964182727
YLDs (Years Lived with Disability)	Eastern Europe	Male	All Ages	All causes	Fracture of face bones	Number	1991	5966.409272	8833.690164	3628.39642
YLDs (Years Lived with Disability)	Eastern Europe	Female	All Ages	All causes	Fracture of face bones	Number	1991	3288.013767	4852.953956	2033.029373
YLDs (Years Lived with Disability)	Eastern Europe	Both	All Ages	All causes	Fracture of face bones	Number	1991	9254.423039	13663.66481	5718.379503
YLDs (Years Lived with Disability)	Eastern Europe	Male	All Ages	All causes	Fracture of face bones	Percent	1991	0.000475296	0.000604585	0.000357214
YLDs (Years Lived with Disability)	Eastern Europe	Female	All Ages	All causes	Fracture of face bones	Percent	1991	0.000193303	0.000247982	0.000144386
YLDs (Years Lived with Disability)	Eastern Europe	Both	All Ages	All causes	Fracture of face bones	Percent	1991	0.000313017	0.000398501	0.00023436
YLDs (Years Lived with Disability)	Eastern Europe	Male	All Ages	All causes	Fracture of face bones	Rate	1991	5.605318767	8.299070177	3.408803791
YLDs (Years Lived with Disability)	Eastern Europe	Female	All Ages	All causes	Fracture of face bones	Rate	1991	2.717083604	4.010287839	1.680014491
YLDs (Years Lived with Disability)	Eastern Europe	Both	All Ages	All causes	Fracture of face bones	Rate	1991	4.06869136	6.007207011	2.514075829
YLDs (Years Lived with Disability)	Eastern Europe	Male	Age-standardized	All causes	Fracture of face bones	Percent	1991	0.000471276	0.000601119	0.000352706
YLDs (Years Lived with Disability)	Eastern Europe	Female	Age-standardized	All causes	Fracture of face bones	Percent	1991	0.00020556	0.000269866	0.000150758
YLDs (Years Lived with Disability)	Eastern Europe	Both	Age-standardized	All causes	Fracture of face bones	Percent	1991	0.000325427	0.000418016	0.000242317
YLDs (Years Lived with Disability)	Eastern Europe	Male	Age-standardized	All causes	Fracture of face bones	Rate	1991	5.423473458	8.032626611	3.291042676
YLDs (Years Lived with Disability)	Eastern Europe	Female	Age-standardized	All causes	Fracture of face bones	Rate	1991	2.457432709	3.682376556	1.497757141
YLDs (Years Lived with Disability)	Eastern Europe	Both	Age-standardized	All causes	Fracture of face bones	Rate	1991	3.824110379	5.662561753	2.339368365
YLDs (Years Lived with Disability)	Southern Latin America	Male	All Ages	All causes	Fracture of face bones	Number	1991	623.8148676	923.8478725	378.9329637
YLDs (Years Lived with Disability)	Southern Latin America	Female	All Ages	All causes	Fracture of face bones	Number	1991	305.6944456	454.178568	182.5992585
YLDs (Years Lived with Disability)	Southern Latin America	Both	All Ages	All causes	Fracture of face bones	Number	1991	929.5093133	1370.317924	563.7533429
YLDs (Years Lived with Disability)	Southern Latin America	Male	All Ages	All causes	Fracture of face bones	Percent	1991	0.000262789	0.000339126	0.000196979
YLDs (Years Lived with Disability)	Southern Latin America	Female	All Ages	All causes	Fracture of face bones	Percent	1991	0.000107884	0.000140278	7.90E-05
YLDs (Years Lived with Disability)	Southern Latin America	Both	All Ages	All causes	Fracture of face bones	Percent	1991	0.000178477	0.000229134	0.00013297
YLDs (Years Lived with Disability)	Southern Latin America	Male	All Ages	All causes	Fracture of face bones	Rate	1991	2.53917752	3.760432576	1.542409636
YLDs (Years Lived with Disability)	Southern Latin America	Female	All Ages	All causes	Fracture of face bones	Rate	1991	1.19343813	1.773123551	0.712871695
YLDs (Years Lived with Disability)	Southern Latin America	Both	All Ages	All causes	Fracture of face bones	Rate	1991	1.852268985	2.730685271	1.123412985
YLDs (Years Lived with Disability)	Southern Latin America	Male	Age-standardized	All causes	Fracture of face bones	Percent	1991	0.000257908	0.000332242	0.000193947
YLDs (Years Lived with Disability)	Southern Latin America	Female	Age-standardized	All causes	Fracture of face bones	Percent	1991	0.000107715	0.00013987	7.88E-05
YLDs (Years Lived with Disability)	Southern Latin America	Both	Age-standardized	All causes	Fracture of face bones	Percent	1991	0.000177368	0.000227959	0.000132568
YLDs (Years Lived with Disability)	Southern Latin America	Male	Age-standardized	All causes	Fracture of face bones	Rate	1991	2.612892238	3.857552515	1.583652935
YLDs (Years Lived with Disability)	Southern Latin America	Female	Age-standardized	All causes	Fracture of face bones	Rate	1991	1.188077116	1.768604593	0.70771194
YLDs (Years Lived with Disability)	Southern Latin America	Both	Age-standardized	All causes	Fracture of face bones	Rate	1991	1.877444309	2.762384063	1.137003485
YLDs (Years Lived with Disability)	Eastern Sub-Saharan Africa	Male	All Ages	All causes	Fracture of face bones	Number	1990	2154.033331	3565.801218	1250.776861
YLDs (Years Lived with Disability)	Eastern Sub-Saharan Africa	Female	All Ages	All causes	Fracture of face bones	Number	1990	1201.932687	2122.813378	642.1240899
YLDs (Years Lived with Disability)	Tropical Latin America	Both	All Ages	All causes	Fracture of face bones	Number	1990	1197.97	1788.555426	726.4071239
YLDs (Years Lived with Disability)	Eastern Sub-Saharan Africa	Male	All Ages	All causes	Fracture of face bones	Percent	1990	0.000230201	0.000353062	0.00015789
YLDs (Years Lived with Disability)	Eastern Sub-Saharan Africa	Female	All Ages	All causes	Fracture of face bones	Percent	1990	0.000118291	0.000202084	7.50E-05
YLDs (Years Lived with Disability)	Eastern Sub-Saharan Africa	Both	All Ages	All causes	Fracture of face bones	Percent	1990	0.000171954	0.00027585	0.00011475
YLDs (Years Lived with Disability)	Eastern Sub-Saharan Africa	Male	All Ages	All causes	Fracture of face bones	Rate	1990	2.266735166	3.752368591	1.316219138
YLDs (Years Lived with Disability)	Eastern Sub-Saharan Africa	Female	All Ages	All causes	Fracture of face bones	Rate	1990	1.245073363	2.199007	0.665171693
YLDs (Years Lived with Disability)	Eastern Sub-Saharan Africa	Both	All Ages	All causes	Fracture of face bones	Rate	1990	1.751885419	2.994039735	0.995348222
YLDs (Years Lived with Disability)	Eastern Sub-Saharan Africa	Male	Age-standardized	All causes	Fracture of face bones	Percent	1990	0.000226887	0.000329104	0.000159753
YLDs (Years Lived with Disability)	Eastern Sub-Saharan Africa	Female	Age-standardized	All causes	Fracture of face bones	Percent	1990	0.000113076	0.000174175	7.70E-05
YLDs (Years Lived with Disability)	Eastern Sub-Saharan Africa	Both	Age-standardized	All causes	Fracture of face bones	Percent	1990	0.000167049	0.000248564	0.000116965
YLDs (Years Lived with Disability)	Eastern Sub-Saharan Africa	Male	Age-standardized	All causes	Fracture of face bones	Rate	1990	2.806320981	4.438512502	1.683986691
YLDs (Years Lived with Disability)	Eastern Sub-Saharan Africa	Female	Age-standardized	All causes	Fracture of face bones	Rate	1990	1.474578651	2.465337768	0.863465184
YLDs (Years Lived with Disability)	Tropical Latin America	Both	Age-standardized	All causes	Fracture of face bones	Rate	1990	0.912052326	1.349109453	0.560446954
YLDs (Years Lived with Disability)	Oceania	Male	All Ages	All causes	Fracture of face bones	Number	1990	31.86212869	46.89867656	19.68538241
YLDs (Years Lived with Disability)	Oceania	Female	All Ages	All causes	Fracture of face bones	Number	1990	13.84279683	20.32686578	8.426979865
YLDs (Years Lived with Disability)	Western Europe	Both	All Ages	All causes	Fracture of face bones	Number	1990	9153.10	13451.32707	5589.640457
YLDs (Years Lived with Disability)	Oceania	Male	All Ages	All causes	Fracture of face bones	Percent	1990	0.000102085	0.000131421	7.56E-05
YLDs (Years Lived with Disability)	Oceania	Female	All Ages	All causes	Fracture of face bones	Percent	1990	4.33E-05	5.63E-05	3.25E-05
YLDs (Years Lived with Disability)	Oceania	Both	All Ages	All causes	Fracture of face bones	Percent	1990	7.23E-05	9.28E-05	5.45E-05
YLDs (Years Lived with Disability)	Oceania	Male	All Ages	All causes	Fracture of face bones	Rate	1990	0.953275003	1.403149692	0.588961998
YLDs (Years Lived with Disability)	Oceania	Female	All Ages	All causes	Fracture of face bones	Rate	1990	0.444420669	0.652590614	0.270546774
YLDs (Years Lived with Disability)	Oceania	Both	All Ages	All causes	Fracture of face bones	Rate	1990	0.70781538	1.045667257	0.439789758
YLDs (Years Lived with Disability)	Oceania	Male	Age-standardized	All causes	Fracture of face bones	Percent	1990	9.86E-05	0.000125685	7.34E-05
YLDs (Years Lived with Disability)	Oceania	Female	Age-standardized	All causes	Fracture of face bones	Percent	1990	4.29E-05	5.47E-05	3.24E-05
YLDs (Years Lived with Disability)	Oceania	Both	Age-standardized	All causes	Fracture of face bones	Percent	1990	7.03E-05	8.90E-05	5.33E-05
YLDs (Years Lived with Disability)	Oceania	Male	Age-standardized	All causes	Fracture of face bones	Rate	1990	1.144372546	1.681744056	0.712265523
YLDs (Years Lived with Disability)	Oceania	Female	Age-standardized	All causes	Fracture of face bones	Rate	1990	0.546583339	0.794694227	0.342176059
YLDs (Years Lived with Disability)	Western Europe	Both	Age-standardized	All causes	Fracture of face bones	Rate	1990	2.194821826	3.247406567	1.32502182
YLDs (Years Lived with Disability)	Southern Sub-Saharan Africa	Male	All Ages	All causes	Fracture of face bones	Number	1990	436.2069432	637.6705131	273.1357741
YLDs (Years Lived with Disability)	Southern Sub-Saharan Africa	Female	All Ages	All causes	Fracture of face bones	Number	1990	240.6685824	351.9811432	150.736598
YLDs (Years Lived with Disability)	Western Sub-Saharan Africa	Both	All Ages	All causes	Fracture of face bones	Number	1990	1752.19	2575.659599	1075.526549
YLDs (Years Lived with Disability)	Southern Sub-Saharan Africa	Male	All Ages	All causes	Fracture of face bones	Percent	1990	0.000185954	0.000238971	0.000140965
YLDs (Years Lived with Disability)	Southern Sub-Saharan Africa	Female	All Ages	All causes	Fracture of face bones	Percent	1990	8.48E-05	0.000108279	6.44E-05
YLDs (Years Lived with Disability)	Southern Sub-Saharan Africa	Both	All Ages	All causes	Fracture of face bones	Percent	1990	0.00013057	0.00016767	0.0001001
YLDs (Years Lived with Disability)	Southern Sub-Saharan Africa	Male	All Ages	All causes	Fracture of face bones	Rate	1990	1.716137475	2.508741049	1.074578351
YLDs (Years Lived with Disability)	Southern Sub-Saharan Africa	Female	All Ages	All causes	Fracture of face bones	Rate	1990	0.889276031	1.300578542	0.556975249
YLDs (Years Lived with Disability)	Southern Sub-Saharan Africa	Both	All Ages	All causes	Fracture of face bones	Rate	1990	1.289744214	1.858204086	0.810707818
YLDs (Years Lived with Disability)	Southern Sub-Saharan Africa	Male	Age-standardized	All causes	Fracture of face bones	Percent	1990	0.000180614	0.00022512	0.000138721
YLDs (Years Lived with Disability)	Southern Sub-Saharan Africa	Female	Age-standardized	All causes	Fracture of face bones	Percent	1990	8.25E-05	0.00010418	6.34E-05
YLDs (Years Lived with Disability)	Southern Sub-Saharan Africa	Both	Age-standardized	All causes	Fracture of face bones	Percent	1990	0.000126607	0.000159295	9.70E-05
YLDs (Years Lived with Disability)	Southern Sub-Saharan Africa	Male	Age-standardized	All causes	Fracture of face bones	Rate	1990	2.074040491	3.013056799	1.307895468
YLDs (Years Lived with Disability)	Southern Sub-Saharan Africa	Female	Age-standardized	All causes	Fracture of face bones	Rate	1990	1.025147239	1.494632387	0.650748126
YLDs (Years Lived with Disability)	Western Sub-Saharan Africa	Both	Age-standardized	All causes	Fracture of face bones	Rate	1990	1.132534793	1.654763732	0.703790053
YLDs (Years Lived with Disability)	North Africa and Middle East	Male	All Ages	All causes	Fracture of face bones	Number	1991	3532.302547	5223.138673	2203.981035
YLDs (Years Lived with Disability)	North Africa and Middle East	Female	All Ages	All causes	Fracture of face bones	Number	1991	1755.919091	2694.097221	1062.586661
YLDs (Years Lived with Disability)	North Africa and Middle East	Both	All Ages	All causes	Fracture of face bones	Number	1991	5288.221638	7877.695364	3317.476043
YLDs (Years Lived with Disability)	North Africa and Middle East	Male	All Ages	All causes	Fracture of face bones	Percent	1991	0.000199799	0.000275396	0.000145278
YLDs (Years Lived with Disability)	North Africa and Middle East	Female	All Ages	All causes	Fracture of face bones	Percent	1991	9.30E-05	0.000135089	6.61E-05
YLDs (Years Lived with Disability)	North Africa and Middle East	Both	All Ages	All causes	Fracture of face bones	Percent	1991	0.000144688	0.000200795	0.000104656
YLDs (Years Lived with Disability)	North Africa and Middle East	Male	All Ages	All causes	Fracture of face bones	Rate	1991	1.971223707	2.914805467	1.229945512
YLDs (Years Lived with Disability)	North Africa and Middle East	Female	All Ages	All causes	Fracture of face bones	Rate	1991	1.030508653	1.581103885	0.623607747
YLDs (Years Lived with Disability)	North Africa and Middle East	Both	All Ages	All causes	Fracture of face bones	Rate	1991	1.512706226	2.253430291	0.948970563
YLDs (Years Lived with Disability)	North Africa and Middle East	Male	Age-standardized	All causes	Fracture of face bones	Percent	1991	0.000190071	0.000258819	0.000140588
YLDs (Years Lived with Disability)	North Africa and Middle East	Female	Age-standardized	All causes	Fracture of face bones	Percent	1991	8.53E-05	0.000121286	6.20E-05
YLDs (Years Lived with Disability)	North Africa and Middle East	Both	Age-standardized	All causes	Fracture of face bones	Percent	1991	0.000135742	0.000187532	0.000100191
YLDs (Years Lived with Disability)	North Africa and Middle East	Male	Age-standardized	All causes	Fracture of face bones	Rate	1991	2.255106998	3.273007329	1.438756098
YLDs (Years Lived with Disability)	North Africa and Middle East	Female	Age-standardized	All causes	Fracture of face bones	Rate	1991	1.144436026	1.711025041	0.705950102
YLDs (Years Lived with Disability)	North Africa and Middle East	Both	Age-standardized	All causes	Fracture of face bones	Rate	1991	1.713094205	2.522555808	1.083013014
YLDs (Years Lived with Disability)	Eastern Sub-Saharan Africa	Male	All Ages	All causes	Fracture of face bones	Number	1991	1857.911334	2854.521537	1138.772208
YLDs (Years Lived with Disability)	Eastern Sub-Saharan Africa	Female	All Ages	All causes	Fracture of face bones	Number	1991	998.3976796	1583.056617	586.3175139
YLDs (Years Lived with Disability)	Eastern Sub-Saharan Africa	Both	All Ages	All causes	Fracture of face bones	Number	1991	2856.309013	4427.244717	1747.28452
YLDs (Years Lived with Disability)	Eastern Sub-Saharan Africa	Male	All Ages	All causes	Fracture of face bones	Percent	1991	0.000193646	0.000271426	0.000139854
YLDs (Years Lived with Disability)	Eastern Sub-Saharan Africa	Female	All Ages	All causes	Fracture of face bones	Percent	1991	9.57E-05	0.00014059	6.74E-05
YLDs (Years Lived with Disability)	Eastern Sub-Saharan Africa	Both	All Ages	All causes	Fracture of face bones	Percent	1991	0.000142624	0.000201229	0.000103028
YLDs (Years Lived with Disability)	Eastern Sub-Saharan Africa	Male	All Ages	All causes	Fracture of face bones	Rate	1991	1.905286084	2.927308781	1.16780968
YLDs (Years Lived with Disability)	Eastern Sub-Saharan Africa	Female	All Ages	All causes	Fracture of face bones	Rate	1991	1.00812673	1.598482972	0.592030981
YLDs (Years Lived with Disability)	Eastern Sub-Saharan Africa	Both	All Ages	All causes	Fracture of face bones	Rate	1991	1.453234074	2.252495387	0.888984136
YLDs (Years Lived with Disability)	Eastern Sub-Saharan Africa	Male	Age-standardized	All causes	Fracture of face bones	Percent	1991	0.00019832	0.000269898	0.000146732
YLDs (Years Lived with Disability)	Eastern Sub-Saharan Africa	Female	Age-standardized	All causes	Fracture of face bones	Percent	1991	9.71E-05	0.000135894	6.99E-05
YLDs (Years Lived with Disability)	Eastern Sub-Saharan Africa	Both	Age-standardized	All causes	Fracture of face bones	Percent	1991	0.000145181	0.000196845	0.000107169
YLDs (Years Lived with Disability)	Eastern Sub-Saharan Africa	Male	Age-standardized	All causes	Fracture of face bones	Rate	1991	2.454144424	3.642889421	1.536112778
YLDs (Years Lived with Disability)	Eastern Sub-Saharan Africa	Female	Age-standardized	All causes	Fracture of face bones	Rate	1991	1.268928743	1.912244783	0.785671661
YLDs (Years Lived with Disability)	Eastern Sub-Saharan Africa	Both	Age-standardized	All causes	Fracture of face bones	Rate	1991	1.848051805	2.755409586	1.159208541
YLDs (Years Lived with Disability)	Western Sub-Saharan Africa	Male	All Ages	All causes	Fracture of face bones	Number	1991	1160.634247	1701.00256	711.182819
YLDs (Years Lived with Disability)	Western Sub-Saharan Africa	Female	All Ages	All causes	Fracture of face bones	Number	1991	584.4711945	864.1546408	357.9147595
YLDs (Years Lived with Disability)	Western Sub-Saharan Africa	Both	All Ages	All causes	Fracture of face bones	Number	1991	1745.105442	2544.209179	1069.700106
YLDs (Years Lived with Disability)	Western Sub-Saharan Africa	Male	All Ages	All causes	Fracture of face bones	Percent	1991	0.000110569	0.000141422	8.30E-05
YLDs (Years Lived with Disability)	Western Sub-Saharan Africa	Female	All Ages	All causes	Fracture of face bones	Percent	1991	5.26E-05	6.74E-05	4.00E-05
YLDs (Years Lived with Disability)	Western Sub-Saharan Africa	Both	All Ages	All causes	Fracture of face bones	Percent	1991	8.08E-05	0.000102671	6.14E-05
YLDs (Years Lived with Disability)	Western Sub-Saharan Africa	Male	All Ages	All causes	Fracture of face bones	Rate	1991	1.181119985	1.731026052	0.723735529
YLDs (Years Lived with Disability)	Western Sub-Saharan Africa	Female	All Ages	All causes	Fracture of face bones	Rate	1991	0.587339598	0.868395644	0.359671294
YLDs (Years Lived with Disability)	Western Sub-Saharan Africa	Both	All Ages	All causes	Fracture of face bones	Rate	1991	0.882359286	1.286401693	0.540861199
YLDs (Years Lived with Disability)	Western Sub-Saharan Africa	Male	Age-standardized	All causes	Fracture of face bones	Percent	1991	0.000113597	0.000144504	8.53E-05
YLDs (Years Lived with Disability)	Western Sub-Saharan Africa	Female	Age-standardized	All causes	Fracture of face bones	Percent	1991	5.49E-05	6.88E-05	4.20E-05
YLDs (Years Lived with Disability)	Western Sub-Saharan Africa	Both	Age-standardized	All causes	Fracture of face bones	Percent	1991	8.36E-05	0.000105103	6.35E-05
YLDs (Years Lived with Disability)	Western Sub-Saharan Africa	Male	Age-standardized	All causes	Fracture of face bones	Rate	1991	1.454443308	2.113150835	0.908108387
YLDs (Years Lived with Disability)	Western Sub-Saharan Africa	Female	Age-standardized	All causes	Fracture of face bones	Rate	1991	0.747350633	1.099416472	0.459022694
YLDs (Years Lived with Disability)	Western Sub-Saharan Africa	Both	Age-standardized	All causes	Fracture of face bones	Rate	1991	1.104132383	1.598882536	0.690111185
YLDs (Years Lived with Disability)	High-income Asia Pacific	Male	All Ages	All causes	Fracture of face bones	Number	1991	2203.833138	3243.161808	1341.251578
YLDs (Years Lived with Disability)	High-income Asia Pacific	Female	All Ages	All causes	Fracture of face bones	Number	1991	1709.300856	2558.842878	1036.461113
YLDs (Years Lived with Disability)	High-income Asia Pacific	Both	All Ages	All causes	Fracture of face bones	Number	1991	3913.133994	5788.269815	2380.362234
YLDs (Years Lived with Disability)	High-income Asia Pacific	Male	All Ages	All causes	Fracture of face bones	Percent	1991	0.000265896	0.000342424	0.000196799
YLDs (Years Lived with Disability)	High-income Asia Pacific	Female	All Ages	All causes	Fracture of face bones	Percent	1991	0.000161576	0.000208841	0.000119483
YLDs (Years Lived with Disability)	High-income Asia Pacific	Both	All Ages	All causes	Fracture of face bones	Percent	1991	0.000207393	0.000267252	0.000155932
YLDs (Years Lived with Disability)	High-income Asia Pacific	Male	All Ages	All causes	Fracture of face bones	Rate	1991	2.552888233	3.756831438	1.553686308
YLDs (Years Lived with Disability)	High-income Asia Pacific	Female	All Ages	All causes	Fracture of face bones	Rate	1991	1.94082062	2.905430605	1.176846716
YLDs (Years Lived with Disability)	High-income Asia Pacific	Both	All Ages	All causes	Fracture of face bones	Rate	1991	2.243794079	3.318998419	1.364901559
YLDs (Years Lived with Disability)	High-income Asia Pacific	Male	Age-standardized	All causes	Fracture of face bones	Percent	1991	0.000274139	0.000355057	0.000202301
YLDs (Years Lived with Disability)	High-income Asia Pacific	Female	Age-standardized	All causes	Fracture of face bones	Percent	1991	0.000170869	0.000223029	0.000126549
YLDs (Years Lived with Disability)	High-income Asia Pacific	Both	Age-standardized	All causes	Fracture of face bones	Percent	1991	0.000219014	0.000283576	0.000162637
YLDs (Years Lived with Disability)	High-income Asia Pacific	Male	Age-standardized	All causes	Fracture of face bones	Rate	1991	2.478594558	3.649793661	1.499840998
YLDs (Years Lived with Disability)	High-income Asia Pacific	Female	Age-standardized	All causes	Fracture of face bones	Rate	1991	1.81853301	2.741235271	1.09561125
YLDs (Years Lived with Disability)	High-income Asia Pacific	Both	Age-standardized	All causes	Fracture of face bones	Rate	1991	2.153544615	3.228920253	1.293607951
YLDs (Years Lived with Disability)	High-income North America	Male	All Ages	All causes	Fracture of face bones	Number	1991	5159.796569	7585.127655	3132.818032
YLDs (Years Lived with Disability)	High-income North America	Female	All Ages	All causes	Fracture of face bones	Number	1991	3332.844318	5033.036982	2061.237394
YLDs (Years Lived with Disability)	High-income North America	Both	All Ages	All causes	Fracture of face bones	Number	1991	8492.640887	12503.90318	5222.578028
YLDs (Years Lived with Disability)	High-income North America	Male	All Ages	All causes	Fracture of face bones	Percent	1991	0.000319384	0.000409601	0.000239235
YLDs (Years Lived with Disability)	High-income North America	Female	All Ages	All causes	Fracture of face bones	Percent	1991	0.00016353	0.000214597	0.00012107
YLDs (Years Lived with Disability)	High-income North America	Both	All Ages	All causes	Fracture of face bones	Percent	1991	0.000232438	0.000296918	0.000173438
YLDs (Years Lived with Disability)	High-income North America	Male	All Ages	All causes	Fracture of face bones	Rate	1991	3.715273493	5.461615267	2.255762536
YLDs (Years Lived with Disability)	High-income North America	Female	All Ages	All causes	Fracture of face bones	Rate	1991	2.296599208	3.468169421	1.420359223
YLDs (Years Lived with Disability)	High-income North America	Both	All Ages	All causes	Fracture of face bones	Rate	1991	2.990350536	4.402759292	1.838926102
YLDs (Years Lived with Disability)	High-income North America	Male	Age-standardized	All causes	Fracture of face bones	Percent	1991	0.000327881	0.000423745	0.000244495
YLDs (Years Lived with Disability)	High-income North America	Female	Age-standardized	All causes	Fracture of face bones	Percent	1991	0.000169055	0.000222603	0.000123829
YLDs (Years Lived with Disability)	High-income North America	Both	Age-standardized	All causes	Fracture of face bones	Percent	1991	0.000242885	0.000312662	0.000180777
YLDs (Years Lived with Disability)	High-income North America	Male	Age-standardized	All causes	Fracture of face bones	Rate	1991	3.593751871	5.292467572	2.182505368
YLDs (Years Lived with Disability)	High-income North America	Female	Age-standardized	All causes	Fracture of face bones	Rate	1991	2.098514601	3.165875866	1.291931164
YLDs (Years Lived with Disability)	High-income North America	Both	Age-standardized	All causes	Fracture of face bones	Rate	1991	2.837377063	4.210470834	1.739408104
YLDs (Years Lived with Disability)	Central Asia	Male	All Ages	All causes	Fracture of face bones	Number	1991	1084.685704	1609.735857	647.6172312
YLDs (Years Lived with Disability)	Central Asia	Female	All Ages	All causes	Fracture of face bones	Number	1991	490.2095516	725.0183689	296.2460306
YLDs (Years Lived with Disability)	Central Asia	Both	All Ages	All causes	Fracture of face bones	Number	1991	1574.895256	2344.334729	944.2712094
YLDs (Years Lived with Disability)	Central Asia	Male	All Ages	All causes	Fracture of face bones	Percent	1991	0.000343002	0.000443597	0.000254775
YLDs (Years Lived with Disability)	Central Asia	Female	All Ages	All causes	Fracture of face bones	Percent	1991	0.000132427	0.000172728	9.77E-05
YLDs (Years Lived with Disability)	Central Asia	Both	All Ages	All causes	Fracture of face bones	Percent	1991	0.000229419	0.000296314	0.000171808
YLDs (Years Lived with Disability)	Central Asia	Male	All Ages	All causes	Fracture of face bones	Rate	1991	3.137879555	4.656793405	1.87348728
YLDs (Years Lived with Disability)	Central Asia	Female	All Ages	All causes	Fracture of face bones	Rate	1991	1.362110426	2.014556991	0.823157781
YLDs (Years Lived with Disability)	Central Asia	Both	All Ages	All causes	Fracture of face bones	Rate	1991	2.232106806	3.322637162	1.338320238
YLDs (Years Lived with Disability)	Central Asia	Male	Age-standardized	All causes	Fracture of face bones	Percent	1991	0.000326614	0.000415946	0.000247181
YLDs (Years Lived with Disability)	Central Asia	Female	Age-standardized	All causes	Fracture of face bones	Percent	1991	0.000129838	0.000168928	9.67E-05
YLDs (Years Lived with Disability)	Central Asia	Both	Age-standardized	All causes	Fracture of face bones	Percent	1991	0.000221007	0.000283222	0.000167445
YLDs (Years Lived with Disability)	Central Asia	Male	Age-standardized	All causes	Fracture of face bones	Rate	1991	3.537054485	5.222777009	2.137424712
YLDs (Years Lived with Disability)	Central Asia	Female	Age-standardized	All causes	Fracture of face bones	Rate	1991	1.46468226	2.169179401	0.889542353
YLDs (Years Lived with Disability)	Central Asia	Both	Age-standardized	All causes	Fracture of face bones	Rate	1991	2.445558201	3.596728267	1.474935453
YLDs (Years Lived with Disability)	East Asia	Male	All Ages	All causes	Fracture of face bones	Number	1992	7294.512989	10686.66781	4537.712637
YLDs (Years Lived with Disability)	East Asia	Female	All Ages	All causes	Fracture of face bones	Number	1992	3377.923006	4936.921908	2096.002534
YLDs (Years Lived with Disability)	East Asia	Both	All Ages	All causes	Fracture of face bones	Number	1992	10672.43599	15583.98633	6636.057326
YLDs (Years Lived with Disability)	East Asia	Male	All Ages	All causes	Fracture of face bones	Percent	1992	0.000134175	0.000170532	0.000102133
YLDs (Years Lived with Disability)	East Asia	Female	All Ages	All causes	Fracture of face bones	Percent	1992	5.52E-05	7.05E-05	4.18E-05
YLDs (Years Lived with Disability)	East Asia	Both	All Ages	All causes	Fracture of face bones	Percent	1992	9.24E-05	0.000117533	7.01E-05
YLDs (Years Lived with Disability)	East Asia	Male	All Ages	All causes	Fracture of face bones	Rate	1992	1.099114946	1.610234478	0.683728686
YLDs (Years Lived with Disability)	East Asia	Female	All Ages	All causes	Fracture of face bones	Rate	1992	0.541992344	0.792135839	0.336306459
YLDs (Years Lived with Disability)	East Asia	Both	All Ages	All causes	Fracture of face bones	Rate	1992	0.829304933	1.210958468	0.515656883
YLDs (Years Lived with Disability)	East Asia	Male	Age-standardized	All causes	Fracture of face bones	Percent	1992	0.000127309	0.000160397	9.74E-05
YLDs (Years Lived with Disability)	East Asia	Female	Age-standardized	All causes	Fracture of face bones	Percent	1992	5.50E-05	6.98E-05	4.18E-05
YLDs (Years Lived with Disability)	East Asia	Both	Age-standardized	All causes	Fracture of face bones	Percent	1992	8.92E-05	0.000112459	6.80E-05
YLDs (Years Lived with Disability)	East Asia	Male	Age-standardized	All causes	Fracture of face bones	Rate	1992	1.127995655	1.648205157	0.708771982
YLDs (Years Lived with Disability)	East Asia	Female	Age-standardized	All causes	Fracture of face bones	Rate	1992	0.567754561	0.826006474	0.354986518
YLDs (Years Lived with Disability)	East Asia	Both	Age-standardized	All causes	Fracture of face bones	Rate	1992	0.854345124	1.24206507	0.537771729
YLDs (Years Lived with Disability)	Southeast Asia	Male	All Ages	All causes	Fracture of face bones	Number	1992	2042.143497	2982.765773	1282.356859
YLDs (Years Lived with Disability)	Southeast Asia	Female	All Ages	All causes	Fracture of face bones	Number	1992	982.5130328	1435.652018	611.7100131
YLDs (Years Lived with Disability)	Southeast Asia	Both	All Ages	All causes	Fracture of face bones	Number	1992	3024.65653	4416.814308	1890.282664
YLDs (Years Lived with Disability)	Southeast Asia	Male	All Ages	All causes	Fracture of face bones	Percent	1992	9.65E-05	0.000123437	7.33E-05
YLDs (Years Lived with Disability)	Southeast Asia	Female	All Ages	All causes	Fracture of face bones	Percent	1992	4.21E-05	5.45E-05	3.15E-05
YLDs (Years Lived with Disability)	Southeast Asia	Both	All Ages	All causes	Fracture of face bones	Percent	1992	6.80E-05	8.67E-05	5.11E-05
YLDs (Years Lived with Disability)	Southeast Asia	Male	All Ages	All causes	Fracture of face bones	Rate	1992	0.849990137	1.241500165	0.533748331
YLDs (Years Lived with Disability)	Southeast Asia	Female	All Ages	All causes	Fracture of face bones	Rate	1992	0.403688262	0.589870921	0.251335243
YLDs (Years Lived with Disability)	Southeast Asia	Both	All Ages	All causes	Fracture of face bones	Rate	1992	0.625395418	0.913245984	0.390845739
YLDs (Years Lived with Disability)	Southeast Asia	Male	Age-standardized	All causes	Fracture of face bones	Percent	1992	9.20E-05	0.000116952	7.00E-05
YLDs (Years Lived with Disability)	Southeast Asia	Female	Age-standardized	All causes	Fracture of face bones	Percent	1992	4.13E-05	5.23E-05	3.11E-05
YLDs (Years Lived with Disability)	Southeast Asia	Both	Age-standardized	All causes	Fracture of face bones	Percent	1992	6.52E-05	8.21E-05	5.00E-05
YLDs (Years Lived with Disability)	Southeast Asia	Male	Age-standardized	All causes	Fracture of face bones	Rate	1992	0.961543744	1.393973936	0.61035271
YLDs (Years Lived with Disability)	Southeast Asia	Female	Age-standardized	All causes	Fracture of face bones	Rate	1992	0.459029588	0.666808474	0.286889372
YLDs (Years Lived with Disability)	Southeast Asia	Both	Age-standardized	All causes	Fracture of face bones	Rate	1992	0.70351348	1.018097754	0.442325698
YLDs (Years Lived with Disability)	Oceania	Male	All Ages	All causes	Fracture of face bones	Number	1992	34.20817125	50.48583137	20.74087445
YLDs (Years Lived with Disability)	Oceania	Female	All Ages	All causes	Fracture of face bones	Number	1992	14.80534025	21.483891	9.04695702
YLDs (Years Lived with Disability)	Oceania	Both	All Ages	All causes	Fracture of face bones	Number	1992	49.0135115	72.22914886	29.960283
YLDs (Years Lived with Disability)	Oceania	Male	All Ages	All causes	Fracture of face bones	Percent	1992	0.000104394	0.000134994	7.82E-05
YLDs (Years Lived with Disability)	Oceania	Female	All Ages	All causes	Fracture of face bones	Percent	1992	4.41E-05	5.68E-05	3.32E-05
YLDs (Years Lived with Disability)	Oceania	Both	All Ages	All causes	Fracture of face bones	Percent	1992	7.38E-05	9.56E-05	5.54E-05
YLDs (Years Lived with Disability)	Oceania	Male	All Ages	All causes	Fracture of face bones	Rate	1992	0.976581818	1.441279764	0.592114695
YLDs (Years Lived with Disability)	Oceania	Female	All Ages	All causes	Fracture of face bones	Rate	1992	0.452367031	0.656425575	0.276423575
YLDs (Years Lived with Disability)	Oceania	Both	All Ages	All causes	Fracture of face bones	Rate	1992	0.723371115	1.066001564	0.442172018
YLDs (Years Lived with Disability)	Oceania	Male	Age-standardized	All causes	Fracture of face bones	Percent	1992	0.000100787	0.000129816	7.62E-05
YLDs (Years Lived with Disability)	Oceania	Female	Age-standardized	All causes	Fracture of face bones	Percent	1992	4.36E-05	5.57E-05	3.30E-05
YLDs (Years Lived with Disability)	Oceania	Both	Age-standardized	All causes	Fracture of face bones	Percent	1992	7.17E-05	9.15E-05	5.44E-05
YLDs (Years Lived with Disability)	Oceania	Male	Age-standardized	All causes	Fracture of face bones	Rate	1992	1.172361993	1.722825166	0.731858106
YLDs (Years Lived with Disability)	Oceania	Female	Age-standardized	All causes	Fracture of face bones	Rate	1992	0.556063188	0.803956231	0.341788416
YLDs (Years Lived with Disability)	Oceania	Both	Age-standardized	All causes	Fracture of face bones	Rate	1992	0.873163213	1.264675819	0.537479565
YLDs (Years Lived with Disability)	East Asia	Male	All Ages	All causes	Fracture of face bones	Number	1991	7093.185187	10293.54774	4422.099264
YLDs (Years Lived with Disability)	East Asia	Female	All Ages	All causes	Fracture of face bones	Number	1991	3293.950529	4881.875048	2043.672556
YLDs (Years Lived with Disability)	East Asia	Both	All Ages	All causes	Fracture of face bones	Number	1991	10387.13572	15288.24681	6449.314498
YLDs (Years Lived with Disability)	East Asia	Male	All Ages	All causes	Fracture of face bones	Percent	1991	0.000132264	0.000168255	0.000100023
YLDs (Years Lived with Disability)	East Asia	Female	All Ages	All causes	Fracture of face bones	Percent	1991	5.45E-05	6.97E-05	4.12E-05
YLDs (Years Lived with Disability)	East Asia	Both	All Ages	All causes	Fracture of face bones	Percent	1991	9.10E-05	0.000115459	6.89E-05
YLDs (Years Lived with Disability)	East Asia	Male	All Ages	All causes	Fracture of face bones	Rate	1991	1.08046746	1.567961794	0.67359504
YLDs (Years Lived with Disability)	East Asia	Female	All Ages	All causes	Fracture of face bones	Rate	1991	0.533711433	0.790999289	0.331131691
YLDs (Years Lived with Disability)	East Asia	Both	All Ages	All causes	Fracture of face bones	Rate	1991	0.815527738	1.200329877	0.506356613
YLDs (Years Lived with Disability)	East Asia	Male	Age-standardized	All causes	Fracture of face bones	Percent	1991	0.000125572	0.000158093	9.60E-05
YLDs (Years Lived with Disability)	East Asia	Female	Age-standardized	All causes	Fracture of face bones	Percent	1991	5.43E-05	6.91E-05	4.12E-05
YLDs (Years Lived with Disability)	East Asia	Both	Age-standardized	All causes	Fracture of face bones	Percent	1991	8.79E-05	0.000110781	6.69E-05
YLDs (Years Lived with Disability)	East Asia	Male	Age-standardized	All causes	Fracture of face bones	Rate	1991	1.11776073	1.624747289	0.701555143
YLDs (Years Lived with Disability)	East Asia	Female	Age-standardized	All causes	Fracture of face bones	Rate	1991	0.563591565	0.82831304	0.351964008
YLDs (Years Lived with Disability)	East Asia	Both	Age-standardized	All causes	Fracture of face bones	Rate	1991	0.847002151	1.237339342	0.53050222
YLDs (Years Lived with Disability)	Southeast Asia	Male	All Ages	All causes	Fracture of face bones	Number	1991	1998.448989	2969.38795	1252.098947
YLDs (Years Lived with Disability)	Southeast Asia	Female	All Ages	All causes	Fracture of face bones	Number	1991	963.2346476	1431.844565	601.6828098
YLDs (Years Lived with Disability)	Southeast Asia	Both	All Ages	All causes	Fracture of face bones	Number	1991	2961.683637	4366.624694	1857.088532
YLDs (Years Lived with Disability)	Southeast Asia	Male	All Ages	All causes	Fracture of face bones	Percent	1991	9.60E-05	0.00012567	7.19E-05
YLDs (Years Lived with Disability)	Southeast Asia	Female	All Ages	All causes	Fracture of face bones	Percent	1991	4.19E-05	5.56E-05	3.15E-05
YLDs (Years Lived with Disability)	Southeast Asia	Both	All Ages	All causes	Fracture of face bones	Percent	1991	6.76E-05	8.79E-05	5.06E-05
YLDs (Years Lived with Disability)	Southeast Asia	Male	All Ages	All causes	Fracture of face bones	Rate	1991	0.846609066	1.257930912	0.530430512
YLDs (Years Lived with Disability)	Southeast Asia	Female	All Ages	All causes	Fracture of face bones	Rate	1991	0.402702736	0.598616054	0.251547548
YLDs (Years Lived with Disability)	Southeast Asia	Both	All Ages	All causes	Fracture of face bones	Rate	1991	0.623189837	0.918813912	0.390763782
YLDs (Years Lived with Disability)	Southeast Asia	Male	Age-standardized	All causes	Fracture of face bones	Percent	1991	9.14E-05	0.000117267	6.93E-05
YLDs (Years Lived with Disability)	Southeast Asia	Female	Age-standardized	All causes	Fracture of face bones	Percent	1991	4.10E-05	5.27E-05	3.11E-05
YLDs (Years Lived with Disability)	Southeast Asia	Both	Age-standardized	All causes	Fracture of face bones	Percent	1991	6.47E-05	8.28E-05	4.94E-05
YLDs (Years Lived with Disability)	Southeast Asia	Male	Age-standardized	All causes	Fracture of face bones	Rate	1991	0.958957805	1.403580377	0.601001825
YLDs (Years Lived with Disability)	Southeast Asia	Female	Age-standardized	All causes	Fracture of face bones	Rate	1991	0.458128341	0.670528017	0.287259946
YLDs (Years Lived with Disability)	Southeast Asia	Both	Age-standardized	All causes	Fracture of face bones	Rate	1991	0.701724857	1.021171368	0.442996547
YLDs (Years Lived with Disability)	Tropical Latin America	Male	All Ages	All causes	Fracture of face bones	Number	1991	879.2173545	1310.532947	528.8692871
YLDs (Years Lived with Disability)	Tropical Latin America	Female	All Ages	All causes	Fracture of face bones	Number	1991	336.2494659	520.6545469	203.666619
YLDs (Years Lived with Disability)	Tropical Latin America	Both	All Ages	All causes	Fracture of face bones	Number	1991	1215.46682	1828.928055	723.8406162
YLDs (Years Lived with Disability)	Tropical Latin America	Male	All Ages	All causes	Fracture of face bones	Percent	1991	0.000122735	0.000158934	9.03E-05
YLDs (Years Lived with Disability)	Tropical Latin America	Female	All Ages	All causes	Fracture of face bones	Percent	1991	3.86E-05	5.10E-05	2.82E-05
YLDs (Years Lived with Disability)	Tropical Latin America	Both	All Ages	All causes	Fracture of face bones	Percent	1991	7.65E-05	0.000100058	5.64E-05
YLDs (Years Lived with Disability)	Tropical Latin America	Male	All Ages	All causes	Fracture of face bones	Rate	1991	1.139892529	1.69908693	0.685671348
YLDs (Years Lived with Disability)	Tropical Latin America	Female	All Ages	All causes	Fracture of face bones	Rate	1991	0.426156569	0.659868276	0.258123436
YLDs (Years Lived with Disability)	Tropical Latin America	Both	All Ages	All causes	Fracture of face bones	Rate	1991	0.77897362	1.172131302	0.463898097
YLDs (Years Lived with Disability)	Tropical Latin America	Male	Age-standardized	All causes	Fracture of face bones	Percent	1991	0.000125192	0.000162775	9.38E-05
YLDs (Years Lived with Disability)	Tropical Latin America	Female	Age-standardized	All causes	Fracture of face bones	Percent	1991	4.10E-05	5.41E-05	3.03E-05
YLDs (Years Lived with Disability)	Tropical Latin America	Both	Age-standardized	All causes	Fracture of face bones	Percent	1991	7.88E-05	0.000102131	5.88E-05
YLDs (Years Lived with Disability)	Tropical Latin America	Male	Age-standardized	All causes	Fracture of face bones	Rate	1991	1.332879903	1.981747441	0.816646792
YLDs (Years Lived with Disability)	Tropical Latin America	Female	Age-standardized	All causes	Fracture of face bones	Rate	1991	0.502225482	0.770295456	0.304528321
YLDs (Years Lived with Disability)	Tropical Latin America	Both	Age-standardized	All causes	Fracture of face bones	Rate	1991	0.903081664	1.348177158	0.551943904
YLDs (Years Lived with Disability)	Western Europe	Male	All Ages	All causes	Fracture of face bones	Number	1992	5450.650716	7949.462829	3332.789008
YLDs (Years Lived with Disability)	Western Europe	Female	All Ages	All causes	Fracture of face bones	Number	1992	3721.961997	5524.025022	2288.869697
YLDs (Years Lived with Disability)	Western Europe	Both	All Ages	All causes	Fracture of face bones	Number	1992	9172.612713	13496.28385	5634.480889
YLDs (Years Lived with Disability)	Western Europe	Male	All Ages	All causes	Fracture of face bones	Percent	1992	0.000253886	0.000322297	0.000189066
YLDs (Years Lived with Disability)	Western Europe	Female	All Ages	All causes	Fracture of face bones	Percent	1992	0.000135287	0.000175264	0.000100562
YLDs (Years Lived with Disability)	Western Europe	Both	All Ages	All causes	Fracture of face bones	Percent	1992	0.000187262	0.000239402	0.00013881
YLDs (Years Lived with Disability)	Western Europe	Male	All Ages	All causes	Fracture of face bones	Rate	1992	2.880890967	4.201614972	1.761514771
YLDs (Years Lived with Disability)	Western Europe	Female	All Ages	All causes	Fracture of face bones	Rate	1992	1.87022612	2.775733845	1.150120258
YLDs (Years Lived with Disability)	Western Europe	Both	All Ages	All causes	Fracture of face bones	Rate	1992	2.362787416	3.476528513	1.451394598
YLDs (Years Lived with Disability)	Western Europe	Male	Age-standardized	All causes	Fracture of face bones	Percent	1992	0.000273097	0.000349902	0.000200529
YLDs (Years Lived with Disability)	Western Europe	Female	Age-standardized	All causes	Fracture of face bones	Percent	1992	0.000141909	0.000186767	0.00010295
YLDs (Years Lived with Disability)	Western Europe	Both	Age-standardized	All causes	Fracture of face bones	Percent	1992	0.000203354	0.000264603	0.000148633
YLDs (Years Lived with Disability)	Western Europe	Male	Age-standardized	All causes	Fracture of face bones	Rate	1992	2.729175594	3.987631192	1.649551083
YLDs (Years Lived with Disability)	Western Europe	Female	Age-standardized	All causes	Fracture of face bones	Rate	1992	1.620136438	2.425384969	0.974979145
YLDs (Years Lived with Disability)	Western Europe	Both	Age-standardized	All causes	Fracture of face bones	Rate	1992	2.175938197	3.194393377	1.315153708
YLDs (Years Lived with Disability)	South Asia	Male	All Ages	All causes	Fracture of face bones	Number	1992	6336.801725	9238.94027	3900.648313
YLDs (Years Lived with Disability)	South Asia	Female	All Ages	All causes	Fracture of face bones	Number	1992	3552.115851	5238.132216	2146.330827
YLDs (Years Lived with Disability)	South Asia	Both	All Ages	All causes	Fracture of face bones	Number	1992	9888.917576	14614.37524	6039.611337
YLDs (Years Lived with Disability)	South Asia	Male	All Ages	All causes	Fracture of face bones	Percent	1992	0.00010591	0.000135437	8.03E-05
YLDs (Years Lived with Disability)	South Asia	Female	All Ages	All causes	Fracture of face bones	Percent	1992	5.30E-05	6.83E-05	4.00E-05
YLDs (Years Lived with Disability)	South Asia	Both	All Ages	All causes	Fracture of face bones	Percent	1992	7.80E-05	9.95E-05	5.91E-05
YLDs (Years Lived with Disability)	South Asia	Male	All Ages	All causes	Fracture of face bones	Rate	1992	1.056209286	1.539933697	0.650154628
YLDs (Years Lived with Disability)	South Asia	Female	All Ages	All causes	Fracture of face bones	Rate	1992	0.64108076	0.945370569	0.387366701
YLDs (Years Lived with Disability)	South Asia	Both	All Ages	All causes	Fracture of face bones	Rate	1992	0.856895976	1.266367045	0.523345312
YLDs (Years Lived with Disability)	South Asia	Male	Age-standardized	All causes	Fracture of face bones	Percent	1992	0.000106226	0.00013498	8.05E-05
YLDs (Years Lived with Disability)	South Asia	Female	Age-standardized	All causes	Fracture of face bones	Percent	1992	5.46E-05	6.95E-05	4.14E-05
YLDs (Years Lived with Disability)	South Asia	Both	Age-standardized	All causes	Fracture of face bones	Percent	1992	7.90E-05	9.98E-05	6.01E-05
YLDs (Years Lived with Disability)	South Asia	Male	Age-standardized	All causes	Fracture of face bones	Rate	1992	1.243759873	1.806374155	0.774911128
YLDs (Years Lived with Disability)	South Asia	Female	Age-standardized	All causes	Fracture of face bones	Rate	1992	0.771265264	1.133065449	0.474160434
YLDs (Years Lived with Disability)	South Asia	Both	Age-standardized	All causes	Fracture of face bones	Rate	1992	1.016847611	1.478612057	0.629789746
YLDs (Years Lived with Disability)	High-income Asia Pacific	Male	All Ages	All causes	Fracture of face bones	Number	1992	2214.318084	3257.855729	1358.576186
YLDs (Years Lived with Disability)	High-income Asia Pacific	Female	All Ages	All causes	Fracture of face bones	Number	1992	1734.271613	2592.104313	1070.561582
YLDs (Years Lived with Disability)	High-income Asia Pacific	Both	All Ages	All causes	Fracture of face bones	Number	1992	3948.589697	5817.399547	2404.241611
YLDs (Years Lived with Disability)	High-income Asia Pacific	Male	All Ages	All causes	Fracture of face bones	Percent	1992	0.000263525	0.000338245	0.000196113
YLDs (Years Lived with Disability)	High-income Asia Pacific	Female	All Ages	All causes	Fracture of face bones	Percent	1992	0.000162174	0.000210593	0.000120439
YLDs (Years Lived with Disability)	High-income Asia Pacific	Both	All Ages	All causes	Fracture of face bones	Percent	1992	0.000206764	0.000265259	0.000154218
YLDs (Years Lived with Disability)	High-income Asia Pacific	Male	All Ages	All causes	Fracture of face bones	Rate	1992	2.554472475	3.75831406	1.567275044
YLDs (Years Lived with Disability)	High-income Asia Pacific	Female	All Ages	All causes	Fracture of face bones	Rate	1992	1.960619612	2.930412118	1.210285642
YLDs (Years Lived with Disability)	High-income Asia Pacific	Both	All Ages	All causes	Fracture of face bones	Rate	1992	2.254543003	3.321585287	1.372760028
YLDs (Years Lived with Disability)	High-income Asia Pacific	Male	Age-standardized	All causes	Fracture of face bones	Percent	1992	0.000273035	0.00035136	0.000201387
YLDs (Years Lived with Disability)	High-income Asia Pacific	Female	Age-standardized	All causes	Fracture of face bones	Percent	1992	0.000171623	0.000224458	0.000126377
YLDs (Years Lived with Disability)	High-income Asia Pacific	Both	Age-standardized	All causes	Fracture of face bones	Percent	1992	0.000219048	0.000283053	0.000162009
YLDs (Years Lived with Disability)	High-income Asia Pacific	Male	Age-standardized	All causes	Fracture of face bones	Rate	1992	2.468463589	3.627412372	1.499043742
YLDs (Years Lived with Disability)	High-income Asia Pacific	Female	Age-standardized	All causes	Fracture of face bones	Rate	1992	1.821937607	2.740775554	1.107873914
YLDs (Years Lived with Disability)	High-income Asia Pacific	Both	Age-standardized	All causes	Fracture of face bones	Rate	1992	2.150536368	3.193858843	1.29837565
YLDs (Years Lived with Disability)	Global	Male	All Ages	All causes	Fracture of face bones	Number	1991	50930.6086	74437.33843	31381.35306
YLDs (Years Lived with Disability)	Global	Female	All Ages	All causes	Fracture of face bones	Number	1991	28216.69096	41149.3143	17288.19751
YLDs (Years Lived with Disability)	Global	Both	All Ages	All causes	Fracture of face bones	Number	1991	79147.29956	115424.1842	48747.286
YLDs (Years Lived with Disability)	Global	Male	All Ages	All causes	Fracture of face bones	Percent	1991	0.000191529	0.000240986	0.000145111
YLDs (Years Lived with Disability)	Global	Female	All Ages	All causes	Fracture of face bones	Percent	1991	9.16E-05	0.000117189	6.93E-05
YLDs (Years Lived with Disability)	Global	Both	All Ages	All causes	Fracture of face bones	Percent	1991	0.000137921	0.00017429	0.000104204
YLDs (Years Lived with Disability)	Global	Male	All Ages	All causes	Fracture of face bones	Rate	1991	1.844989798	2.69653424	1.136807076
YLDs (Years Lived with Disability)	Global	Female	All Ages	All causes	Fracture of face bones	Rate	1991	1.038247164	1.514109465	0.636127817
YLDs (Years Lived with Disability)	Global	Both	All Ages	All causes	Fracture of face bones	Rate	1991	1.444766838	2.106970604	0.889840369
YLDs (Years Lived with Disability)	Global	Male	Age-standardized	All causes	Fracture of face bones	Percent	1991	0.000188177	0.000234915	0.00014311
YLDs (Years Lived with Disability)	Global	Female	Age-standardized	All causes	Fracture of face bones	Percent	1991	9.26E-05	0.000117858	7.02E-05
YLDs (Years Lived with Disability)	Global	Both	Age-standardized	All causes	Fracture of face bones	Percent	1991	0.000137569	0.000173016	0.000104836
YLDs (Years Lived with Disability)	Global	Male	Age-standardized	All causes	Fracture of face bones	Rate	1991	2.00370485	2.912594205	1.241059877
YLDs (Years Lived with Disability)	Global	Female	Age-standardized	All causes	Fracture of face bones	Rate	1991	1.114844547	1.636014156	0.6877157
YLDs (Years Lived with Disability)	Global	Both	Age-standardized	All causes	Fracture of face bones	Rate	1991	1.560138409	2.265380414	0.964917488
YLDs (Years Lived with Disability)	Oceania	Male	All Ages	All causes	Fracture of face bones	Number	1991	34.90900294	52.13853191	21.48758079
YLDs (Years Lived with Disability)	Oceania	Female	All Ages	All causes	Fracture of face bones	Number	1991	15.24002397	22.4957082	9.194081415
YLDs (Years Lived with Disability)	Oceania	Both	All Ages	All causes	Fracture of face bones	Number	1991	50.14902691	74.2749923	30.4607825
YLDs (Years Lived with Disability)	Oceania	Male	All Ages	All causes	Fracture of face bones	Percent	1991	0.000109137	0.000141913	8.06E-05
YLDs (Years Lived with Disability)	Oceania	Female	All Ages	All causes	Fracture of face bones	Percent	1991	4.65E-05	6.01E-05	3.43E-05
YLDs (Years Lived with Disability)	Oceania	Both	All Ages	All causes	Fracture of face bones	Percent	1991	7.74E-05	0.000100681	5.70E-05
YLDs (Years Lived with Disability)	Oceania	Male	All Ages	All causes	Fracture of face bones	Rate	1991	1.020257918	1.523811783	0.62800059
YLDs (Years Lived with Disability)	Oceania	Female	All Ages	All causes	Fracture of face bones	Rate	1991	0.477301781	0.704542302	0.287949116
YLDs (Years Lived with Disability)	Oceania	Both	All Ages	All causes	Fracture of face bones	Rate	1991	0.75816353	1.122904946	0.460512513
YLDs (Years Lived with Disability)	Oceania	Male	Age-standardized	All causes	Fracture of face bones	Percent	1991	0.000104177	0.000134666	7.79E-05
YLDs (Years Lived with Disability)	Oceania	Female	Age-standardized	All causes	Fracture of face bones	Percent	1991	4.55E-05	5.81E-05	3.43E-05
YLDs (Years Lived with Disability)	Oceania	Both	Age-standardized	All causes	Fracture of face bones	Percent	1991	7.44E-05	9.53E-05	5.61E-05
YLDs (Years Lived with Disability)	Oceania	Male	Age-standardized	All causes	Fracture of face bones	Rate	1991	1.210470915	1.79987208	0.749275528
YLDs (Years Lived with Disability)	Oceania	Female	Age-standardized	All causes	Fracture of face bones	Rate	1991	0.579909715	0.848851077	0.355676916
YLDs (Years Lived with Disability)	Oceania	Both	Age-standardized	All causes	Fracture of face bones	Rate	1991	0.904791195	1.332620506	0.559238723
YLDs (Years Lived with Disability)	Caribbean	Male	All Ages	All causes	Fracture of face bones	Number	1991	174.8107734	256.370367	107.6999881
YLDs (Years Lived with Disability)	Caribbean	Female	All Ages	All causes	Fracture of face bones	Number	1991	83.98994897	124.138726	51.33744139
YLDs (Years Lived with Disability)	Caribbean	Both	All Ages	All causes	Fracture of face bones	Number	1991	258.8007223	377.2312859	158.0905407
YLDs (Years Lived with Disability)	Caribbean	Male	All Ages	All causes	Fracture of face bones	Percent	1991	0.000110474	0.000142279	8.39E-05
YLDs (Years Lived with Disability)	Caribbean	Female	All Ages	All causes	Fracture of face bones	Percent	1991	4.44E-05	5.81E-05	3.30E-05
YLDs (Years Lived with Disability)	Caribbean	Both	All Ages	All causes	Fracture of face bones	Percent	1991	7.45E-05	9.63E-05	5.63E-05
YLDs (Years Lived with Disability)	Caribbean	Male	All Ages	All causes	Fracture of face bones	Rate	1991	0.9890983	1.45057132	0.609378204
YLDs (Years Lived with Disability)	Caribbean	Female	All Ages	All causes	Fracture of face bones	Rate	1991	0.463240601	0.68467833	0.283148013
YLDs (Years Lived with Disability)	Caribbean	Both	All Ages	All causes	Fracture of face bones	Rate	1991	0.722812007	1.053580146	0.441535634
YLDs (Years Lived with Disability)	Caribbean	Male	Age-standardized	All causes	Fracture of face bones	Percent	1991	0.000109196	0.00013999	8.26E-05
YLDs (Years Lived with Disability)	Caribbean	Female	Age-standardized	All causes	Fracture of face bones	Percent	1991	4.56E-05	5.96E-05	3.40E-05
YLDs (Years Lived with Disability)	Caribbean	Both	Age-standardized	All causes	Fracture of face bones	Percent	1991	7.46E-05	9.58E-05	5.64E-05
YLDs (Years Lived with Disability)	Caribbean	Male	Age-standardized	All causes	Fracture of face bones	Rate	1991	1.064764633	1.556631208	0.66263537
YLDs (Years Lived with Disability)	Caribbean	Female	Age-standardized	All causes	Fracture of face bones	Rate	1991	0.506984602	0.746763236	0.309958705
YLDs (Years Lived with Disability)	Caribbean	Both	Age-standardized	All causes	Fracture of face bones	Rate	1991	0.779902017	1.131082121	0.48041024
YLDs (Years Lived with Disability)	Andean Latin America	Male	All Ages	All causes	Fracture of face bones	Number	1991	238.6961536	367.0495337	145.5979096
YLDs (Years Lived with Disability)	Andean Latin America	Female	All Ages	All causes	Fracture of face bones	Number	1991	108.058006	170.3950297	64.83709051
YLDs (Years Lived with Disability)	Andean Latin America	Both	All Ages	All causes	Fracture of face bones	Number	1991	346.7541597	530.9686165	212.6820088
YLDs (Years Lived with Disability)	Andean Latin America	Male	All Ages	All causes	Fracture of face bones	Percent	1991	0.000144746	0.000198971	0.000105471
YLDs (Years Lived with Disability)	Andean Latin America	Female	All Ages	All causes	Fracture of face bones	Percent	1991	5.83E-05	8.52E-05	4.09E-05
YLDs (Years Lived with Disability)	Andean Latin America	Both	All Ages	All causes	Fracture of face bones	Percent	1991	9.90E-05	0.000138175	7.26E-05
YLDs (Years Lived with Disability)	Andean Latin America	Male	All Ages	All causes	Fracture of face bones	Rate	1991	1.225737767	1.884850128	0.747665406
YLDs (Years Lived with Disability)	Andean Latin America	Female	All Ages	All causes	Fracture of face bones	Rate	1991	0.548251045	0.864528753	0.32896223
YLDs (Years Lived with Disability)	Andean Latin America	Both	All Ages	All causes	Fracture of face bones	Rate	1991	0.884954914	1.355090554	0.542787977
YLDs (Years Lived with Disability)	Andean Latin America	Male	Age-standardized	All causes	Fracture of face bones	Percent	1991	0.000141136	0.000189754	0.000104954
YLDs (Years Lived with Disability)	Andean Latin America	Female	Age-standardized	All causes	Fracture of face bones	Percent	1991	5.68E-05	8.08E-05	4.07E-05
YLDs (Years Lived with Disability)	Andean Latin America	Both	Age-standardized	All causes	Fracture of face bones	Percent	1991	9.64E-05	0.000130742	7.13E-05
YLDs (Years Lived with Disability)	Andean Latin America	Male	Age-standardized	All causes	Fracture of face bones	Rate	1991	1.406609626	2.115153118	0.86684448
YLDs (Years Lived with Disability)	Andean Latin America	Female	Age-standardized	All causes	Fracture of face bones	Rate	1991	0.615406395	0.948314796	0.376259848
YLDs (Years Lived with Disability)	Andean Latin America	Both	Age-standardized	All causes	Fracture of face bones	Rate	1991	1.003137251	1.504622465	0.616595664
YLDs (Years Lived with Disability)	Middle SDI	Male	All Ages	All causes	Fracture of face bones	Number	1991	8479.568526	12467.65642	5286.279246
YLDs (Years Lived with Disability)	Middle SDI	Female	All Ages	All causes	Fracture of face bones	Number	1991	4042.209147	5953.748647	2508.927641
YLDs (Years Lived with Disability)	Middle SDI	Both	All Ages	All causes	Fracture of face bones	Number	1991	12521.77767	18299.26424	7806.10959
YLDs (Years Lived with Disability)	Middle SDI	Male	All Ages	All causes	Fracture of face bones	Percent	1991	0.000124077	0.000156851	9.42E-05
YLDs (Years Lived with Disability)	Middle SDI	Female	All Ages	All causes	Fracture of face bones	Percent	1991	5.26E-05	6.75E-05	3.99E-05
YLDs (Years Lived with Disability)	Middle SDI	Both	All Ages	All causes	Fracture of face bones	Percent	1991	8.63E-05	0.000109112	6.55E-05
YLDs (Years Lived with Disability)	Middle SDI	Male	All Ages	All causes	Fracture of face bones	Rate	1991	1.056831921	1.553878271	0.658843505
YLDs (Years Lived with Disability)	Middle SDI	Female	All Ages	All causes	Fracture of face bones	Rate	1991	0.521708602	0.768421863	0.323815291
YLDs (Years Lived with Disability)	Middle SDI	Both	All Ages	All causes	Fracture of face bones	Rate	1991	0.79394495	1.160267241	0.494947399
YLDs (Years Lived with Disability)	Middle SDI	Male	Age-standardized	All causes	Fracture of face bones	Percent	1991	0.000119627	0.000149731	9.13E-05
YLDs (Years Lived with Disability)	Middle SDI	Female	Age-standardized	All causes	Fracture of face bones	Percent	1991	5.27E-05	6.69E-05	4.01E-05
YLDs (Years Lived with Disability)	Middle SDI	Both	Age-standardized	All causes	Fracture of face bones	Percent	1991	8.42E-05	0.000105859	6.44E-05
YLDs (Years Lived with Disability)	Middle SDI	Male	Age-standardized	All causes	Fracture of face bones	Rate	1991	1.171224046	1.709607829	0.7318808
YLDs (Years Lived with Disability)	Middle SDI	Female	Age-standardized	All causes	Fracture of face bones	Rate	1991	0.586472773	0.859811628	0.364976866
YLDs (Years Lived with Disability)	Middle SDI	Both	Age-standardized	All causes	Fracture of face bones	Rate	1991	0.880345036	1.283524384	0.547181858
YLDs (Years Lived with Disability)	Eastern Europe	Male	All Ages	All causes	Fracture of face bones	Number	1992	6015.341338	8848.457196	3680.415374
YLDs (Years Lived with Disability)	Eastern Europe	Female	All Ages	All causes	Fracture of face bones	Number	1992	3283.466867	4804.894848	2036.745324
YLDs (Years Lived with Disability)	Eastern Europe	Both	All Ages	All causes	Fracture of face bones	Number	1992	9298.808205	13706.57985	5721.809302
YLDs (Years Lived with Disability)	Eastern Europe	Male	All Ages	All causes	Fracture of face bones	Percent	1992	0.00047714	0.000606412	0.000360365
YLDs (Years Lived with Disability)	Eastern Europe	Female	All Ages	All causes	Fracture of face bones	Percent	1992	0.000192943	0.000247594	0.00014555
YLDs (Years Lived with Disability)	Eastern Europe	Both	All Ages	All causes	Fracture of face bones	Percent	1992	0.00031386	0.000400123	0.000236009
YLDs (Years Lived with Disability)	Eastern Europe	Male	All Ages	All causes	Fracture of face bones	Rate	1992	5.643729075	8.301822348	3.453048811
YLDs (Years Lived with Disability)	Eastern Europe	Female	All Ages	All causes	Fracture of face bones	Rate	1992	2.712787793	3.969785783	1.682751213
YLDs (Years Lived with Disability)	Eastern Europe	Both	All Ages	All causes	Fracture of face bones	Rate	1992	4.085212837	6.021663714	2.513742438
YLDs (Years Lived with Disability)	Eastern Europe	Male	Age-standardized	All causes	Fracture of face bones	Percent	1992	0.000473677	0.000603887	0.000357653
YLDs (Years Lived with Disability)	Eastern Europe	Female	Age-standardized	All causes	Fracture of face bones	Percent	1992	0.00020519	0.000268105	0.000151295
YLDs (Years Lived with Disability)	Eastern Europe	Both	Age-standardized	All causes	Fracture of face bones	Percent	1992	0.000326507	0.000419396	0.000243437
YLDs (Years Lived with Disability)	Eastern Europe	Male	Age-standardized	All causes	Fracture of face bones	Rate	1992	5.435666436	7.985219164	3.310063341
YLDs (Years Lived with Disability)	Eastern Europe	Female	Age-standardized	All causes	Fracture of face bones	Rate	1992	2.444789813	3.663375782	1.499153064
YLDs (Years Lived with Disability)	Eastern Europe	Both	Age-standardized	All causes	Fracture of face bones	Rate	1992	3.824551283	5.686187784	2.325580979
YLDs (Years Lived with Disability)	Central Asia	Male	All Ages	All causes	Fracture of face bones	Number	1992	1234.411215	1860.802723	738.0238836
YLDs (Years Lived with Disability)	Central Asia	Female	All Ages	All causes	Fracture of face bones	Number	1992	521.8089004	783.1328306	315.9983985
YLDs (Years Lived with Disability)	Central Asia	Both	All Ages	All causes	Fracture of face bones	Number	1992	1756.220115	2636.523401	1051.219717
YLDs (Years Lived with Disability)	Central Asia	Male	All Ages	All causes	Fracture of face bones	Percent	1992	0.000385922	0.000509005	0.000281302
YLDs (Years Lived with Disability)	Central Asia	Female	All Ages	All causes	Fracture of face bones	Percent	1992	0.000139704	0.000183469	0.000103821
YLDs (Years Lived with Disability)	Central Asia	Both	All Ages	All causes	Fracture of face bones	Percent	1992	0.000253272	0.000332048	0.000186725
YLDs (Years Lived with Disability)	Central Asia	Male	All Ages	All causes	Fracture of face bones	Rate	1992	3.53589404	5.3301535	2.114023447
YLDs (Years Lived with Disability)	Central Asia	Female	All Ages	All causes	Fracture of face bones	Rate	1992	1.435958982	2.155092834	0.869591795
YLDs (Years Lived with Disability)	Central Asia	Both	All Ages	All causes	Fracture of face bones	Rate	1992	2.464885188	3.700406016	1.475404983
YLDs (Years Lived with Disability)	Central Asia	Male	Age-standardized	All causes	Fracture of face bones	Percent	1992	0.00036023	0.000471787	0.000267386
YLDs (Years Lived with Disability)	Central Asia	Female	Age-standardized	All causes	Fracture of face bones	Percent	1992	0.000135645	0.000176361	0.000101657
YLDs (Years Lived with Disability)	Central Asia	Both	Age-standardized	All causes	Fracture of face bones	Percent	1992	0.000240301	0.000312232	0.000178199
YLDs (Years Lived with Disability)	Central Asia	Male	Age-standardized	All causes	Fracture of face bones	Rate	1992	3.898636773	5.83487232	2.345132091
YLDs (Years Lived with Disability)	Central Asia	Female	Age-standardized	All causes	Fracture of face bones	Rate	1992	1.528372737	2.278182251	0.933347532
YLDs (Years Lived with Disability)	Central Asia	Both	Age-standardized	All causes	Fracture of face bones	Rate	1992	2.656666114	3.943336051	1.609188288
YLDs (Years Lived with Disability)	Low SDI	Male	All Ages	All causes	Fracture of face bones	Number	1991	6140.098206	9480.48152	3621.507105
YLDs (Years Lived with Disability)	Low SDI	Female	All Ages	All causes	Fracture of face bones	Number	1991	3238.225608	5050.890274	1855.599611
YLDs (Years Lived with Disability)	Low SDI	Both	All Ages	All causes	Fracture of face bones	Number	1991	9378.323814	14360.15302	5478.902242
YLDs (Years Lived with Disability)	Low SDI	Male	All Ages	All causes	Fracture of face bones	Percent	1991	0.000163305	0.000226788	0.000116113
YLDs (Years Lived with Disability)	Low SDI	Female	All Ages	All causes	Fracture of face bones	Percent	1991	7.85E-05	0.000111548	5.48E-05
YLDs (Years Lived with Disability)	Low SDI	Both	All Ages	All causes	Fracture of face bones	Percent	1991	0.00011893	0.000165909	8.45E-05
YLDs (Years Lived with Disability)	Low SDI	Male	All Ages	All causes	Fracture of face bones	Rate	1991	1.684508345	2.600927493	0.993544197
YLDs (Years Lived with Disability)	Low SDI	Female	All Ages	All causes	Fracture of face bones	Rate	1991	0.92609517	1.444496356	0.530680084
YLDs (Years Lived with Disability)	Low SDI	Both	All Ages	All causes	Fracture of face bones	Rate	1991	1.313181143	2.01075187	0.767172391
YLDs (Years Lived with Disability)	Low SDI	Male	Age-standardized	All causes	Fracture of face bones	Percent	1991	0.000158581	0.000213783	0.000114628
YLDs (Years Lived with Disability)	Low SDI	Female	Age-standardized	All causes	Fracture of face bones	Percent	1991	7.55E-05	0.00010437	5.45E-05
YLDs (Years Lived with Disability)	Low SDI	Both	Age-standardized	All causes	Fracture of face bones	Percent	1991	0.000114873	0.000154143	8.31E-05
YLDs (Years Lived with Disability)	Low SDI	Male	Age-standardized	All causes	Fracture of face bones	Rate	1991	1.975266321	2.986224757	1.191846978
YLDs (Years Lived with Disability)	Low SDI	Female	Age-standardized	All causes	Fracture of face bones	Rate	1991	1.080495588	1.638085994	0.637480217
YLDs (Years Lived with Disability)	Low SDI	Both	Age-standardized	All causes	Fracture of face bones	Rate	1991	1.53561116	2.29866083	0.917839226
YLDs (Years Lived with Disability)	High-income North America	Male	All Ages	All causes	Fracture of face bones	Number	1992	5243.725888	7681.298115	3215.746052
YLDs (Years Lived with Disability)	High-income North America	Female	All Ages	All causes	Fracture of face bones	Number	1992	3441.04733	5175.045715	2136.128698
YLDs (Years Lived with Disability)	High-income North America	Both	All Ages	All causes	Fracture of face bones	Number	1992	8684.773217	12814.82966	5346.582246
YLDs (Years Lived with Disability)	High-income North America	Male	All Ages	All causes	Fracture of face bones	Percent	1992	0.000320666	0.000411293	0.000239773
YLDs (Years Lived with Disability)	High-income North America	Female	All Ages	All causes	Fracture of face bones	Percent	1992	0.000167134	0.000217265	0.000123655
YLDs (Years Lived with Disability)	High-income North America	Both	All Ages	All causes	Fracture of face bones	Percent	1992	0.000235084	0.000302749	0.000175175
YLDs (Years Lived with Disability)	High-income North America	Male	All Ages	All causes	Fracture of face bones	Rate	1992	3.731342704	5.465876038	2.28826808
YLDs (Years Lived with Disability)	High-income North America	Female	All Ages	All causes	Fracture of face bones	Rate	1992	2.345559675	3.527524437	1.456073356
YLDs (Years Lived with Disability)	High-income North America	Both	All Ages	All causes	Fracture of face bones	Rate	1992	3.023560579	4.461419177	1.861386004
YLDs (Years Lived with Disability)	High-income North America	Male	Age-standardized	All causes	Fracture of face bones	Percent	1992	0.000329659	0.000423954	0.000244602
YLDs (Years Lived with Disability)	High-income North America	Female	Age-standardized	All causes	Fracture of face bones	Percent	1992	0.000172781	0.000227318	0.000126329
YLDs (Years Lived with Disability)	High-income North America	Both	Age-standardized	All causes	Fracture of face bones	Percent	1992	0.000245811	0.000317396	0.00018187
YLDs (Years Lived with Disability)	High-income North America	Male	Age-standardized	All causes	Fracture of face bones	Rate	1992	3.609364407	5.316328433	2.197010226
YLDs (Years Lived with Disability)	High-income North America	Female	Age-standardized	All causes	Fracture of face bones	Rate	1992	2.141033509	3.243663638	1.322657946
YLDs (Years Lived with Disability)	High-income North America	Both	Age-standardized	All causes	Fracture of face bones	Rate	1992	2.86751133	4.246602885	1.748858051
YLDs (Years Lived with Disability)	Central Sub-Saharan Africa	Male	All Ages	All causes	Fracture of face bones	Number	1992	382.3163943	556.3103375	237.8924654
YLDs (Years Lived with Disability)	Central Sub-Saharan Africa	Female	All Ages	All causes	Fracture of face bones	Number	1992	213.8110375	316.7631122	132.0738452
YLDs (Years Lived with Disability)	Central Sub-Saharan Africa	Both	All Ages	All causes	Fracture of face bones	Number	1992	596.1274319	872.1208829	372.6787559
YLDs (Years Lived with Disability)	Central Sub-Saharan Africa	Male	All Ages	All causes	Fracture of face bones	Percent	1992	0.000123272	0.000158973	9.30E-05
YLDs (Years Lived with Disability)	Central Sub-Saharan Africa	Female	All Ages	All causes	Fracture of face bones	Percent	1992	5.99E-05	7.90E-05	4.48E-05
YLDs (Years Lived with Disability)	Central Sub-Saharan Africa	Both	All Ages	All causes	Fracture of face bones	Percent	1992	8.93E-05	0.00011555	6.73E-05
YLDs (Years Lived with Disability)	Central Sub-Saharan Africa	Male	All Ages	All causes	Fracture of face bones	Rate	1992	1.325413421	1.928615143	0.824724943
YLDs (Years Lived with Disability)	Central Sub-Saharan Africa	Female	All Ages	All causes	Fracture of face bones	Rate	1992	0.725767904	1.075232143	0.448316228
YLDs (Years Lived with Disability)	Central Sub-Saharan Africa	Both	All Ages	All causes	Fracture of face bones	Rate	1992	1.022428619	1.49578983	0.639187874
YLDs (Years Lived with Disability)	Central Sub-Saharan Africa	Male	Age-standardized	All causes	Fracture of face bones	Percent	1992	0.000124665	0.000159825	9.42E-05
YLDs (Years Lived with Disability)	Central Sub-Saharan Africa	Female	Age-standardized	All causes	Fracture of face bones	Percent	1992	6.20E-05	8.02E-05	4.63E-05
YLDs (Years Lived with Disability)	Central Sub-Saharan Africa	Both	Age-standardized	All causes	Fracture of face bones	Percent	1992	9.11E-05	0.000116332	6.93E-05
YLDs (Years Lived with Disability)	Central Sub-Saharan Africa	Male	Age-standardized	All causes	Fracture of face bones	Rate	1992	1.703694146	2.443321318	1.071441507
YLDs (Years Lived with Disability)	Central Sub-Saharan Africa	Female	Age-standardized	All causes	Fracture of face bones	Rate	1992	0.918413987	1.337999856	0.577364068
YLDs (Years Lived with Disability)	Central Sub-Saharan Africa	Both	Age-standardized	All causes	Fracture of face bones	Rate	1992	1.298132674	1.87882005	0.819728776
YLDs (Years Lived with Disability)	Central Sub-Saharan Africa	Male	All Ages	All causes	Fracture of face bones	Number	1993	504.7631525	826.6569088	293.5419027
YLDs (Years Lived with Disability)	Central Sub-Saharan Africa	Female	All Ages	All causes	Fracture of face bones	Number	1993	270.5329545	453.5085222	156.7884084
YLDs (Years Lived with Disability)	Central Sub-Saharan Africa	Both	All Ages	All causes	Fracture of face bones	Number	1993	775.296107	1262.347738	454.917973
YLDs (Years Lived with Disability)	Central Sub-Saharan Africa	Male	All Ages	All causes	Fracture of face bones	Percent	1993	0.000158028	0.000237406	0.000109195
YLDs (Years Lived with Disability)	Central Sub-Saharan Africa	Female	All Ages	All causes	Fracture of face bones	Percent	1993	7.36E-05	0.000115216	5.04E-05
YLDs (Years Lived with Disability)	Central Sub-Saharan Africa	Both	All Ages	All causes	Fracture of face bones	Percent	1993	0.000112849	0.000168769	7.92E-05
YLDs (Years Lived with Disability)	Central Sub-Saharan Africa	Male	All Ages	All causes	Fracture of face bones	Rate	1993	1.700042344	2.784180544	0.988649155
YLDs (Years Lived with Disability)	Central Sub-Saharan Africa	Female	All Ages	All causes	Fracture of face bones	Rate	1993	0.89215252	1.49556187	0.517050405
YLDs (Years Lived with Disability)	Central Sub-Saharan Africa	Both	All Ages	All causes	Fracture of face bones	Rate	1993	1.291840831	2.10339293	0.758009239
YLDs (Years Lived with Disability)	Central Sub-Saharan Africa	Male	Age-standardized	All causes	Fracture of face bones	Percent	1993	0.00015249	0.000219223	0.000108552
YLDs (Years Lived with Disability)	Central Sub-Saharan Africa	Female	Age-standardized	All causes	Fracture of face bones	Percent	1993	7.19E-05	0.000102744	5.13E-05
YLDs (Years Lived with Disability)	Central Sub-Saharan Africa	Both	Age-standardized	All causes	Fracture of face bones	Percent	1993	0.000109496	0.000156823	7.87E-05
YLDs (Years Lived with Disability)	Central Sub-Saharan Africa	Male	Age-standardized	All causes	Fracture of face bones	Rate	1993	2.086187916	3.311831193	1.264640141
YLDs (Years Lived with Disability)	Central Sub-Saharan Africa	Female	Age-standardized	All causes	Fracture of face bones	Rate	1993	1.064353594	1.653115884	0.639173875
YLDs (Years Lived with Disability)	Central Sub-Saharan Africa	Both	Age-standardized	All causes	Fracture of face bones	Rate	1993	1.560159099	2.449421698	0.950011228
YLDs (Years Lived with Disability)	Southern Sub-Saharan Africa	Male	All Ages	All causes	Fracture of face bones	Number	1992	463.3912271	669.0758204	290.4531385
YLDs (Years Lived with Disability)	Southern Sub-Saharan Africa	Female	All Ages	All causes	Fracture of face bones	Number	1992	255.5926773	374.0303191	159.4221168
YLDs (Years Lived with Disability)	Southern Sub-Saharan Africa	Both	All Ages	All causes	Fracture of face bones	Number	1992	718.9839043	1047.610051	454.0975537
YLDs (Years Lived with Disability)	Southern Sub-Saharan Africa	Male	All Ages	All causes	Fracture of face bones	Percent	1992	0.000186272	0.000237503	0.000141716
YLDs (Years Lived with Disability)	Southern Sub-Saharan Africa	Female	All Ages	All causes	Fracture of face bones	Percent	1992	8.46E-05	0.000108456	6.34E-05
YLDs (Years Lived with Disability)	Southern Sub-Saharan Africa	Both	All Ages	All causes	Fracture of face bones	Percent	1992	0.000130542	0.000167906	9.89E-05
YLDs (Years Lived with Disability)	Southern Sub-Saharan Africa	Male	All Ages	All causes	Fracture of face bones	Rate	1992	1.742282373	2.515625977	1.092060777
YLDs (Years Lived with Disability)	Southern Sub-Saharan Africa	Female	All Ages	All causes	Fracture of face bones	Rate	1992	0.900946706	1.318431293	0.561952058
YLDs (Years Lived with Disability)	Southern Sub-Saharan Africa	Both	All Ages	All causes	Fracture of face bones	Rate	1992	1.30804881	1.905918995	0.826140559
YLDs (Years Lived with Disability)	Southern Sub-Saharan Africa	Male	Age-standardized	All causes	Fracture of face bones	Percent	1992	0.00018099	0.00022723	0.000139461
YLDs (Years Lived with Disability)	Southern Sub-Saharan Africa	Female	Age-standardized	All causes	Fracture of face bones	Percent	1992	8.24E-05	0.00010426	6.24E-05
YLDs (Years Lived with Disability)	Southern Sub-Saharan Africa	Both	Age-standardized	All causes	Fracture of face bones	Percent	1992	0.000126615	0.000159957	9.77E-05
YLDs (Years Lived with Disability)	Southern Sub-Saharan Africa	Male	Age-standardized	All causes	Fracture of face bones	Rate	1992	2.095494056	3.019805039	1.337716315
YLDs (Years Lived with Disability)	Southern Sub-Saharan Africa	Female	Age-standardized	All causes	Fracture of face bones	Rate	1992	1.029294472	1.506779639	0.649329389
YLDs (Years Lived with Disability)	Southern Sub-Saharan Africa	Both	Age-standardized	All causes	Fracture of face bones	Rate	1992	1.526688568	2.211813149	0.963318493
YLDs (Years Lived with Disability)	Andean Latin America	Male	All Ages	All causes	Fracture of face bones	Number	1992	231.3913908	344.1876246	142.4651218
YLDs (Years Lived with Disability)	Andean Latin America	Female	All Ages	All causes	Fracture of face bones	Number	1992	104.8722363	161.1735187	63.3243718
YLDs (Years Lived with Disability)	Andean Latin America	Both	All Ages	All causes	Fracture of face bones	Number	1992	336.263627	505.8863202	208.6945943
YLDs (Years Lived with Disability)	Andean Latin America	Male	All Ages	All causes	Fracture of face bones	Percent	1992	0.000137471	0.000184703	0.000100956
YLDs (Years Lived with Disability)	Andean Latin America	Female	All Ages	All causes	Fracture of face bones	Percent	1992	5.54E-05	7.84E-05	3.96E-05
YLDs (Years Lived with Disability)	Andean Latin America	Both	All Ages	All causes	Fracture of face bones	Percent	1992	9.40E-05	0.000126164	6.94E-05
YLDs (Years Lived with Disability)	Andean Latin America	Male	All Ages	All causes	Fracture of face bones	Rate	1992	1.163619356	1.730848243	0.716427577
YLDs (Years Lived with Disability)	Andean Latin America	Female	All Ages	All causes	Fracture of face bones	Rate	1992	0.521075127	0.800817402	0.314637661
YLDs (Years Lived with Disability)	Andean Latin America	Both	All Ages	All causes	Fracture of face bones	Rate	1992	0.840415049	1.26434869	0.521585041
YLDs (Years Lived with Disability)	Andean Latin America	Male	Age-standardized	All causes	Fracture of face bones	Percent	1992	0.000135182	0.000177318	0.000100336
YLDs (Years Lived with Disability)	Andean Latin America	Female	Age-standardized	All causes	Fracture of face bones	Percent	1992	5.47E-05	7.43E-05	3.98E-05
YLDs (Years Lived with Disability)	Andean Latin America	Both	Age-standardized	All causes	Fracture of face bones	Percent	1992	9.25E-05	0.000121765	6.92E-05
YLDs (Years Lived with Disability)	Andean Latin America	Male	Age-standardized	All causes	Fracture of face bones	Rate	1992	1.343543579	1.980760927	0.836855697
YLDs (Years Lived with Disability)	Andean Latin America	Female	Age-standardized	All causes	Fracture of face bones	Rate	1992	0.590542558	0.884647752	0.367942251
YLDs (Years Lived with Disability)	Andean Latin America	Both	Age-standardized	All causes	Fracture of face bones	Rate	1992	0.959564217	1.423557198	0.602256762
YLDs (Years Lived with Disability)	Central Latin America	Male	All Ages	All causes	Fracture of face bones	Number	1991	883.4977823	1266.855199	554.3133838
YLDs (Years Lived with Disability)	Central Latin America	Female	All Ages	All causes	Fracture of face bones	Number	1991	386.2358575	579.9219549	237.9443907
YLDs (Years Lived with Disability)	Central Latin America	Both	All Ages	All causes	Fracture of face bones	Number	1991	1269.73364	1835.595574	794.2799196
YLDs (Years Lived with Disability)	Central Latin America	Male	All Ages	All causes	Fracture of face bones	Percent	1991	0.00014083	0.000179419	0.000105752
YLDs (Years Lived with Disability)	Central Latin America	Female	All Ages	All causes	Fracture of face bones	Percent	1991	5.15E-05	6.85E-05	3.78E-05
YLDs (Years Lived with Disability)	Central Latin America	Both	All Ages	All causes	Fracture of face bones	Percent	1991	9.22E-05	0.00011787	6.92E-05
YLDs (Years Lived with Disability)	Central Latin America	Male	All Ages	All causes	Fracture of face bones	Rate	1991	1.066399166	1.529119093	0.669067135
YLDs (Years Lived with Disability)	Central Latin America	Female	All Ages	All causes	Fracture of face bones	Rate	1991	0.454650304	0.682644266	0.280091782
YLDs (Years Lived with Disability)	Central Latin America	Both	All Ages	All causes	Fracture of face bones	Rate	1991	0.75669021	1.093912264	0.473346394
YLDs (Years Lived with Disability)	Central Latin America	Male	Age-standardized	All causes	Fracture of face bones	Percent	1991	0.000141154	0.000177498	0.000106956
YLDs (Years Lived with Disability)	Central Latin America	Female	Age-standardized	All causes	Fracture of face bones	Percent	1991	5.33E-05	7.02E-05	3.93E-05
YLDs (Years Lived with Disability)	Central Latin America	Both	Age-standardized	All causes	Fracture of face bones	Percent	1991	9.32E-05	0.000117777	7.05E-05
YLDs (Years Lived with Disability)	Central Latin America	Male	Age-standardized	All causes	Fracture of face bones	Rate	1991	1.301963274	1.862436893	0.818279743
YLDs (Years Lived with Disability)	Central Latin America	Female	Age-standardized	All causes	Fracture of face bones	Rate	1991	0.558888923	0.829335348	0.345373636
YLDs (Years Lived with Disability)	Central Latin America	Both	Age-standardized	All causes	Fracture of face bones	Rate	1991	0.919491488	1.330285369	0.576978125
YLDs (Years Lived with Disability)	High-income Asia Pacific	Male	All Ages	All causes	Fracture of face bones	Number	1993	2224.517092	3284.59914	1374.339429
YLDs (Years Lived with Disability)	High-income Asia Pacific	Female	All Ages	All causes	Fracture of face bones	Number	1993	1757.979018	2619.584272	1079.492992
YLDs (Years Lived with Disability)	High-income Asia Pacific	Both	All Ages	All causes	Fracture of face bones	Number	1993	3982.49611	5871.634492	2442.317551
YLDs (Years Lived with Disability)	High-income Asia Pacific	Male	All Ages	All causes	Fracture of face bones	Percent	1993	0.000261356	0.000334174	0.000195415
YLDs (Years Lived with Disability)	High-income Asia Pacific	Female	All Ages	All causes	Fracture of face bones	Percent	1993	0.000162758	0.000210569	0.000120348
YLDs (Years Lived with Disability)	High-income Asia Pacific	Both	All Ages	All causes	Fracture of face bones	Percent	1993	0.000206202	0.000264853	0.000154498
YLDs (Years Lived with Disability)	High-income Asia Pacific	Male	All Ages	All causes	Fracture of face bones	Rate	1993	2.556971817	3.775483436	1.579734856
YLDs (Years Lived with Disability)	High-income Asia Pacific	Female	All Ages	All causes	Fracture of face bones	Rate	1993	1.979766587	2.950072418	1.215682403
YLDs (Years Lived with Disability)	High-income Asia Pacific	Both	All Ages	All causes	Fracture of face bones	Rate	1993	2.265415496	3.34003886	1.389295525
YLDs (Years Lived with Disability)	High-income Asia Pacific	Male	Age-standardized	All causes	Fracture of face bones	Percent	1993	0.000272167	0.000350638	0.000202113
YLDs (Years Lived with Disability)	High-income Asia Pacific	Female	Age-standardized	All causes	Fracture of face bones	Percent	1993	0.000172333	0.000225353	0.000126364
YLDs (Years Lived with Disability)	High-income Asia Pacific	Both	Age-standardized	All causes	Fracture of face bones	Percent	1993	0.00021916	0.000282806	0.00016255
YLDs (Years Lived with Disability)	High-income Asia Pacific	Male	Age-standardized	All causes	Fracture of face bones	Rate	1993	2.46009902	3.636520995	1.501562116
YLDs (Years Lived with Disability)	High-income Asia Pacific	Female	Age-standardized	All causes	Fracture of face bones	Rate	1993	1.824589761	2.764831435	1.111719248
YLDs (Years Lived with Disability)	High-income Asia Pacific	Both	Age-standardized	All causes	Fracture of face bones	Rate	1993	2.148088628	3.201542245	1.304050125
YLDs (Years Lived with Disability)	Southern Sub-Saharan Africa	Male	All Ages	All causes	Fracture of face bones	Number	1993	469.8081256	693.1457349	291.194801
YLDs (Years Lived with Disability)	Southern Sub-Saharan Africa	Female	All Ages	All causes	Fracture of face bones	Number	1993	259.5027015	381.0764064	163.038443
YLDs (Years Lived with Disability)	Southern Sub-Saharan Africa	Both	All Ages	All causes	Fracture of face bones	Number	1993	729.3108271	1060.888568	456.7320533
YLDs (Years Lived with Disability)	Southern Sub-Saharan Africa	Male	All Ages	All causes	Fracture of face bones	Percent	1993	0.000183512	0.000234984	0.000139251
YLDs (Years Lived with Disability)	Southern Sub-Saharan Africa	Female	All Ages	All causes	Fracture of face bones	Percent	1993	8.33E-05	0.00010843	6.31E-05
YLDs (Years Lived with Disability)	Southern Sub-Saharan Africa	Both	All Ages	All causes	Fracture of face bones	Percent	1993	0.000128522	0.000166049	9.81E-05
YLDs (Years Lived with Disability)	Southern Sub-Saharan Africa	Male	All Ages	All causes	Fracture of face bones	Rate	1993	1.728760694	2.550579772	1.071514303
YLDs (Years Lived with Disability)	Southern Sub-Saharan Africa	Female	All Ages	All causes	Fracture of face bones	Rate	1993	0.894432823	1.31346319	0.561947656
YLDs (Years Lived with Disability)	Southern Sub-Saharan Africa	Both	All Ages	All causes	Fracture of face bones	Rate	1993	1.297957647	1.888067992	0.812848019
YLDs (Years Lived with Disability)	Southern Sub-Saharan Africa	Male	Age-standardized	All causes	Fracture of face bones	Percent	1993	0.000178962	0.000226724	0.000138299
YLDs (Years Lived with Disability)	Southern Sub-Saharan Africa	Female	Age-standardized	All causes	Fracture of face bones	Percent	1993	8.13E-05	0.000102911	6.27E-05
YLDs (Years Lived with Disability)	Southern Sub-Saharan Africa	Both	Age-standardized	All causes	Fracture of face bones	Percent	1993	0.000125054	0.00015936	9.68E-05
YLDs (Years Lived with Disability)	Southern Sub-Saharan Africa	Male	Age-standardized	All causes	Fracture of face bones	Rate	1993	2.081353172	3.044875347	1.300285197
YLDs (Years Lived with Disability)	Southern Sub-Saharan Africa	Female	Age-standardized	All causes	Fracture of face bones	Rate	1993	1.019841655	1.49288844	0.641817722
YLDs (Years Lived with Disability)	Southern Sub-Saharan Africa	Both	Age-standardized	All causes	Fracture of face bones	Rate	1993	1.51384332	2.207506342	0.960118995
YLDs (Years Lived with Disability)	South Asia	Male	All Ages	All causes	Fracture of face bones	Number	1993	6491.820288	9462.88955	3987.454796
YLDs (Years Lived with Disability)	South Asia	Female	All Ages	All causes	Fracture of face bones	Number	1993	3624.972123	5360.603268	2177.83614
YLDs (Years Lived with Disability)	South Asia	Both	All Ages	All causes	Fracture of face bones	Number	1993	10116.79241	14845.52239	6192.317647
YLDs (Years Lived with Disability)	South Asia	Male	All Ages	All causes	Fracture of face bones	Percent	1993	0.00010645	0.000135776	8.05E-05
YLDs (Years Lived with Disability)	South Asia	Female	All Ages	All causes	Fracture of face bones	Percent	1993	5.31E-05	6.84E-05	4.00E-05
YLDs (Years Lived with Disability)	South Asia	Both	All Ages	All causes	Fracture of face bones	Percent	1993	7.83E-05	1.00E-04	5.91E-05
YLDs (Years Lived with Disability)	South Asia	Male	All Ages	All causes	Fracture of face bones	Rate	1993	1.060853498	1.546367433	0.651605432
YLDs (Years Lived with Disability)	South Asia	Female	All Ages	All causes	Fracture of face bones	Rate	1993	0.64147354	0.948610096	0.385388966
YLDs (Years Lived with Disability)	South Asia	Both	All Ages	All causes	Fracture of face bones	Rate	1993	0.859508467	1.26125472	0.526090606
YLDs (Years Lived with Disability)	South Asia	Male	Age-standardized	All causes	Fracture of face bones	Percent	1993	0.000106728	0.000135401	8.16E-05
YLDs (Years Lived with Disability)	South Asia	Female	Age-standardized	All causes	Fracture of face bones	Percent	1993	5.46E-05	6.98E-05	4.13E-05
YLDs (Years Lived with Disability)	South Asia	Both	Age-standardized	All causes	Fracture of face bones	Percent	1993	7.93E-05	0.000100707	6.04E-05
YLDs (Years Lived with Disability)	South Asia	Male	Age-standardized	All causes	Fracture of face bones	Rate	1993	1.248187633	1.797551081	0.782324692
YLDs (Years Lived with Disability)	South Asia	Female	Age-standardized	All causes	Fracture of face bones	Rate	1993	0.770460312	1.133014366	0.473175803
YLDs (Years Lived with Disability)	South Asia	Both	Age-standardized	All causes	Fracture of face bones	Rate	1993	1.01858595	1.487537823	0.634244655
YLDs (Years Lived with Disability)	Oceania	Male	All Ages	All causes	Fracture of face bones	Number	1993	35.26494835	52.22712967	21.91244227
YLDs (Years Lived with Disability)	Oceania	Female	All Ages	All causes	Fracture of face bones	Number	1993	15.2678258	22.42230221	9.304997587
YLDs (Years Lived with Disability)	Oceania	Both	All Ages	All causes	Fracture of face bones	Number	1993	50.53277415	74.62167973	31.28395018
YLDs (Years Lived with Disability)	Oceania	Male	All Ages	All causes	Fracture of face bones	Percent	1993	0.000105029	0.00013413	7.83E-05
YLDs (Years Lived with Disability)	Oceania	Female	All Ages	All causes	Fracture of face bones	Percent	1993	4.43E-05	5.67E-05	3.34E-05
YLDs (Years Lived with Disability)	Oceania	Both	All Ages	All causes	Fracture of face bones	Percent	1993	7.43E-05	9.44E-05	5.57E-05
YLDs (Years Lived with Disability)	Oceania	Male	All Ages	All causes	Fracture of face bones	Rate	1993	0.983083953	1.455940119	0.61085501
YLDs (Years Lived with Disability)	Oceania	Female	All Ages	All causes	Fracture of face bones	Rate	1993	0.455050956	0.668287037	0.277331436
YLDs (Years Lived with Disability)	Oceania	Both	All Ages	All causes	Fracture of face bones	Rate	1993	0.7278898	1.07487389	0.450623751
YLDs (Years Lived with Disability)	Oceania	Male	Age-standardized	All causes	Fracture of face bones	Percent	1993	0.000101575	0.00012918	7.72E-05
YLDs (Years Lived with Disability)	Oceania	Female	Age-standardized	All causes	Fracture of face bones	Percent	1993	4.39E-05	5.56E-05	3.35E-05
YLDs (Years Lived with Disability)	Oceania	Both	Age-standardized	All causes	Fracture of face bones	Percent	1993	7.22E-05	9.04E-05	5.54E-05
YLDs (Years Lived with Disability)	Oceania	Male	Age-standardized	All causes	Fracture of face bones	Rate	1993	1.182503265	1.746811007	0.73420527
YLDs (Years Lived with Disability)	Oceania	Female	Age-standardized	All causes	Fracture of face bones	Rate	1993	0.560116448	0.819534543	0.343115037
YLDs (Years Lived with Disability)	Oceania	Both	Age-standardized	All causes	Fracture of face bones	Rate	1993	0.880002579	1.292287115	0.550300346
YLDs (Years Lived with Disability)	Central Europe	Male	All Ages	All causes	Fracture of face bones	Number	1992	3877.021006	5747.499538	2325.420284
YLDs (Years Lived with Disability)	Central Europe	Female	All Ages	All causes	Fracture of face bones	Number	1992	2024.660832	3029.753438	1242.235871
YLDs (Years Lived with Disability)	Central Europe	Both	All Ages	All causes	Fracture of face bones	Number	1992	5901.681838	8885.555063	3559.691026
YLDs (Years Lived with Disability)	Central Europe	Male	All Ages	All causes	Fracture of face bones	Percent	1992	0.000521112	0.000671009	0.000386621
YLDs (Years Lived with Disability)	Central Europe	Female	All Ages	All causes	Fracture of face bones	Percent	1992	0.000244012	0.000321134	0.000179947
YLDs (Years Lived with Disability)	Central Europe	Both	All Ages	All causes	Fracture of face bones	Percent	1992	0.000374989	0.000485447	0.000278842
YLDs (Years Lived with Disability)	Central Europe	Male	All Ages	All causes	Fracture of face bones	Rate	1992	6.372288297	9.446614808	3.822070718
YLDs (Years Lived with Disability)	Central Europe	Female	All Ages	All causes	Fracture of face bones	Rate	1992	3.188898301	4.771947696	1.956556771
YLDs (Years Lived with Disability)	Central Europe	Both	All Ages	All causes	Fracture of face bones	Rate	1992	4.746680798	7.146588847	2.863034217
YLDs (Years Lived with Disability)	Central Europe	Male	Age-standardized	All causes	Fracture of face bones	Percent	1992	0.000529022	0.000682348	0.00039169
YLDs (Years Lived with Disability)	Central Europe	Female	Age-standardized	All causes	Fracture of face bones	Percent	1992	0.000252557	0.000333818	0.000183928
YLDs (Years Lived with Disability)	Central Europe	Both	Age-standardized	All causes	Fracture of face bones	Percent	1992	0.000389382	0.000507013	0.000286723
YLDs (Years Lived with Disability)	Central Europe	Male	Age-standardized	All causes	Fracture of face bones	Rate	1992	6.147328096	9.14567123	3.673223624
YLDs (Years Lived with Disability)	Central Europe	Female	Age-standardized	All causes	Fracture of face bones	Rate	1992	2.899369366	4.383778745	1.763935186
YLDs (Years Lived with Disability)	Central Europe	Both	Age-standardized	All causes	Fracture of face bones	Rate	1992	4.494271383	6.792775832	2.691186087
YLDs (Years Lived with Disability)	North Africa and Middle East	Male	All Ages	All causes	Fracture of face bones	Number	1992	3397.766732	4897.793431	2172.931308
YLDs (Years Lived with Disability)	North Africa and Middle East	Female	All Ages	All causes	Fracture of face bones	Number	1992	1700.041563	2533.534902	1036.235639
YLDs (Years Lived with Disability)	North Africa and Middle East	Both	All Ages	All causes	Fracture of face bones	Number	1992	5097.808295	7392.127892	3237.269938
YLDs (Years Lived with Disability)	North Africa and Middle East	Male	All Ages	All causes	Fracture of face bones	Percent	1992	0.000187284	0.000254388	0.000139892
YLDs (Years Lived with Disability)	North Africa and Middle East	Female	All Ages	All causes	Fracture of face bones	Percent	1992	8.79E-05	0.000125198	6.42E-05
YLDs (Years Lived with Disability)	North Africa and Middle East	Both	All Ages	All causes	Fracture of face bones	Percent	1992	0.000136038	0.000187817	0.000100359
YLDs (Years Lived with Disability)	North Africa and Middle East	Male	All Ages	All causes	Fracture of face bones	Rate	1992	1.846392373	2.661527158	1.180800246
YLDs (Years Lived with Disability)	North Africa and Middle East	Female	All Ages	All causes	Fracture of face bones	Rate	1992	0.971413194	1.447675918	0.592110801
YLDs (Years Lived with Disability)	North Africa and Middle East	Both	All Ages	All causes	Fracture of face bones	Rate	1992	1.419887727	2.058922397	0.901673737
YLDs (Years Lived with Disability)	North Africa and Middle East	Male	Age-standardized	All causes	Fracture of face bones	Percent	1992	0.000179918	0.000246248	0.000135398
YLDs (Years Lived with Disability)	North Africa and Middle East	Female	Age-standardized	All causes	Fracture of face bones	Percent	1992	8.16E-05	0.000113934	6.02E-05
YLDs (Years Lived with Disability)	North Africa and Middle East	Both	Age-standardized	All causes	Fracture of face bones	Percent	1992	0.000129027	0.000177419	9.68E-05
YLDs (Years Lived with Disability)	North Africa and Middle East	Male	Age-standardized	All causes	Fracture of face bones	Rate	1992	2.12863863	3.041640267	1.368220596
YLDs (Years Lived with Disability)	North Africa and Middle East	Female	Age-standardized	All causes	Fracture of face bones	Rate	1992	1.089996164	1.601703417	0.669791587
YLDs (Years Lived with Disability)	North Africa and Middle East	Both	Age-standardized	All causes	Fracture of face bones	Rate	1992	1.621917662	2.332422226	1.037086411
YLDs (Years Lived with Disability)	Caribbean	Male	All Ages	All causes	Fracture of face bones	Number	1992	172.1726184	253.1958312	107.3488674
YLDs (Years Lived with Disability)	Caribbean	Female	All Ages	All causes	Fracture of face bones	Number	1992	82.71877693	124.0605821	50.63107121
YLDs (Years Lived with Disability)	Caribbean	Both	All Ages	All causes	Fracture of face bones	Number	1992	254.8913954	375.2655297	157.2088602
YLDs (Years Lived with Disability)	Caribbean	Male	All Ages	All causes	Fracture of face bones	Percent	1992	0.000107	0.000137799	8.09E-05
YLDs (Years Lived with Disability)	Caribbean	Female	All Ages	All causes	Fracture of face bones	Percent	1992	4.30E-05	5.58E-05	3.24E-05
YLDs (Years Lived with Disability)	Caribbean	Both	All Ages	All causes	Fracture of face bones	Percent	1992	7.22E-05	9.29E-05	5.48E-05
YLDs (Years Lived with Disability)	Caribbean	Male	All Ages	All causes	Fracture of face bones	Rate	1992	0.961484651	1.413952507	0.599481435
YLDs (Years Lived with Disability)	Caribbean	Female	All Ages	All causes	Fracture of face bones	Rate	1992	0.44990981	0.674769079	0.275383854
YLDs (Years Lived with Disability)	Caribbean	Both	All Ages	All causes	Fracture of face bones	Rate	1992	0.702323524	1.034000418	0.433170686
YLDs (Years Lived with Disability)	Caribbean	Male	Age-standardized	All causes	Fracture of face bones	Percent	1992	0.000106244	0.00013543	8.10E-05
YLDs (Years Lived with Disability)	Caribbean	Female	Age-standardized	All causes	Fracture of face bones	Percent	1992	4.44E-05	5.75E-05	3.36E-05
YLDs (Years Lived with Disability)	Caribbean	Both	Age-standardized	All causes	Fracture of face bones	Percent	1992	7.26E-05	9.30E-05	5.56E-05
YLDs (Years Lived with Disability)	Caribbean	Male	Age-standardized	All causes	Fracture of face bones	Rate	1992	1.036702213	1.521283917	0.64672396
YLDs (Years Lived with Disability)	Caribbean	Female	Age-standardized	All causes	Fracture of face bones	Rate	1992	0.493110829	0.739432783	0.303107434
YLDs (Years Lived with Disability)	Caribbean	Both	Age-standardized	All causes	Fracture of face bones	Rate	1992	0.758961671	1.118345652	0.471887811
YLDs (Years Lived with Disability)	East Asia	Male	All Ages	All causes	Fracture of face bones	Number	1993	7499.053447	11080.16635	4673.422133
YLDs (Years Lived with Disability)	East Asia	Female	All Ages	All causes	Fracture of face bones	Number	1993	3459.472817	5134.285049	2144.280872
YLDs (Years Lived with Disability)	East Asia	Both	All Ages	All causes	Fracture of face bones	Number	1993	10958.52626	16160.22996	6851.207914
YLDs (Years Lived with Disability)	East Asia	Male	All Ages	All causes	Fracture of face bones	Percent	1993	0.000136128	0.000172589	0.00010362
YLDs (Years Lived with Disability)	East Asia	Female	All Ages	All causes	Fracture of face bones	Percent	1993	5.60E-05	7.15E-05	4.26E-05
YLDs (Years Lived with Disability)	East Asia	Both	All Ages	All causes	Fracture of face bones	Percent	1993	9.37E-05	0.000118529	7.17E-05
YLDs (Years Lived with Disability)	East Asia	Male	All Ages	All causes	Fracture of face bones	Rate	1993	1.118790083	1.653059325	0.697231774
YLDs (Years Lived with Disability)	East Asia	Female	All Ages	All causes	Fracture of face bones	Rate	1993	0.550086073	0.816395691	0.340959189
YLDs (Years Lived with Disability)	East Asia	Both	All Ages	All causes	Fracture of face bones	Rate	1993	0.84349621	1.243880098	0.527349004
YLDs (Years Lived with Disability)	East Asia	Male	Age-standardized	All causes	Fracture of face bones	Percent	1993	0.000129114	0.000162517	9.83E-05
YLDs (Years Lived with Disability)	East Asia	Female	Age-standardized	All causes	Fracture of face bones	Percent	1993	5.57E-05	7.07E-05	4.27E-05
YLDs (Years Lived with Disability)	East Asia	Both	Age-standardized	All causes	Fracture of face bones	Percent	1993	9.04E-05	0.000114018	6.95E-05
YLDs (Years Lived with Disability)	East Asia	Male	Age-standardized	All causes	Fracture of face bones	Rate	1993	1.139053791	1.674743993	0.712012411
YLDs (Years Lived with Disability)	East Asia	Female	Age-standardized	All causes	Fracture of face bones	Rate	1993	0.571181624	0.842137631	0.355492798
YLDs (Years Lived with Disability)	East Asia	Both	Age-standardized	All causes	Fracture of face bones	Rate	1993	0.861709326	1.268996331	0.54155932
YLDs (Years Lived with Disability)	Low SDI	Male	All Ages	All causes	Fracture of face bones	Number	1992	4664.695459	6772.002551	2946.211698
YLDs (Years Lived with Disability)	Low SDI	Female	All Ages	All causes	Fracture of face bones	Number	1992	2526.804881	3648.945346	1568.030499
YLDs (Years Lived with Disability)	Low SDI	Both	All Ages	All causes	Fracture of face bones	Number	1992	7191.500341	10271.31244	4491.574729
YLDs (Years Lived with Disability)	Low SDI	Male	All Ages	All causes	Fracture of face bones	Percent	1992	0.000121657	0.000154418	9.29E-05
YLDs (Years Lived with Disability)	Low SDI	Female	All Ages	All causes	Fracture of face bones	Percent	1992	6.00E-05	7.75E-05	4.52E-05
YLDs (Years Lived with Disability)	Low SDI	Both	All Ages	All causes	Fracture of face bones	Percent	1992	8.94E-05	0.000113801	6.83E-05
YLDs (Years Lived with Disability)	Low SDI	Male	All Ages	All causes	Fracture of face bones	Rate	1992	1.247528125	1.811107223	0.787936101
YLDs (Years Lived with Disability)	Low SDI	Female	All Ages	All causes	Fracture of face bones	Rate	1992	0.704713199	1.017672542	0.437315836
YLDs (Years Lived with Disability)	Low SDI	Both	All Ages	All causes	Fracture of face bones	Rate	1992	0.981811035	1.402278722	0.613206901
YLDs (Years Lived with Disability)	Low SDI	Male	Age-standardized	All causes	Fracture of face bones	Percent	1992	0.000124773	0.000157008	9.61E-05
YLDs (Years Lived with Disability)	Low SDI	Female	Age-standardized	All causes	Fracture of face bones	Percent	1992	6.16E-05	7.84E-05	4.74E-05
YLDs (Years Lived with Disability)	Low SDI	Both	Age-standardized	All causes	Fracture of face bones	Percent	1992	9.16E-05	0.000114996	7.08E-05
YLDs (Years Lived with Disability)	Low SDI	Male	Age-standardized	All causes	Fracture of face bones	Rate	1992	1.548318296	2.252047735	0.98677897
YLDs (Years Lived with Disability)	Low SDI	Female	Age-standardized	All causes	Fracture of face bones	Rate	1992	0.879002308	1.251531628	0.555069445
YLDs (Years Lived with Disability)	Low SDI	Both	Age-standardized	All causes	Fracture of face bones	Rate	1992	1.219927583	1.747950795	0.771036287
YLDs (Years Lived with Disability)	Southeast Asia	Male	All Ages	All causes	Fracture of face bones	Number	1993	1996.819545	2913.517346	1260.974136
YLDs (Years Lived with Disability)	Southeast Asia	Female	All Ages	All causes	Fracture of face bones	Number	1993	959.5717298	1377.451469	606.2312872
YLDs (Years Lived with Disability)	Southeast Asia	Both	All Ages	All causes	Fracture of face bones	Number	1993	2956.391275	4269.143513	1873.503664
YLDs (Years Lived with Disability)	Southeast Asia	Male	All Ages	All causes	Fracture of face bones	Percent	1993	9.29E-05	0.000117034	7.07E-05
YLDs (Years Lived with Disability)	Southeast Asia	Female	All Ages	All causes	Fracture of face bones	Percent	1993	4.04E-05	5.10E-05	3.07E-05
YLDs (Years Lived with Disability)	Southeast Asia	Both	All Ages	All causes	Fracture of face bones	Percent	1993	6.54E-05	8.21E-05	5.00E-05
YLDs (Years Lived with Disability)	Southeast Asia	Male	All Ages	All causes	Fracture of face bones	Rate	1993	0.817040113	1.192126023	0.515953709
YLDs (Years Lived with Disability)	Southeast Asia	Female	All Ages	All causes	Fracture of face bones	Rate	1993	0.387711623	0.556554479	0.244945645
YLDs (Years Lived with Disability)	Southeast Asia	Both	All Ages	All causes	Fracture of face bones	Rate	1993	0.601023236	0.867900832	0.380876254
YLDs (Years Lived with Disability)	Southeast Asia	Male	Age-standardized	All causes	Fracture of face bones	Percent	1993	8.93E-05	0.000110918	6.87E-05
YLDs (Years Lived with Disability)	Southeast Asia	Female	Age-standardized	All causes	Fracture of face bones	Percent	1993	4.01E-05	4.99E-05	3.07E-05
YLDs (Years Lived with Disability)	Southeast Asia	Both	Age-standardized	All causes	Fracture of face bones	Percent	1993	6.33E-05	7.85E-05	4.89E-05
YLDs (Years Lived with Disability)	Southeast Asia	Male	Age-standardized	All causes	Fracture of face bones	Rate	1993	0.929709584	1.352947795	0.587155424
YLDs (Years Lived with Disability)	Southeast Asia	Female	Age-standardized	All causes	Fracture of face bones	Rate	1993	0.443713204	0.628644432	0.283314087
YLDs (Years Lived with Disability)	Southeast Asia	Both	Age-standardized	All causes	Fracture of face bones	Rate	1993	0.680131839	0.975559736	0.433458761
YLDs (Years Lived with Disability)	Southeast Asia	Male	All Ages	All causes	Fracture of face bones	Number	1994	2065.967597	2991.299295	1303.33804
YLDs (Years Lived with Disability)	Southeast Asia	Female	All Ages	All causes	Fracture of face bones	Number	1994	979.475587	1414.934981	619.3075498
YLDs (Years Lived with Disability)	Southeast Asia	Both	All Ages	All causes	Fracture of face bones	Number	1994	3045.443184	4394.133058	1931.033106
YLDs (Years Lived with Disability)	Southeast Asia	Male	All Ages	All causes	Fracture of face bones	Percent	1994	9.46E-05	0.000120176	7.24E-05
YLDs (Years Lived with Disability)	Southeast Asia	Female	All Ages	All causes	Fracture of face bones	Percent	1994	4.06E-05	5.12E-05	3.10E-05
YLDs (Years Lived with Disability)	Southeast Asia	Both	All Ages	All causes	Fracture of face bones	Percent	1994	6.63E-05	8.36E-05	5.08E-05
YLDs (Years Lived with Disability)	Southeast Asia	Male	All Ages	All causes	Fracture of face bones	Rate	1994	0.831540903	1.203981959	0.524586587
YLDs (Years Lived with Disability)	Southeast Asia	Female	All Ages	All causes	Fracture of face bones	Rate	1994	0.38944731	0.56258944	0.246241624
YLDs (Years Lived with Disability)	Southeast Asia	Both	All Ages	All causes	Fracture of face bones	Rate	1994	0.609144051	0.878906567	0.386241758
YLDs (Years Lived with Disability)	Southeast Asia	Male	Age-standardized	All causes	Fracture of face bones	Percent	1994	9.08E-05	0.000114074	7.03E-05
YLDs (Years Lived with Disability)	Southeast Asia	Female	Age-standardized	All causes	Fracture of face bones	Percent	1994	4.04E-05	5.06E-05	3.09E-05
YLDs (Years Lived with Disability)	Southeast Asia	Both	Age-standardized	All causes	Fracture of face bones	Percent	1994	6.41E-05	7.96E-05	4.95E-05
YLDs (Years Lived with Disability)	Southeast Asia	Male	Age-standardized	All causes	Fracture of face bones	Rate	1994	0.941052578	1.367718209	0.599314996
YLDs (Years Lived with Disability)	Southeast Asia	Female	Age-standardized	All causes	Fracture of face bones	Rate	1994	0.444231197	0.639790877	0.282554712
YLDs (Years Lived with Disability)	Southeast Asia	Both	Age-standardized	All causes	Fracture of face bones	Rate	1994	0.686001351	0.99065213	0.434627725
YLDs (Years Lived with Disability)	Central Latin America	Male	All Ages	All causes	Fracture of face bones	Number	1992	824.6927971	1194.276119	520.5589821
YLDs (Years Lived with Disability)	Central Latin America	Female	All Ages	All causes	Fracture of face bones	Number	1992	364.9152437	546.7891265	223.6732611
YLDs (Years Lived with Disability)	Central Latin America	Both	All Ages	All causes	Fracture of face bones	Number	1992	1189.608041	1737.369205	742.7548451
YLDs (Years Lived with Disability)	Central Latin America	Male	All Ages	All causes	Fracture of face bones	Percent	1992	0.000128734	0.00016356	9.73E-05
YLDs (Years Lived with Disability)	Central Latin America	Female	All Ages	All causes	Fracture of face bones	Percent	1992	4.76E-05	6.39E-05	3.47E-05
YLDs (Years Lived with Disability)	Central Latin America	Both	All Ages	All causes	Fracture of face bones	Percent	1992	8.45E-05	0.000108345	6.34E-05
YLDs (Years Lived with Disability)	Central Latin America	Male	All Ages	All causes	Fracture of face bones	Rate	1992	0.973852956	1.410281904	0.614711205
YLDs (Years Lived with Disability)	Central Latin America	Female	All Ages	All causes	Fracture of face bones	Rate	1992	0.419998069	0.629325251	0.257436047
YLDs (Years Lived with Disability)	Central Latin America	Both	All Ages	All causes	Fracture of face bones	Rate	1992	0.693372123	1.012638896	0.432920328
YLDs (Years Lived with Disability)	Central Latin America	Male	Age-standardized	All causes	Fracture of face bones	Percent	1992	0.000129012	0.000162606	9.78E-05
YLDs (Years Lived with Disability)	Central Latin America	Female	Age-standardized	All causes	Fracture of face bones	Percent	1992	4.89E-05	6.46E-05	3.61E-05
YLDs (Years Lived with Disability)	Central Latin America	Both	Age-standardized	All causes	Fracture of face bones	Percent	1992	8.52E-05	0.000108287	6.49E-05
YLDs (Years Lived with Disability)	Central Latin America	Male	Age-standardized	All causes	Fracture of face bones	Rate	1992	1.184266661	1.698185048	0.747969326
YLDs (Years Lived with Disability)	Central Latin America	Female	Age-standardized	All causes	Fracture of face bones	Rate	1992	0.511249583	0.757338275	0.315738756
YLDs (Years Lived with Disability)	Central Latin America	Both	Age-standardized	All causes	Fracture of face bones	Rate	1992	0.837437833	1.219693437	0.526342695
YLDs (Years Lived with Disability)	Western Sub-Saharan Africa	Male	All Ages	All causes	Fracture of face bones	Number	1992	1192.641096	1739.629087	727.1682007
YLDs (Years Lived with Disability)	Western Sub-Saharan Africa	Female	All Ages	All causes	Fracture of face bones	Number	1992	601.0749932	883.7186285	365.591067
YLDs (Years Lived with Disability)	Western Sub-Saharan Africa	Both	All Ages	All causes	Fracture of face bones	Number	1992	1793.716089	2605.685823	1099.024052
YLDs (Years Lived with Disability)	Western Sub-Saharan Africa	Male	All Ages	All causes	Fracture of face bones	Percent	1992	0.000110365	0.000140513	8.36E-05
YLDs (Years Lived with Disability)	Western Sub-Saharan Africa	Female	All Ages	All causes	Fracture of face bones	Percent	1992	5.28E-05	6.75E-05	4.00E-05
YLDs (Years Lived with Disability)	Western Sub-Saharan Africa	Both	All Ages	All causes	Fracture of face bones	Percent	1992	8.08E-05	0.000102177	6.15E-05
YLDs (Years Lived with Disability)	Western Sub-Saharan Africa	Male	All Ages	All causes	Fracture of face bones	Rate	1992	1.178983118	1.71970707	0.71884076
YLDs (Years Lived with Disability)	Western Sub-Saharan Africa	Female	All Ages	All causes	Fracture of face bones	Rate	1992	0.587585013	0.863885252	0.357386074
YLDs (Years Lived with Disability)	Western Sub-Saharan Africa	Both	All Ages	All causes	Fracture of face bones	Rate	1992	0.881631004	1.280722977	0.540182298
YLDs (Years Lived with Disability)	Western Sub-Saharan Africa	Male	Age-standardized	All causes	Fracture of face bones	Percent	1992	0.000113301	0.000142907	8.68E-05
YLDs (Years Lived with Disability)	Western Sub-Saharan Africa	Female	Age-standardized	All causes	Fracture of face bones	Percent	1992	5.50E-05	6.95E-05	4.23E-05
YLDs (Years Lived with Disability)	Western Sub-Saharan Africa	Both	Age-standardized	All causes	Fracture of face bones	Percent	1992	8.36E-05	0.00010485	6.42E-05
YLDs (Years Lived with Disability)	Western Sub-Saharan Africa	Male	Age-standardized	All causes	Fracture of face bones	Rate	1992	1.451755071	2.100887208	0.896124351
YLDs (Years Lived with Disability)	Western Sub-Saharan Africa	Female	Age-standardized	All causes	Fracture of face bones	Rate	1992	0.7470538	1.091762368	0.462977568
YLDs (Years Lived with Disability)	Western Sub-Saharan Africa	Both	Age-standardized	All causes	Fracture of face bones	Rate	1992	1.10267231	1.597726309	0.686831897
YLDs (Years Lived with Disability)	Eastern Sub-Saharan Africa	Male	All Ages	All causes	Fracture of face bones	Number	1992	1588.405282	2268.230165	1012.749763
YLDs (Years Lived with Disability)	Eastern Sub-Saharan Africa	Female	All Ages	All causes	Fracture of face bones	Number	1992	868.1766032	1282.815967	539.5257771
YLDs (Years Lived with Disability)	Eastern Sub-Saharan Africa	Both	All Ages	All causes	Fracture of face bones	Number	1992	2456.581885	3552.721064	1560.899872
YLDs (Years Lived with Disability)	Eastern Sub-Saharan Africa	Male	All Ages	All causes	Fracture of face bones	Percent	1992	0.00016173	0.0002127	0.000122566
YLDs (Years Lived with Disability)	Eastern Sub-Saharan Africa	Female	All Ages	All causes	Fracture of face bones	Percent	1992	8.11E-05	0.000108405	6.00E-05
YLDs (Years Lived with Disability)	Eastern Sub-Saharan Africa	Both	All Ages	All causes	Fracture of face bones	Percent	1992	0.000119701	0.000158576	9.04E-05
YLDs (Years Lived with Disability)	Eastern Sub-Saharan Africa	Male	All Ages	All causes	Fracture of face bones	Rate	1992	1.587860258	2.267451875	1.012402262
YLDs (Years Lived with Disability)	Eastern Sub-Saharan Africa	Female	All Ages	All causes	Fracture of face bones	Rate	1992	0.85499258	1.263335282	0.531332605
YLDs (Years Lived with Disability)	Eastern Sub-Saharan Africa	Both	All Ages	All causes	Fracture of face bones	Rate	1992	1.218685696	1.762469376	0.77434681
YLDs (Years Lived with Disability)	Eastern Sub-Saharan Africa	Male	Age-standardized	All causes	Fracture of face bones	Percent	1992	0.000172426	0.000223502	0.000132534
YLDs (Years Lived with Disability)	Eastern Sub-Saharan Africa	Female	Age-standardized	All causes	Fracture of face bones	Percent	1992	8.67E-05	0.000113493	6.57E-05
YLDs (Years Lived with Disability)	Eastern Sub-Saharan Africa	Both	Age-standardized	All causes	Fracture of face bones	Percent	1992	0.000127519	0.000164776	9.79E-05
YLDs (Years Lived with Disability)	Eastern Sub-Saharan Africa	Male	Age-standardized	All causes	Fracture of face bones	Rate	1992	2.132053574	3.037709869	1.3696448
YLDs (Years Lived with Disability)	Eastern Sub-Saharan Africa	Female	Age-standardized	All causes	Fracture of face bones	Rate	1992	1.1349337	1.625338047	0.717233341
YLDs (Years Lived with Disability)	Eastern Sub-Saharan Africa	Both	Age-standardized	All causes	Fracture of face bones	Rate	1992	1.623831697	2.329091678	1.036580093
YLDs (Years Lived with Disability)	Western Europe	Male	All Ages	All causes	Fracture of face bones	Number	1993	5452.261317	7936.712944	3346.548484
YLDs (Years Lived with Disability)	Western Europe	Female	All Ages	All causes	Fracture of face bones	Number	1993	3720.980085	5501.824455	2308.430503
YLDs (Years Lived with Disability)	Western Europe	Both	All Ages	All causes	Fracture of face bones	Number	1993	9173.241402	13456.28241	5631.715956
YLDs (Years Lived with Disability)	Western Europe	Male	All Ages	All causes	Fracture of face bones	Percent	1993	0.000252165	0.000321847	0.000190599
YLDs (Years Lived with Disability)	Western Europe	Female	All Ages	All causes	Fracture of face bones	Percent	1993	0.000134751	0.000173242	0.00010067
YLDs (Years Lived with Disability)	Western Europe	Both	All Ages	All causes	Fracture of face bones	Percent	1993	0.000186303	0.000238031	0.000140114
YLDs (Years Lived with Disability)	Western Europe	Male	All Ages	All causes	Fracture of face bones	Rate	1993	2.871692192	4.180246556	1.762618589
YLDs (Years Lived with Disability)	Western Europe	Female	All Ages	All causes	Fracture of face bones	Rate	1993	1.864156584	2.756333559	1.156489909
YLDs (Years Lived with Disability)	Western Europe	Both	All Ages	All causes	Fracture of face bones	Rate	1993	2.355320379	3.455033481	1.445998724
YLDs (Years Lived with Disability)	Western Europe	Male	Age-standardized	All causes	Fracture of face bones	Percent	1993	0.000271961	0.000350903	0.000203269
YLDs (Years Lived with Disability)	Western Europe	Female	Age-standardized	All causes	Fracture of face bones	Percent	1993	0.000141467	0.000185226	0.000103396
YLDs (Years Lived with Disability)	Western Europe	Both	Age-standardized	All causes	Fracture of face bones	Percent	1993	0.000202651	0.000262574	0.000149171
YLDs (Years Lived with Disability)	Western Europe	Male	Age-standardized	All causes	Fracture of face bones	Rate	1993	2.716099821	3.968800484	1.652252699
YLDs (Years Lived with Disability)	Western Europe	Female	Age-standardized	All causes	Fracture of face bones	Rate	1993	1.611075358	2.413902657	0.979301844
YLDs (Years Lived with Disability)	Western Europe	Both	Age-standardized	All causes	Fracture of face bones	Rate	1993	2.164876226	3.215481755	1.319536623
YLDs (Years Lived with Disability)	Western Europe	Male	All Ages	All causes	Fracture of face bones	Number	1994	5467.366253	7914.96149	3384.314207
YLDs (Years Lived with Disability)	Western Europe	Female	All Ages	All causes	Fracture of face bones	Number	1994	3732.420795	5531.598642	2305.394308
YLDs (Years Lived with Disability)	Western Europe	Both	All Ages	All causes	Fracture of face bones	Number	1994	9199.787048	13453.18088	5645.425155
YLDs (Years Lived with Disability)	Western Europe	Male	All Ages	All causes	Fracture of face bones	Percent	1994	0.000251119	0.000320485	0.000188746
YLDs (Years Lived with Disability)	Western Europe	Female	All Ages	All causes	Fracture of face bones	Percent	1994	0.000134595	0.000175245	9.95E-05
YLDs (Years Lived with Disability)	Western Europe	Both	All Ages	All causes	Fracture of face bones	Percent	1994	0.000185836	0.00023818	0.000138695
YLDs (Years Lived with Disability)	Western Europe	Male	All Ages	All causes	Fracture of face bones	Rate	1994	2.870606863	4.155701616	1.776913259
YLDs (Years Lived with Disability)	Western Europe	Female	All Ages	All causes	Fracture of face bones	Rate	1994	1.864655187	2.763494436	1.151736551
YLDs (Years Lived with Disability)	Western Europe	Both	All Ages	All causes	Fracture of face bones	Rate	1994	2.355132806	3.443995764	1.44522106
YLDs (Years Lived with Disability)	Western Europe	Male	Age-standardized	All causes	Fracture of face bones	Percent	1994	0.000271575	0.000350895	0.000201088
YLDs (Years Lived with Disability)	Western Europe	Female	Age-standardized	All causes	Fracture of face bones	Percent	1994	0.000141282	0.000186459	0.000103599
YLDs (Years Lived with Disability)	Western Europe	Both	Age-standardized	All causes	Fracture of face bones	Percent	1994	0.000202421	0.000263431	0.000148824
YLDs (Years Lived with Disability)	Western Europe	Male	Age-standardized	All causes	Fracture of face bones	Rate	1994	2.709989013	3.948282477	1.658137581
YLDs (Years Lived with Disability)	Western Europe	Female	Age-standardized	All causes	Fracture of face bones	Rate	1994	1.605685082	2.406229055	0.975904133
YLDs (Years Lived with Disability)	Western Europe	Both	Age-standardized	All causes	Fracture of face bones	Rate	1994	2.159171657	3.186010063	1.307406693
YLDs (Years Lived with Disability)	Tropical Latin America	Male	All Ages	All causes	Fracture of face bones	Number	1992	904.0768465	1352.179824	548.9243597
YLDs (Years Lived with Disability)	Tropical Latin America	Female	All Ages	All causes	Fracture of face bones	Number	1992	338.3789762	520.9866045	205.0727101
YLDs (Years Lived with Disability)	Tropical Latin America	Both	All Ages	All causes	Fracture of face bones	Number	1992	1242.455823	1844.527466	751.3732071
YLDs (Years Lived with Disability)	Tropical Latin America	Male	All Ages	All causes	Fracture of face bones	Percent	1992	0.000124165	0.000161393	9.27E-05
YLDs (Years Lived with Disability)	Tropical Latin America	Female	All Ages	All causes	Fracture of face bones	Percent	1992	3.81E-05	5.06E-05	2.78E-05
YLDs (Years Lived with Disability)	Tropical Latin America	Both	All Ages	All causes	Fracture of face bones	Percent	1992	7.69E-05	0.000100884	5.70E-05
YLDs (Years Lived with Disability)	Tropical Latin America	Male	All Ages	All causes	Fracture of face bones	Rate	1992	1.153704517	1.7255347	0.700489693
YLDs (Years Lived with Disability)	Tropical Latin America	Female	All Ages	All causes	Fracture of face bones	Rate	1992	0.421601204	0.649120055	0.255509082
YLDs (Years Lived with Disability)	Tropical Latin America	Both	All Ages	All causes	Fracture of face bones	Rate	1992	0.783274058	1.162834515	0.473683756
YLDs (Years Lived with Disability)	Tropical Latin America	Male	Age-standardized	All causes	Fracture of face bones	Percent	1992	0.000126043	0.000163036	9.47E-05
YLDs (Years Lived with Disability)	Tropical Latin America	Female	Age-standardized	All causes	Fracture of face bones	Percent	1992	4.05E-05	5.35E-05	3.00E-05
YLDs (Years Lived with Disability)	Tropical Latin America	Both	Age-standardized	All causes	Fracture of face bones	Percent	1992	7.89E-05	0.000103306	5.92E-05
YLDs (Years Lived with Disability)	Tropical Latin America	Male	Age-standardized	All causes	Fracture of face bones	Rate	1992	1.336401285	1.978954336	0.821375545
YLDs (Years Lived with Disability)	Tropical Latin America	Female	Age-standardized	All causes	Fracture of face bones	Rate	1992	0.493347976	0.750968032	0.301856227
YLDs (Years Lived with Disability)	Tropical Latin America	Both	Age-standardized	All causes	Fracture of face bones	Rate	1992	0.900037348	1.323521205	0.550359202
YLDs (Years Lived with Disability)	Australasia	Male	All Ages	All causes	Fracture of face bones	Number	1993	482.2055416	713.0987877	298.3084902
YLDs (Years Lived with Disability)	Australasia	Female	All Ages	All causes	Fracture of face bones	Number	1993	306.0039907	457.6502335	184.6621688
YLDs (Years Lived with Disability)	Australasia	Both	All Ages	All causes	Fracture of face bones	Number	1993	788.2095323	1171.925069	485.6422706
YLDs (Years Lived with Disability)	Australasia	Male	All Ages	All causes	Fracture of face bones	Percent	1993	0.000400415	0.00051508	0.000297481
YLDs (Years Lived with Disability)	Australasia	Female	All Ages	All causes	Fracture of face bones	Percent	1993	0.000220997	0.000291751	0.000163207
YLDs (Years Lived with Disability)	Australasia	Both	All Ages	All causes	Fracture of face bones	Percent	1993	0.00030444	0.000391774	0.000227229
YLDs (Years Lived with Disability)	Australasia	Male	All Ages	All causes	Fracture of face bones	Rate	1993	4.623328846	6.83710557	2.860145993
YLDs (Years Lived with Disability)	Australasia	Female	All Ages	All causes	Fracture of face bones	Rate	1993	2.884563724	4.314065508	1.740728257
YLDs (Years Lived with Disability)	Australasia	Both	All Ages	All causes	Fracture of face bones	Rate	1993	3.746570188	5.5704725	2.308387273
YLDs (Years Lived with Disability)	Australasia	Male	Age-standardized	All causes	Fracture of face bones	Percent	1993	0.00041924	0.000541311	0.000310619
YLDs (Years Lived with Disability)	Australasia	Female	Age-standardized	All causes	Fracture of face bones	Percent	1993	0.000232015	0.000305717	0.000170149
YLDs (Years Lived with Disability)	Australasia	Both	Age-standardized	All causes	Fracture of face bones	Percent	1993	0.000321828	0.000420138	0.000236999
YLDs (Years Lived with Disability)	Australasia	Male	Age-standardized	All causes	Fracture of face bones	Rate	1993	4.571070328	6.795482541	2.781919746
YLDs (Years Lived with Disability)	Australasia	Female	Age-standardized	All causes	Fracture of face bones	Rate	1993	2.728713664	4.123662811	1.621062013
YLDs (Years Lived with Disability)	Australasia	Both	Age-standardized	All causes	Fracture of face bones	Rate	1993	3.645446909	5.425812748	2.200694008
YLDs (Years Lived with Disability)	Central Europe	Male	All Ages	All causes	Fracture of face bones	Number	1993	3768.180308	5567.210867	2264.951029
YLDs (Years Lived with Disability)	Central Europe	Female	All Ages	All causes	Fracture of face bones	Number	1993	1987.613698	3010.924382	1193.690534
YLDs (Years Lived with Disability)	Central Europe	Both	All Ages	All causes	Fracture of face bones	Number	1993	5755.794005	8606.291022	3465.167115
YLDs (Years Lived with Disability)	Central Europe	Male	All Ages	All causes	Fracture of face bones	Percent	1993	0.000508556	0.000654104	0.000379502
YLDs (Years Lived with Disability)	Central Europe	Female	All Ages	All causes	Fracture of face bones	Percent	1993	0.000239863	0.000312809	0.000177438
YLDs (Years Lived with Disability)	Central Europe	Both	All Ages	All causes	Fracture of face bones	Percent	1993	0.000366679	0.000474104	0.00027298
YLDs (Years Lived with Disability)	Central Europe	Male	All Ages	All causes	Fracture of face bones	Rate	1993	6.218775854	9.187786593	3.737937577
YLDs (Years Lived with Disability)	Central Europe	Female	All Ages	All causes	Fracture of face bones	Rate	1993	3.138445599	4.754255008	1.884839498
YLDs (Years Lived with Disability)	Central Europe	Both	All Ages	All causes	Fracture of face bones	Rate	1993	4.644587856	6.944771603	2.796186432
YLDs (Years Lived with Disability)	Central Europe	Male	Age-standardized	All causes	Fracture of face bones	Percent	1993	0.000516902	0.000666283	0.000384698
YLDs (Years Lived with Disability)	Central Europe	Female	Age-standardized	All causes	Fracture of face bones	Percent	1993	0.000248443	0.000325899	0.000181563
YLDs (Years Lived with Disability)	Central Europe	Both	Age-standardized	All causes	Fracture of face bones	Percent	1993	0.000381091	0.000493274	0.000280917
YLDs (Years Lived with Disability)	Central Europe	Male	Age-standardized	All causes	Fracture of face bones	Rate	1993	5.974212208	8.87571696	3.592722882
YLDs (Years Lived with Disability)	Central Europe	Female	Age-standardized	All causes	Fracture of face bones	Rate	1993	2.838925689	4.319856217	1.693371569
YLDs (Years Lived with Disability)	Central Europe	Both	Age-standardized	All causes	Fracture of face bones	Rate	1993	4.376588962	6.595384194	2.623300557
YLDs (Years Lived with Disability)	Oceania	Male	All Ages	All causes	Fracture of face bones	Number	1994	36.23506956	53.5221074	22.31386391
YLDs (Years Lived with Disability)	Oceania	Female	All Ages	All causes	Fracture of face bones	Number	1994	15.66457752	23.07344195	9.55762171
YLDs (Years Lived with Disability)	Oceania	Both	All Ages	All causes	Fracture of face bones	Number	1994	51.89964708	76.07380732	32.27651645
YLDs (Years Lived with Disability)	Oceania	Male	All Ages	All causes	Fracture of face bones	Percent	1994	0.000105218	0.000134102	7.93E-05
YLDs (Years Lived with Disability)	Oceania	Female	All Ages	All causes	Fracture of face bones	Percent	1994	4.43E-05	5.73E-05	3.34E-05
YLDs (Years Lived with Disability)	Oceania	Both	All Ages	All causes	Fracture of face bones	Percent	1994	7.43E-05	9.47E-05	5.61E-05
YLDs (Years Lived with Disability)	Oceania	Male	All Ages	All causes	Fracture of face bones	Rate	1994	0.985899185	1.456252264	0.6071251
YLDs (Years Lived with Disability)	Oceania	Female	All Ages	All causes	Fracture of face bones	Rate	1994	0.455258329	0.670581547	0.277772374
YLDs (Years Lived with Disability)	Oceania	Both	All Ages	All causes	Fracture of face bones	Rate	1994	0.729322723	1.069031476	0.453567571
YLDs (Years Lived with Disability)	Oceania	Male	Age-standardized	All causes	Fracture of face bones	Percent	1994	0.000101996	0.000129769	7.69E-05
YLDs (Years Lived with Disability)	Oceania	Female	Age-standardized	All causes	Fracture of face bones	Percent	1994	4.41E-05	5.62E-05	3.33E-05
YLDs (Years Lived with Disability)	Oceania	Both	Age-standardized	All causes	Fracture of face bones	Percent	1994	7.25E-05	9.17E-05	5.52E-05
YLDs (Years Lived with Disability)	Oceania	Male	Age-standardized	All causes	Fracture of face bones	Rate	1994	1.189080099	1.757283975	0.739075108
YLDs (Years Lived with Disability)	Oceania	Female	Age-standardized	All causes	Fracture of face bones	Rate	1994	0.561975641	0.831048321	0.340652065
YLDs (Years Lived with Disability)	Oceania	Both	Age-standardized	All causes	Fracture of face bones	Rate	1994	0.883952107	1.306341643	0.551863669
YLDs (Years Lived with Disability)	High-income Asia Pacific	Male	All Ages	All causes	Fracture of face bones	Number	1994	2234.040951	3289.557733	1363.367568
YLDs (Years Lived with Disability)	High-income Asia Pacific	Female	All Ages	All causes	Fracture of face bones	Number	1994	1782.658356	2688.977616	1097.750074
YLDs (Years Lived with Disability)	High-income Asia Pacific	Both	All Ages	All causes	Fracture of face bones	Number	1994	4016.699307	5910.99864	2443.494562
YLDs (Years Lived with Disability)	High-income Asia Pacific	Male	All Ages	All causes	Fracture of face bones	Percent	1994	0.000259267	0.000331135	0.000190863
YLDs (Years Lived with Disability)	High-income Asia Pacific	Female	All Ages	All causes	Fracture of face bones	Percent	1994	0.000163378	0.000211848	0.000120926
YLDs (Years Lived with Disability)	High-income Asia Pacific	Both	All Ages	All causes	Fracture of face bones	Percent	1994	0.000205684	0.000263675	0.000153302
YLDs (Years Lived with Disability)	High-income Asia Pacific	Male	All Ages	All causes	Fracture of face bones	Rate	1994	2.558862054	3.767846984	1.561596055
YLDs (Years Lived with Disability)	High-income Asia Pacific	Female	All Ages	All causes	Fracture of face bones	Rate	1994	1.999989842	3.016802349	1.23158147
YLDs (Years Lived with Disability)	High-income Asia Pacific	Both	All Ages	All causes	Fracture of face bones	Rate	1994	2.2765319	3.350157913	1.384891647
YLDs (Years Lived with Disability)	High-income Asia Pacific	Male	Age-standardized	All causes	Fracture of face bones	Percent	1994	0.000271326	0.000348999	0.000199642
YLDs (Years Lived with Disability)	High-income Asia Pacific	Female	Age-standardized	All causes	Fracture of face bones	Percent	1994	0.000173004	0.000226926	0.000126783
YLDs (Years Lived with Disability)	High-income Asia Pacific	Both	Age-standardized	All causes	Fracture of face bones	Percent	1994	0.000219256	0.000283817	0.000161931
YLDs (Years Lived with Disability)	High-income Asia Pacific	Male	Age-standardized	All causes	Fracture of face bones	Rate	1994	2.451573121	3.61043256	1.48424329
YLDs (Years Lived with Disability)	High-income Asia Pacific	Female	Age-standardized	All causes	Fracture of face bones	Rate	1994	1.82796521	2.792440173	1.107612044
YLDs (Years Lived with Disability)	High-income Asia Pacific	Both	Age-standardized	All causes	Fracture of face bones	Rate	1994	2.146045169	3.193529431	1.303720792
YLDs (Years Lived with Disability)	Southern Latin America	Male	All Ages	All causes	Fracture of face bones	Number	1992	633.8388624	936.8781104	388.5195145
YLDs (Years Lived with Disability)	Southern Latin America	Female	All Ages	All causes	Fracture of face bones	Number	1992	310.6721856	469.7046891	192.4624739
YLDs (Years Lived with Disability)	Southern Latin America	Both	All Ages	All causes	Fracture of face bones	Number	1992	944.511048	1406.838932	578.9414302
YLDs (Years Lived with Disability)	Southern Latin America	Male	All Ages	All causes	Fracture of face bones	Percent	1992	0.000262739	0.000341983	0.000195141
YLDs (Years Lived with Disability)	Southern Latin America	Female	All Ages	All causes	Fracture of face bones	Percent	1992	0.000108096	0.000141744	7.93E-05
YLDs (Years Lived with Disability)	Southern Latin America	Both	All Ages	All causes	Fracture of face bones	Percent	1992	0.000178648	0.000232547	0.00013484
YLDs (Years Lived with Disability)	Southern Latin America	Male	All Ages	All causes	Fracture of face bones	Rate	1992	2.54913733	3.767883459	1.562525835
YLDs (Years Lived with Disability)	Southern Latin America	Female	All Ages	All causes	Fracture of face bones	Rate	1992	1.197983431	1.81122888	0.742154803
YLDs (Years Lived with Disability)	Southern Latin America	Both	All Ages	All causes	Fracture of face bones	Rate	1992	1.859355476	2.769489757	1.1396986
YLDs (Years Lived with Disability)	Southern Latin America	Male	Age-standardized	All causes	Fracture of face bones	Percent	1992	0.000258048	0.000335045	0.000192708
YLDs (Years Lived with Disability)	Southern Latin America	Female	Age-standardized	All causes	Fracture of face bones	Percent	1992	0.000108044	0.000141731	7.92E-05
YLDs (Years Lived with Disability)	Southern Latin America	Both	Age-standardized	All causes	Fracture of face bones	Percent	1992	0.000177708	0.000231314	0.000133949
YLDs (Years Lived with Disability)	Southern Latin America	Male	Age-standardized	All causes	Fracture of face bones	Rate	1992	2.619143493	3.864037247	1.604993286
YLDs (Years Lived with Disability)	Southern Latin America	Female	Age-standardized	All causes	Fracture of face bones	Rate	1992	1.190409589	1.795693746	0.737277496
YLDs (Years Lived with Disability)	Southern Latin America	Both	Age-standardized	All causes	Fracture of face bones	Rate	1992	1.881494421	2.802193442	1.153570439
YLDs (Years Lived with Disability)	Southern Latin America	Male	All Ages	All causes	Fracture of face bones	Number	1993	646.0113683	950.0189719	394.6616955
YLDs (Years Lived with Disability)	Southern Latin America	Female	All Ages	All causes	Fracture of face bones	Number	1993	315.581669	474.1557456	195.165698
YLDs (Years Lived with Disability)	Southern Latin America	Both	All Ages	All causes	Fracture of face bones	Number	1993	961.5930373	1408.271262	595.6809635
YLDs (Years Lived with Disability)	Southern Latin America	Male	All Ages	All causes	Fracture of face bones	Percent	1993	0.00026368	0.000341918	0.000196055
YLDs (Years Lived with Disability)	Southern Latin America	Female	All Ages	All causes	Fracture of face bones	Percent	1993	0.000108262	0.000142654	7.94E-05
YLDs (Years Lived with Disability)	Southern Latin America	Both	All Ages	All causes	Fracture of face bones	Percent	1993	0.000179225	0.000231487	0.0001341
YLDs (Years Lived with Disability)	Southern Latin America	Male	All Ages	All causes	Fracture of face bones	Rate	1993	2.568886408	3.777783092	1.569385796
YLDs (Years Lived with Disability)	Southern Latin America	Female	All Ages	All causes	Fracture of face bones	Rate	1993	1.202862319	1.807278862	0.74388815
YLDs (Years Lived with Disability)	Southern Latin America	Both	All Ages	All causes	Fracture of face bones	Rate	1993	1.871407286	2.740711504	1.159286363
YLDs (Years Lived with Disability)	Southern Latin America	Male	Age-standardized	All causes	Fracture of face bones	Percent	1993	0.000259185	0.000333797	0.000193218
YLDs (Years Lived with Disability)	Southern Latin America	Female	Age-standardized	All causes	Fracture of face bones	Percent	1993	0.000108344	0.000142852	7.94E-05
YLDs (Years Lived with Disability)	Southern Latin America	Both	Age-standardized	All causes	Fracture of face bones	Percent	1993	0.000178494	0.000230116	0.000133642
YLDs (Years Lived with Disability)	Southern Latin America	Male	Age-standardized	All causes	Fracture of face bones	Rate	1993	2.634785342	3.864293141	1.613064145
YLDs (Years Lived with Disability)	Southern Latin America	Female	Age-standardized	All causes	Fracture of face bones	Rate	1993	1.192758127	1.786955521	0.739093684
YLDs (Years Lived with Disability)	Southern Latin America	Both	Age-standardized	All causes	Fracture of face bones	Rate	1993	1.890299799	2.768366811	1.172073228
YLDs (Years Lived with Disability)	Middle SDI	Male	All Ages	All causes	Fracture of face bones	Number	1992	8576.595466	12606.36378	5378.782172
YLDs (Years Lived with Disability)	Middle SDI	Female	All Ages	All causes	Fracture of face bones	Number	1992	4081.673109	6026.689218	2520.121961
YLDs (Years Lived with Disability)	Middle SDI	Both	All Ages	All causes	Fracture of face bones	Number	1992	12658.26857	18508.34346	7891.06252
YLDs (Years Lived with Disability)	Middle SDI	Male	All Ages	All causes	Fracture of face bones	Percent	1992	0.000123369	0.00015572	9.37E-05
YLDs (Years Lived with Disability)	Middle SDI	Female	All Ages	All causes	Fracture of face bones	Percent	1992	5.23E-05	6.71E-05	3.98E-05
YLDs (Years Lived with Disability)	Middle SDI	Both	All Ages	All causes	Fracture of face bones	Percent	1992	8.58E-05	0.00010854	6.51E-05
YLDs (Years Lived with Disability)	Middle SDI	Male	All Ages	All causes	Fracture of face bones	Rate	1992	1.052185997	1.546562327	0.659874808
YLDs (Years Lived with Disability)	Middle SDI	Female	All Ages	All causes	Fracture of face bones	Rate	1992	0.518882567	0.766142679	0.320370426
YLDs (Years Lived with Disability)	Middle SDI	Both	All Ages	All causes	Fracture of face bones	Rate	1992	0.790277844	1.15550825	0.492652833
YLDs (Years Lived with Disability)	Middle SDI	Male	Age-standardized	All causes	Fracture of face bones	Percent	1992	0.000118909	0.000148554	9.13E-05
YLDs (Years Lived with Disability)	Middle SDI	Female	Age-standardized	All causes	Fracture of face bones	Percent	1992	5.23E-05	6.64E-05	3.99E-05
YLDs (Years Lived with Disability)	Middle SDI	Both	Age-standardized	All causes	Fracture of face bones	Percent	1992	8.37E-05	0.000105329	6.38E-05
YLDs (Years Lived with Disability)	Middle SDI	Male	Age-standardized	All causes	Fracture of face bones	Rate	1992	1.160399651	1.707875211	0.727430103
YLDs (Years Lived with Disability)	Middle SDI	Female	Age-standardized	All causes	Fracture of face bones	Rate	1992	0.580347572	0.849669244	0.359565154
YLDs (Years Lived with Disability)	Middle SDI	Both	Age-standardized	All causes	Fracture of face bones	Rate	1992	0.871861268	1.276620992	0.545349581
YLDs (Years Lived with Disability)	Australasia	Male	All Ages	All causes	Fracture of face bones	Number	1992	476.7257448	710.2263486	291.8605134
YLDs (Years Lived with Disability)	Australasia	Female	All Ages	All causes	Fracture of face bones	Number	1992	301.601498	450.8394519	180.6562527
YLDs (Years Lived with Disability)	Australasia	Both	All Ages	All causes	Fracture of face bones	Number	1992	778.3272428	1142.342843	473.4644275
YLDs (Years Lived with Disability)	Australasia	Male	All Ages	All causes	Fracture of face bones	Percent	1992	0.000402345	0.000517554	0.00029929
YLDs (Years Lived with Disability)	Australasia	Female	All Ages	All causes	Fracture of face bones	Percent	1992	0.000221285	0.000290481	0.000163773
YLDs (Years Lived with Disability)	Australasia	Both	All Ages	All causes	Fracture of face bones	Percent	1992	0.000305469	0.000395492	0.000224709
YLDs (Years Lived with Disability)	Australasia	Male	All Ages	All causes	Fracture of face bones	Rate	1992	4.62249569	6.886597317	2.829979249
YLDs (Years Lived with Disability)	Australasia	Female	All Ages	All causes	Fracture of face bones	Rate	1992	2.878739335	4.303192366	1.724335801
YLDs (Years Lived with Disability)	Australasia	Both	All Ages	All causes	Fracture of face bones	Rate	1992	3.743752694	5.494667103	2.277363079
YLDs (Years Lived with Disability)	Australasia	Male	Age-standardized	All causes	Fracture of face bones	Percent	1992	0.000420066	0.000542706	0.00031245
YLDs (Years Lived with Disability)	Australasia	Female	Age-standardized	All causes	Fracture of face bones	Percent	1992	0.000232267	0.000308163	0.000169682
YLDs (Years Lived with Disability)	Australasia	Both	Age-standardized	All causes	Fracture of face bones	Percent	1992	0.000322314	0.000419094	0.000237974
YLDs (Years Lived with Disability)	Australasia	Male	Age-standardized	All causes	Fracture of face bones	Rate	1992	4.573946196	6.805236261	2.792729322
YLDs (Years Lived with Disability)	Australasia	Female	Age-standardized	All causes	Fracture of face bones	Rate	1992	2.731504058	4.110564851	1.633328817
YLDs (Years Lived with Disability)	Australasia	Both	Age-standardized	All causes	Fracture of face bones	Rate	1992	3.648200726	5.376421776	2.211044857
YLDs (Years Lived with Disability)	Western Sub-Saharan Africa	Male	All Ages	All causes	Fracture of face bones	Number	1993	1230.082702	1823.924829	748.3799985
YLDs (Years Lived with Disability)	Western Sub-Saharan Africa	Female	All Ages	All causes	Fracture of face bones	Number	1993	619.6587404	914.4658814	376.7610162
YLDs (Years Lived with Disability)	Western Sub-Saharan Africa	Both	All Ages	All causes	Fracture of face bones	Number	1993	1849.741442	2700.386933	1127.377425
YLDs (Years Lived with Disability)	Western Sub-Saharan Africa	Male	All Ages	All causes	Fracture of face bones	Percent	1993	0.000110549	0.000141258	8.35E-05
YLDs (Years Lived with Disability)	Western Sub-Saharan Africa	Female	All Ages	All causes	Fracture of face bones	Percent	1993	5.31E-05	6.79E-05	4.04E-05
YLDs (Years Lived with Disability)	Western Sub-Saharan Africa	Both	All Ages	All causes	Fracture of face bones	Percent	1993	8.11E-05	0.000103235	6.16E-05
YLDs (Years Lived with Disability)	Western Sub-Saharan Africa	Male	All Ages	All causes	Fracture of face bones	Rate	1993	1.180937635	1.751054193	0.718480232
YLDs (Years Lived with Disability)	Western Sub-Saharan Africa	Female	All Ages	All causes	Fracture of face bones	Rate	1993	0.589262545	0.869608476	0.358279712
YLDs (Years Lived with Disability)	Western Sub-Saharan Africa	Both	All Ages	All causes	Fracture of face bones	Rate	1993	0.883691263	1.290076702	0.538590723
YLDs (Years Lived with Disability)	Western Sub-Saharan Africa	Male	Age-standardized	All causes	Fracture of face bones	Percent	1993	0.00011343	0.000145111	8.65E-05
YLDs (Years Lived with Disability)	Western Sub-Saharan Africa	Female	Age-standardized	All causes	Fracture of face bones	Percent	1993	5.52E-05	6.97E-05	4.27E-05
YLDs (Years Lived with Disability)	Western Sub-Saharan Africa	Both	Age-standardized	All causes	Fracture of face bones	Percent	1993	8.38E-05	0.000106102	6.43E-05
YLDs (Years Lived with Disability)	Western Sub-Saharan Africa	Male	Age-standardized	All causes	Fracture of face bones	Rate	1993	1.454503562	2.13724081	0.898142549
YLDs (Years Lived with Disability)	Western Sub-Saharan Africa	Female	Age-standardized	All causes	Fracture of face bones	Rate	1993	0.748466164	1.091667981	0.465341991
YLDs (Years Lived with Disability)	Western Sub-Saharan Africa	Both	Age-standardized	All causes	Fracture of face bones	Rate	1993	1.104812102	1.608816027	0.681052645
YLDs (Years Lived with Disability)	North Africa and Middle East	Male	All Ages	All causes	Fracture of face bones	Number	1993	3437.508787	4940.841315	2192.547704
YLDs (Years Lived with Disability)	North Africa and Middle East	Female	All Ages	All causes	Fracture of face bones	Number	1993	1722.258067	2563.589946	1054.909292
YLDs (Years Lived with Disability)	North Africa and Middle East	Both	All Ages	All causes	Fracture of face bones	Number	1993	5159.766854	7480.682324	3249.321772
YLDs (Years Lived with Disability)	North Africa and Middle East	Male	All Ages	All causes	Fracture of face bones	Percent	1993	0.000184575	0.000253135	0.000137349
YLDs (Years Lived with Disability)	North Africa and Middle East	Female	All Ages	All causes	Fracture of face bones	Percent	1993	8.69E-05	0.000123506	6.34E-05
YLDs (Years Lived with Disability)	North Africa and Middle East	Both	All Ages	All causes	Fracture of face bones	Percent	1993	0.000134245	0.000186974	9.96E-05
YLDs (Years Lived with Disability)	North Africa and Middle East	Male	All Ages	All causes	Fracture of face bones	Rate	1993	1.82095361	2.61731486	1.161459622
YLDs (Years Lived with Disability)	North Africa and Middle East	Female	All Ages	All causes	Fracture of face bones	Rate	1993	0.959163474	1.427719739	0.587502234
YLDs (Years Lived with Disability)	North Africa and Middle East	Both	All Ages	All causes	Fracture of face bones	Rate	1993	1.400840879	2.030953316	0.882168302
YLDs (Years Lived with Disability)	North Africa and Middle East	Male	Age-standardized	All causes	Fracture of face bones	Percent	1993	0.000177606	0.00024211	0.000133042
YLDs (Years Lived with Disability)	North Africa and Middle East	Female	Age-standardized	All causes	Fracture of face bones	Percent	1993	8.10E-05	0.000112454	5.96E-05
YLDs (Years Lived with Disability)	North Africa and Middle East	Both	Age-standardized	All causes	Fracture of face bones	Percent	1993	0.000127624	0.000176898	9.52E-05
YLDs (Years Lived with Disability)	North Africa and Middle East	Male	Age-standardized	All causes	Fracture of face bones	Rate	1993	2.097478439	2.984334532	1.34960593
YLDs (Years Lived with Disability)	North Africa and Middle East	Female	Age-standardized	All causes	Fracture of face bones	Rate	1993	1.076398241	1.575303059	0.665085525
YLDs (Years Lived with Disability)	North Africa and Middle East	Both	Age-standardized	All causes	Fracture of face bones	Rate	1993	1.599371952	2.301236365	1.016672256
YLDs (Years Lived with Disability)	Eastern Sub-Saharan Africa	Male	All Ages	All causes	Fracture of face bones	Number	1993	1563.213206	2213.150683	989.3805487
YLDs (Years Lived with Disability)	Eastern Sub-Saharan Africa	Female	All Ages	All causes	Fracture of face bones	Number	1993	858.4712052	1267.666364	535.3482766
YLDs (Years Lived with Disability)	Eastern Sub-Saharan Africa	Both	All Ages	All causes	Fracture of face bones	Number	1993	2421.684411	3456.615975	1538.280368
YLDs (Years Lived with Disability)	Eastern Sub-Saharan Africa	Male	All Ages	All causes	Fracture of face bones	Percent	1993	0.000155998	0.000203134	0.000118623
YLDs (Years Lived with Disability)	Eastern Sub-Saharan Africa	Female	All Ages	All causes	Fracture of face bones	Percent	1993	7.85E-05	0.000104211	5.84E-05
YLDs (Years Lived with Disability)	Eastern Sub-Saharan Africa	Both	All Ages	All causes	Fracture of face bones	Percent	1993	0.000115583	0.000151207	8.83E-05
YLDs (Years Lived with Disability)	Eastern Sub-Saharan Africa	Male	All Ages	All causes	Fracture of face bones	Rate	1993	1.531065915	2.167637507	0.969034057
YLDs (Years Lived with Disability)	Eastern Sub-Saharan Africa	Female	All Ages	All causes	Fracture of face bones	Rate	1993	0.829055276	1.224229165	0.51700431
YLDs (Years Lived with Disability)	Eastern Sub-Saharan Africa	Both	All Ages	All causes	Fracture of face bones	Rate	1993	1.177588325	1.680842722	0.748016956
YLDs (Years Lived with Disability)	Eastern Sub-Saharan Africa	Male	Age-standardized	All causes	Fracture of face bones	Percent	1993	0.000167809	0.000215428	0.000128813
YLDs (Years Lived with Disability)	Eastern Sub-Saharan Africa	Female	Age-standardized	All causes	Fracture of face bones	Percent	1993	8.48E-05	0.000110479	6.42E-05
YLDs (Years Lived with Disability)	Eastern Sub-Saharan Africa	Both	Age-standardized	All causes	Fracture of face bones	Percent	1993	0.000124327	0.000160972	9.61E-05
YLDs (Years Lived with Disability)	Eastern Sub-Saharan Africa	Male	Age-standardized	All causes	Fracture of face bones	Rate	1993	2.07616145	2.926295185	1.330914854
YLDs (Years Lived with Disability)	Eastern Sub-Saharan Africa	Female	Age-standardized	All causes	Fracture of face bones	Rate	1993	1.111719928	1.601947103	0.700622663
YLDs (Years Lived with Disability)	Eastern Sub-Saharan Africa	Both	Age-standardized	All causes	Fracture of face bones	Rate	1993	1.585382094	2.251942862	1.011265684
YLDs (Years Lived with Disability)	Eastern Europe	Male	All Ages	All causes	Fracture of face bones	Number	1993	6026.73451	8865.531184	3648.634425
YLDs (Years Lived with Disability)	Eastern Europe	Female	All Ages	All causes	Fracture of face bones	Number	1993	3269.568544	4812.933428	2021.679427
YLDs (Years Lived with Disability)	Eastern Europe	Both	All Ages	All causes	Fracture of face bones	Number	1993	9296.303054	13621.97251	5696.104657
YLDs (Years Lived with Disability)	Eastern Europe	Male	All Ages	All causes	Fracture of face bones	Percent	1993	0.00047717	0.000610915	0.000359402
YLDs (Years Lived with Disability)	Eastern Europe	Female	All Ages	All causes	Fracture of face bones	Percent	1993	0.000192247	0.000247799	0.00014496
YLDs (Years Lived with Disability)	Eastern Europe	Both	All Ages	All causes	Fracture of face bones	Percent	1993	0.000313633	0.00039992	0.000235041
YLDs (Years Lived with Disability)	Eastern Europe	Male	All Ages	All causes	Fracture of face bones	Rate	1993	5.662781302	8.330143653	3.428294173
YLDs (Years Lived with Disability)	Eastern Europe	Female	All Ages	All causes	Fracture of face bones	Rate	1993	2.705696514	3.982891633	1.673019208
YLDs (Years Lived with Disability)	Eastern Europe	Both	All Ages	All causes	Fracture of face bones	Rate	1993	4.090471192	5.993811281	2.506346003
YLDs (Years Lived with Disability)	Eastern Europe	Male	Age-standardized	All causes	Fracture of face bones	Percent	1993	0.000473817	0.000605607	0.000357822
YLDs (Years Lived with Disability)	Eastern Europe	Female	Age-standardized	All causes	Fracture of face bones	Percent	1993	0.000204348	0.00026775	0.000150481
YLDs (Years Lived with Disability)	Eastern Europe	Both	Age-standardized	All causes	Fracture of face bones	Percent	1993	0.000326185	0.000418123	0.000242853
YLDs (Years Lived with Disability)	Eastern Europe	Male	Age-standardized	All causes	Fracture of face bones	Rate	1993	5.426457074	7.998253372	3.276972682
YLDs (Years Lived with Disability)	Eastern Europe	Female	Age-standardized	All causes	Fracture of face bones	Rate	1993	2.428273642	3.64588893	1.48604176
YLDs (Years Lived with Disability)	Eastern Europe	Both	Age-standardized	All causes	Fracture of face bones	Rate	1993	3.811678743	5.641423026	2.323517496
YLDs (Years Lived with Disability)	Andean Latin America	Male	All Ages	All causes	Fracture of face bones	Number	1993	220.5629214	321.9479523	138.6414694
YLDs (Years Lived with Disability)	Andean Latin America	Female	All Ages	All causes	Fracture of face bones	Number	1993	100.4748977	149.1180056	61.81872449
YLDs (Years Lived with Disability)	Andean Latin America	Both	All Ages	All causes	Fracture of face bones	Number	1993	321.0378192	470.7865522	201.8922004
YLDs (Years Lived with Disability)	Andean Latin America	Male	All Ages	All causes	Fracture of face bones	Percent	1993	0.000128456	0.000165878	9.65E-05
YLDs (Years Lived with Disability)	Andean Latin America	Female	All Ages	All causes	Fracture of face bones	Percent	1993	5.20E-05	6.92E-05	3.86E-05
YLDs (Years Lived with Disability)	Andean Latin America	Both	All Ages	All causes	Fracture of face bones	Percent	1993	8.80E-05	0.000113008	6.63E-05
YLDs (Years Lived with Disability)	Andean Latin America	Male	All Ages	All causes	Fracture of face bones	Rate	1993	1.086487453	1.585907587	0.682944422
YLDs (Years Lived with Disability)	Andean Latin America	Female	All Ages	All causes	Fracture of face bones	Rate	1993	0.489121615	0.725921014	0.300939588
YLDs (Years Lived with Disability)	Andean Latin America	Both	All Ages	All causes	Fracture of face bones	Rate	1993	0.786039487	1.152689179	0.494319461
YLDs (Years Lived with Disability)	Andean Latin America	Male	Age-standardized	All causes	Fracture of face bones	Percent	1993	0.000127776	0.00016426	9.73E-05
YLDs (Years Lived with Disability)	Andean Latin America	Female	Age-standardized	All causes	Fracture of face bones	Percent	1993	5.23E-05	6.84E-05	3.91E-05
YLDs (Years Lived with Disability)	Andean Latin America	Both	Age-standardized	All causes	Fracture of face bones	Percent	1993	8.77E-05	0.000112487	6.70E-05
YLDs (Years Lived with Disability)	Andean Latin America	Male	Age-standardized	All causes	Fracture of face bones	Rate	1993	1.2658195	1.83824797	0.802551924
YLDs (Years Lived with Disability)	Andean Latin America	Female	Age-standardized	All causes	Fracture of face bones	Rate	1993	0.562749288	0.822707069	0.34589769
YLDs (Years Lived with Disability)	Andean Latin America	Both	Age-standardized	All causes	Fracture of face bones	Rate	1993	0.90745528	1.321686045	0.571956411
YLDs (Years Lived with Disability)	Central Asia	Male	All Ages	All causes	Fracture of face bones	Number	1993	1369.740576	2111.670173	813.1969858
YLDs (Years Lived with Disability)	Central Asia	Female	All Ages	All causes	Fracture of face bones	Number	1993	617.5623018	1010.555421	364.7526429
YLDs (Years Lived with Disability)	Central Asia	Both	All Ages	All causes	Fracture of face bones	Number	1993	1987.302878	3180.026056	1188.117945
YLDs (Years Lived with Disability)	Central Asia	Male	All Ages	All causes	Fracture of face bones	Percent	1993	0.000423564	0.000601714	0.000303194
YLDs (Years Lived with Disability)	Central Asia	Female	All Ages	All causes	Fracture of face bones	Percent	1993	0.000163787	0.000248978	0.000113624
YLDs (Years Lived with Disability)	Central Asia	Both	All Ages	All causes	Fracture of face bones	Percent	1993	0.000283728	0.000411096	0.000200704
YLDs (Years Lived with Disability)	Central Asia	Male	All Ages	All causes	Fracture of face bones	Rate	1993	3.89167512	5.999628265	2.310436395
YLDs (Years Lived with Disability)	Central Asia	Female	All Ages	All causes	Fracture of face bones	Rate	1993	1.685740572	2.758481644	0.995653924
YLDs (Years Lived with Disability)	Central Asia	Both	All Ages	All causes	Fracture of face bones	Rate	1993	2.766630478	4.427084118	1.654042449
YLDs (Years Lived with Disability)	Central Asia	Male	Age-standardized	All causes	Fracture of face bones	Percent	1993	0.00038899	0.000541556	0.00028126
YLDs (Years Lived with Disability)	Central Asia	Female	Age-standardized	All causes	Fracture of face bones	Percent	1993	0.000155229	0.000229246	0.000109907
YLDs (Years Lived with Disability)	Central Asia	Both	Age-standardized	All causes	Fracture of face bones	Percent	1993	0.000264233	0.000376731	0.000190835
YLDs (Years Lived with Disability)	Central Asia	Male	Age-standardized	All causes	Fracture of face bones	Rate	1993	4.211283078	6.373430429	2.545342198
YLDs (Years Lived with Disability)	Central Asia	Female	Age-standardized	All causes	Fracture of face bones	Rate	1993	1.74918244	2.785036966	1.040177446
YLDs (Years Lived with Disability)	Central Asia	Both	Age-standardized	All causes	Fracture of face bones	Rate	1993	2.921739536	4.547487538	1.760114404
YLDs (Years Lived with Disability)	Caribbean	Male	All Ages	All causes	Fracture of face bones	Number	1993	175.7900204	259.6292826	108.5194707
YLDs (Years Lived with Disability)	Caribbean	Female	All Ages	All causes	Fracture of face bones	Number	1993	84.77207598	127.2095392	51.32449287
YLDs (Years Lived with Disability)	Caribbean	Both	All Ages	All causes	Fracture of face bones	Number	1993	260.5620963	380.5232447	159.2192403
YLDs (Years Lived with Disability)	Caribbean	Male	All Ages	All causes	Fracture of face bones	Percent	1993	0.000107446	0.000136957	8.04E-05
YLDs (Years Lived with Disability)	Caribbean	Female	All Ages	All causes	Fracture of face bones	Percent	1993	4.33E-05	5.65E-05	3.25E-05
YLDs (Years Lived with Disability)	Caribbean	Both	All Ages	All causes	Fracture of face bones	Percent	1993	7.25E-05	9.28E-05	5.46E-05
YLDs (Years Lived with Disability)	Caribbean	Male	All Ages	All causes	Fracture of face bones	Rate	1993	0.969020715	1.431174264	0.598200142
YLDs (Years Lived with Disability)	Caribbean	Female	All Ages	All causes	Fracture of face bones	Rate	1993	0.454877657	0.682592428	0.275401597
YLDs (Years Lived with Disability)	Caribbean	Both	All Ages	All causes	Fracture of face bones	Rate	1993	0.708487481	1.034670656	0.432928811
YLDs (Years Lived with Disability)	Caribbean	Male	Age-standardized	All causes	Fracture of face bones	Percent	1993	0.000106657	0.000135862	8.01E-05
YLDs (Years Lived with Disability)	Caribbean	Female	Age-standardized	All causes	Fracture of face bones	Percent	1993	4.47E-05	5.81E-05	3.36E-05
YLDs (Years Lived with Disability)	Caribbean	Both	Age-standardized	All causes	Fracture of face bones	Percent	1993	7.30E-05	9.30E-05	5.51E-05
YLDs (Years Lived with Disability)	Caribbean	Male	Age-standardized	All causes	Fracture of face bones	Rate	1993	1.041376261	1.536464451	0.645695935
YLDs (Years Lived with Disability)	Caribbean	Female	Age-standardized	All causes	Fracture of face bones	Rate	1993	0.496477817	0.74662123	0.301841984
YLDs (Years Lived with Disability)	Caribbean	Both	Age-standardized	All causes	Fracture of face bones	Rate	1993	0.762920531	1.111427642	0.468422017
YLDs (Years Lived with Disability)	Low-middle SDI	Male	All Ages	All causes	Fracture of face bones	Number	1991	6698.202421	9747.16582	4163.095735
YLDs (Years Lived with Disability)	Low-middle SDI	Female	All Ages	All causes	Fracture of face bones	Number	1991	3491.074677	5128.455211	2188.682479
YLDs (Years Lived with Disability)	Low-middle SDI	Both	All Ages	All causes	Fracture of face bones	Number	1991	10189.2771	14847.77388	6341.261377
YLDs (Years Lived with Disability)	Low-middle SDI	Male	All Ages	All causes	Fracture of face bones	Percent	1991	0.00012593	0.000160308	9.43E-05
YLDs (Years Lived with Disability)	Low-middle SDI	Female	All Ages	All causes	Fracture of face bones	Percent	1991	5.83E-05	7.55E-05	4.39E-05
YLDs (Years Lived with Disability)	Low-middle SDI	Both	All Ages	All causes	Fracture of face bones	Percent	1991	9.01E-05	0.000115179	6.78E-05
YLDs (Years Lived with Disability)	Low-middle SDI	Male	All Ages	All causes	Fracture of face bones	Rate	1991	1.237701949	1.801093096	0.769261868
YLDs (Years Lived with Disability)	Low-middle SDI	Female	All Ages	All causes	Fracture of face bones	Rate	1991	0.665833939	0.978122741	0.417435664
YLDs (Years Lived with Disability)	Low-middle SDI	Both	All Ages	All causes	Fracture of face bones	Rate	1991	0.956293644	1.393507278	0.595146044
YLDs (Years Lived with Disability)	Low-middle SDI	Male	Age-standardized	All causes	Fracture of face bones	Percent	1991	0.000124246	0.000156647	9.45E-05
YLDs (Years Lived with Disability)	Low-middle SDI	Female	Age-standardized	All causes	Fracture of face bones	Percent	1991	5.80E-05	7.40E-05	4.38E-05
YLDs (Years Lived with Disability)	Low-middle SDI	Both	Age-standardized	All causes	Fracture of face bones	Percent	1991	8.91E-05	0.000112531	6.79E-05
YLDs (Years Lived with Disability)	Low-middle SDI	Male	Age-standardized	All causes	Fracture of face bones	Rate	1991	1.442536447	2.072739924	0.9102414
YLDs (Years Lived with Disability)	Low-middle SDI	Female	Age-standardized	All causes	Fracture of face bones	Rate	1991	0.779046863	1.133599266	0.481982584
YLDs (Years Lived with Disability)	Low-middle SDI	Both	Age-standardized	All causes	Fracture of face bones	Rate	1991	1.114290758	1.609685328	0.697372988
YLDs (Years Lived with Disability)	Central Sub-Saharan Africa	Male	All Ages	All causes	Fracture of face bones	Number	1994	422.9046035	624.0925584	258.7351207
YLDs (Years Lived with Disability)	Central Sub-Saharan Africa	Female	All Ages	All causes	Fracture of face bones	Number	1994	234.7163578	353.950306	144.1017996
YLDs (Years Lived with Disability)	Central Sub-Saharan Africa	Both	All Ages	All causes	Fracture of face bones	Number	1994	657.6209613	974.9085291	402.8035721
YLDs (Years Lived with Disability)	Central Sub-Saharan Africa	Male	All Ages	All causes	Fracture of face bones	Percent	1994	0.000129235	0.000171675	9.59E-05
YLDs (Years Lived with Disability)	Central Sub-Saharan Africa	Female	All Ages	All causes	Fracture of face bones	Percent	1994	6.22E-05	8.47E-05	4.63E-05
YLDs (Years Lived with Disability)	Central Sub-Saharan Africa	Both	All Ages	All causes	Fracture of face bones	Percent	1994	9.34E-05	0.000124894	6.97E-05
YLDs (Years Lived with Disability)	Central Sub-Saharan Africa	Male	All Ages	All causes	Fracture of face bones	Rate	1994	1.384186666	2.042684308	0.846852224
YLDs (Years Lived with Disability)	Central Sub-Saharan Africa	Female	All Ages	All causes	Fracture of face bones	Rate	1994	0.75223061	1.134357472	0.461824585
YLDs (Years Lived with Disability)	Central Sub-Saharan Africa	Both	All Ages	All causes	Fracture of face bones	Rate	1994	1.064882108	1.57866417	0.652257671
YLDs (Years Lived with Disability)	Central Sub-Saharan Africa	Male	Age-standardized	All causes	Fracture of face bones	Percent	1994	0.000129223	0.000167847	9.65E-05
YLDs (Years Lived with Disability)	Central Sub-Saharan Africa	Female	Age-standardized	All causes	Fracture of face bones	Percent	1994	6.36E-05	8.24E-05	4.72E-05
YLDs (Years Lived with Disability)	Central Sub-Saharan Africa	Both	Age-standardized	All causes	Fracture of face bones	Percent	1994	9.41E-05	0.000121446	7.08E-05
YLDs (Years Lived with Disability)	Central Sub-Saharan Africa	Male	Age-standardized	All causes	Fracture of face bones	Rate	1994	1.762112231	2.56572924	1.098418996
YLDs (Years Lived with Disability)	Central Sub-Saharan Africa	Female	Age-standardized	All causes	Fracture of face bones	Rate	1994	0.939287037	1.37796532	0.578023199
YLDs (Years Lived with Disability)	Central Sub-Saharan Africa	Both	Age-standardized	All causes	Fracture of face bones	Rate	1994	1.337147442	1.954412697	0.821323073
YLDs (Years Lived with Disability)	Tropical Latin America	Male	All Ages	All causes	Fracture of face bones	Number	1993	923.987279	1371.555297	556.822478
YLDs (Years Lived with Disability)	Tropical Latin America	Female	All Ages	All causes	Fracture of face bones	Number	1993	338.4477378	524.5161081	203.3471082
YLDs (Years Lived with Disability)	Tropical Latin America	Both	All Ages	All causes	Fracture of face bones	Number	1993	1262.435017	1885.677212	763.3051111
YLDs (Years Lived with Disability)	Tropical Latin America	Male	All Ages	All causes	Fracture of face bones	Percent	1993	0.000124772	0.000161946	9.33E-05
YLDs (Years Lived with Disability)	Tropical Latin America	Female	All Ages	All causes	Fracture of face bones	Percent	1993	3.74E-05	4.95E-05	2.71E-05
YLDs (Years Lived with Disability)	Tropical Latin America	Both	All Ages	All causes	Fracture of face bones	Percent	1993	7.68E-05	0.000100112	5.66E-05
YLDs (Years Lived with Disability)	Tropical Latin America	Male	All Ages	All causes	Fracture of face bones	Rate	1993	1.160897121	1.723221339	0.699591463
YLDs (Years Lived with Disability)	Tropical Latin America	Female	All Ages	All causes	Fracture of face bones	Rate	1993	0.414713456	0.64271042	0.249169288
YLDs (Years Lived with Disability)	Tropical Latin America	Both	All Ages	All causes	Fracture of face bones	Rate	1993	0.783135927	1.169756504	0.473506872
YLDs (Years Lived with Disability)	Tropical Latin America	Male	Age-standardized	All causes	Fracture of face bones	Percent	1993	0.000126295	0.000162042	9.44E-05
YLDs (Years Lived with Disability)	Tropical Latin America	Female	Age-standardized	All causes	Fracture of face bones	Percent	1993	3.98E-05	5.28E-05	2.91E-05
YLDs (Years Lived with Disability)	Tropical Latin America	Both	Age-standardized	All causes	Fracture of face bones	Percent	1993	7.86E-05	0.000102568	5.88E-05
YLDs (Years Lived with Disability)	Tropical Latin America	Male	Age-standardized	All causes	Fracture of face bones	Rate	1993	1.334442172	1.955354141	0.819947138
YLDs (Years Lived with Disability)	Tropical Latin America	Female	Age-standardized	All causes	Fracture of face bones	Rate	1993	0.4830514	0.743901922	0.292155133
YLDs (Years Lived with Disability)	Tropical Latin America	Both	Age-standardized	All causes	Fracture of face bones	Rate	1993	0.893654155	1.319860284	0.548891301
YLDs (Years Lived with Disability)	High-income North America	Male	All Ages	All causes	Fracture of face bones	Number	1993	5301.536096	7802.678174	3262.877299
YLDs (Years Lived with Disability)	High-income North America	Female	All Ages	All causes	Fracture of face bones	Number	1993	3520.329036	5255.643657	2188.356764
YLDs (Years Lived with Disability)	High-income North America	Both	All Ages	All causes	Fracture of face bones	Number	1993	8821.865132	12952.71452	5449.998562
YLDs (Years Lived with Disability)	High-income North America	Male	All Ages	All causes	Fracture of face bones	Percent	1993	0.000320192	0.000410737	0.000239526
YLDs (Years Lived with Disability)	High-income North America	Female	All Ages	All causes	Fracture of face bones	Percent	1993	0.000169158	0.000220821	0.000124608
YLDs (Years Lived with Disability)	High-income North America	Both	All Ages	All causes	Fracture of face bones	Percent	1993	0.000236068	0.000303054	0.000176577
YLDs (Years Lived with Disability)	High-income North America	Male	All Ages	All causes	Fracture of face bones	Rate	1993	3.729900402	5.48958112	2.295600205
YLDs (Years Lived with Disability)	High-income North America	Female	All Ages	All causes	Fracture of face bones	Rate	1993	2.37469405	3.545278181	1.476190928
YLDs (Years Lived with Disability)	High-income North America	Both	All Ages	All causes	Fracture of face bones	Rate	1993	3.038045682	4.460614374	1.876853063
YLDs (Years Lived with Disability)	High-income North America	Male	Age-standardized	All causes	Fracture of face bones	Percent	1993	0.00032968	0.000423548	0.00024597
YLDs (Years Lived with Disability)	High-income North America	Female	Age-standardized	All causes	Fracture of face bones	Percent	1993	0.000174836	0.000230146	0.000127449
YLDs (Years Lived with Disability)	High-income North America	Both	Age-standardized	All causes	Fracture of face bones	Percent	1993	0.000247001	0.000318374	0.000182896
YLDs (Years Lived with Disability)	High-income North America	Male	Age-standardized	All causes	Fracture of face bones	Rate	1993	3.607088901	5.31155453	2.212985635
YLDs (Years Lived with Disability)	High-income North America	Female	Age-standardized	All causes	Fracture of face bones	Rate	1993	2.16429862	3.271858874	1.326915737
YLDs (Years Lived with Disability)	High-income North America	Both	Age-standardized	All causes	Fracture of face bones	Rate	1993	2.878876062	4.246019229	1.75785079
YLDs (Years Lived with Disability)	Central Latin America	Male	All Ages	All causes	Fracture of face bones	Number	1993	761.9791554	1095.125462	478.596289
YLDs (Years Lived with Disability)	Central Latin America	Female	All Ages	All causes	Fracture of face bones	Number	1993	342.8581901	512.5767922	209.8331687
YLDs (Years Lived with Disability)	Central Latin America	Both	All Ages	All causes	Fracture of face bones	Number	1993	1104.837345	1605.985167	686.3360442
YLDs (Years Lived with Disability)	Central Latin America	Male	All Ages	All causes	Fracture of face bones	Percent	1993	0.000116441	0.000148438	8.83E-05
YLDs (Years Lived with Disability)	Central Latin America	Female	All Ages	All causes	Fracture of face bones	Percent	1993	4.36E-05	5.82E-05	3.21E-05
YLDs (Years Lived with Disability)	Central Latin America	Both	All Ages	All causes	Fracture of face bones	Percent	1993	7.67E-05	9.90E-05	5.76E-05
YLDs (Years Lived with Disability)	Central Latin America	Male	All Ages	All causes	Fracture of face bones	Rate	1993	0.880696972	1.265748114	0.553162511
YLDs (Years Lived with Disability)	Central Latin America	Female	All Ages	All causes	Fracture of face bones	Rate	1993	0.385966821	0.577024673	0.236216148
YLDs (Years Lived with Disability)	Central Latin America	Both	All Ages	All causes	Fracture of face bones	Rate	1993	0.630071824	0.915868754	0.391406939
YLDs (Years Lived with Disability)	Central Latin America	Male	Age-standardized	All causes	Fracture of face bones	Percent	1993	0.000117209	0.000148334	8.92E-05
YLDs (Years Lived with Disability)	Central Latin America	Female	Age-standardized	All causes	Fracture of face bones	Percent	1993	4.50E-05	5.90E-05	3.33E-05
YLDs (Years Lived with Disability)	Central Latin America	Both	Age-standardized	All causes	Fracture of face bones	Percent	1993	7.76E-05	9.89E-05	5.88E-05
YLDs (Years Lived with Disability)	Central Latin America	Male	Age-standardized	All causes	Fracture of face bones	Rate	1993	1.071604883	1.538737354	0.677185922
YLDs (Years Lived with Disability)	Central Latin America	Female	Age-standardized	All causes	Fracture of face bones	Rate	1993	0.468029811	0.695196298	0.288648719
YLDs (Years Lived with Disability)	Central Latin America	Both	Age-standardized	All causes	Fracture of face bones	Rate	1993	0.760235138	1.104473161	0.475201927
YLDs (Years Lived with Disability)	South Asia	Male	All Ages	All causes	Fracture of face bones	Number	1994	6579.565208	9530.894408	3992.976525
YLDs (Years Lived with Disability)	South Asia	Female	All Ages	All causes	Fracture of face bones	Number	1994	3663.269259	5442.716523	2212.301392
YLDs (Years Lived with Disability)	South Asia	Both	All Ages	All causes	Fracture of face bones	Number	1994	10242.83447	15001.3546	6223.415894
YLDs (Years Lived with Disability)	South Asia	Male	All Ages	All causes	Fracture of face bones	Percent	1994	0.000105909	0.000134245	7.97E-05
YLDs (Years Lived with Disability)	South Asia	Female	All Ages	All causes	Fracture of face bones	Percent	1994	5.26E-05	6.74E-05	3.97E-05
YLDs (Years Lived with Disability)	South Asia	Both	All Ages	All causes	Fracture of face bones	Percent	1994	7.78E-05	9.84E-05	5.87E-05
YLDs (Years Lived with Disability)	South Asia	Male	All Ages	All causes	Fracture of face bones	Rate	1994	1.054476266	1.527472048	0.639935747
YLDs (Years Lived with Disability)	South Asia	Female	All Ages	All causes	Fracture of face bones	Rate	1994	0.635628986	0.944388233	0.383865556
YLDs (Years Lived with Disability)	South Asia	Both	All Ages	All causes	Fracture of face bones	Rate	1994	0.85336533	1.249813804	0.518493916
YLDs (Years Lived with Disability)	South Asia	Male	Age-standardized	All causes	Fracture of face bones	Percent	1994	0.000106289	0.000133642	8.08E-05
YLDs (Years Lived with Disability)	South Asia	Female	Age-standardized	All causes	Fracture of face bones	Percent	1994	5.43E-05	6.94E-05	4.10E-05
YLDs (Years Lived with Disability)	South Asia	Both	Age-standardized	All causes	Fracture of face bones	Percent	1994	7.88E-05	9.93E-05	5.99E-05
YLDs (Years Lived with Disability)	South Asia	Male	Age-standardized	All causes	Fracture of face bones	Rate	1994	1.241193241	1.796935073	0.771843069
YLDs (Years Lived with Disability)	South Asia	Female	Age-standardized	All causes	Fracture of face bones	Rate	1994	0.763029438	1.125166033	0.467672726
YLDs (Years Lived with Disability)	South Asia	Both	Age-standardized	All causes	Fracture of face bones	Rate	1994	1.01111248	1.470186138	0.624536944
YLDs (Years Lived with Disability)	Central Asia	Male	All Ages	All causes	Fracture of face bones	Number	1994	1176.892032	1769.264704	709.912818
YLDs (Years Lived with Disability)	Central Asia	Female	All Ages	All causes	Fracture of face bones	Number	1994	484.6154249	717.8911254	293.9408075
YLDs (Years Lived with Disability)	Central Asia	Both	All Ages	All causes	Fracture of face bones	Number	1994	1661.507457	2476.966998	1010.656584
YLDs (Years Lived with Disability)	Central Asia	Male	All Ages	All causes	Fracture of face bones	Percent	1994	0.000362722	0.000471528	0.000266636
YLDs (Years Lived with Disability)	Central Asia	Female	All Ages	All causes	Fracture of face bones	Percent	1994	0.000128038	0.000167233	9.51E-05
YLDs (Years Lived with Disability)	Central Asia	Both	All Ages	All causes	Fracture of face bones	Percent	1994	0.00023635	0.000304501	0.000175381
YLDs (Years Lived with Disability)	Central Asia	Male	All Ages	All causes	Fracture of face bones	Rate	1994	3.320703709	4.992134967	2.003081051
YLDs (Years Lived with Disability)	Central Asia	Female	All Ages	All causes	Fracture of face bones	Rate	1994	1.313797872	1.946210921	0.796876838
YLDs (Years Lived with Disability)	Central Asia	Both	All Ages	All causes	Fracture of face bones	Rate	1994	2.297195488	3.424647533	1.397330921
YLDs (Years Lived with Disability)	Central Asia	Male	Age-standardized	All causes	Fracture of face bones	Percent	1994	0.000339467	0.000437335	0.000255217
YLDs (Years Lived with Disability)	Central Asia	Female	Age-standardized	All causes	Fracture of face bones	Percent	1994	0.000125218	0.000163231	9.33E-05
YLDs (Years Lived with Disability)	Central Asia	Both	Age-standardized	All causes	Fracture of face bones	Percent	1994	0.000224998	0.000287279	0.000168961
YLDs (Years Lived with Disability)	Central Asia	Male	Age-standardized	All causes	Fracture of face bones	Rate	1994	3.657830633	5.448823024	2.252026658
YLDs (Years Lived with Disability)	Central Asia	Female	Age-standardized	All causes	Fracture of face bones	Rate	1994	1.405766746	2.067795103	0.854292785
YLDs (Years Lived with Disability)	Central Asia	Both	Age-standardized	All causes	Fracture of face bones	Rate	1994	2.477715234	3.664610216	1.507442905
YLDs (Years Lived with Disability)	Southern Sub-Saharan Africa	Male	All Ages	All causes	Fracture of face bones	Number	1994	484.1762309	711.056488	302.7756549
YLDs (Years Lived with Disability)	Southern Sub-Saharan Africa	Female	All Ages	All causes	Fracture of face bones	Number	1994	267.7120861	393.2966757	166.9892114
YLDs (Years Lived with Disability)	Southern Sub-Saharan Africa	Both	All Ages	All causes	Fracture of face bones	Number	1994	751.888317	1091.025171	470.7402184
YLDs (Years Lived with Disability)	Southern Sub-Saharan Africa	Male	All Ages	All causes	Fracture of face bones	Percent	1994	0.000183893	0.000235974	0.000138673
YLDs (Years Lived with Disability)	Southern Sub-Saharan Africa	Female	All Ages	All causes	Fracture of face bones	Percent	1994	8.34E-05	0.00010787	6.26E-05
YLDs (Years Lived with Disability)	Southern Sub-Saharan Africa	Both	All Ages	All causes	Fracture of face bones	Percent	1994	0.000128647	0.000164925	9.68E-05
YLDs (Years Lived with Disability)	Southern Sub-Saharan Africa	Male	All Ages	All causes	Fracture of face bones	Rate	1994	1.745312704	2.563149206	1.091417057
YLDs (Years Lived with Disability)	Southern Sub-Saharan Africa	Female	All Ages	All causes	Fracture of face bones	Rate	1994	0.903038908	1.326657327	0.563283329
YLDs (Years Lived with Disability)	Southern Sub-Saharan Africa	Both	All Ages	All causes	Fracture of face bones	Rate	1994	1.310202031	1.901164523	0.820287769
YLDs (Years Lived with Disability)	Southern Sub-Saharan Africa	Male	Age-standardized	All causes	Fracture of face bones	Percent	1994	0.000179326	0.000227869	0.000136982
YLDs (Years Lived with Disability)	Southern Sub-Saharan Africa	Female	Age-standardized	All causes	Fracture of face bones	Percent	1994	8.14E-05	0.000103684	6.17E-05
YLDs (Years Lived with Disability)	Southern Sub-Saharan Africa	Both	Age-standardized	All causes	Fracture of face bones	Percent	1994	0.000125179	0.00015928	9.60E-05
YLDs (Years Lived with Disability)	Southern Sub-Saharan Africa	Male	Age-standardized	All causes	Fracture of face bones	Rate	1994	2.095522362	3.055110202	1.319024617
YLDs (Years Lived with Disability)	Southern Sub-Saharan Africa	Female	Age-standardized	All causes	Fracture of face bones	Rate	1994	1.025081952	1.497942771	0.647799548
YLDs (Years Lived with Disability)	Southern Sub-Saharan Africa	Both	Age-standardized	All causes	Fracture of face bones	Rate	1994	1.522286693	2.21892816	0.969855882
YLDs (Years Lived with Disability)	Central Latin America	Male	All Ages	All causes	Fracture of face bones	Number	1994	752.0009556	1070.273384	469.4653672
YLDs (Years Lived with Disability)	Central Latin America	Female	All Ages	All causes	Fracture of face bones	Number	1994	340.9407493	506.6277581	210.3026404
YLDs (Years Lived with Disability)	Central Latin America	Both	All Ages	All causes	Fracture of face bones	Number	1994	1092.941705	1580.434235	677.0521662
YLDs (Years Lived with Disability)	Central Latin America	Male	All Ages	All causes	Fracture of face bones	Percent	1994	0.000112404	0.000144369	8.40E-05
YLDs (Years Lived with Disability)	Central Latin America	Female	All Ages	All causes	Fracture of face bones	Percent	1994	4.24E-05	5.64E-05	3.12E-05
YLDs (Years Lived with Disability)	Central Latin America	Both	All Ages	All causes	Fracture of face bones	Percent	1994	7.42E-05	9.53E-05	5.52E-05
YLDs (Years Lived with Disability)	Central Latin America	Male	All Ages	All causes	Fracture of face bones	Rate	1994	0.851432759	1.211788115	0.531539474
YLDs (Years Lived with Disability)	Central Latin America	Female	All Ages	All causes	Fracture of face bones	Rate	1994	0.375658125	0.558216741	0.231717376
YLDs (Years Lived with Disability)	Central Latin America	Both	All Ages	All causes	Fracture of face bones	Rate	1994	0.610308929	0.882529343	0.378072298
YLDs (Years Lived with Disability)	Central Latin America	Male	Age-standardized	All causes	Fracture of face bones	Percent	1994	0.000112706	0.000142885	8.60E-05
YLDs (Years Lived with Disability)	Central Latin America	Female	Age-standardized	All causes	Fracture of face bones	Percent	1994	4.34E-05	5.74E-05	3.21E-05
YLDs (Years Lived with Disability)	Central Latin America	Both	Age-standardized	All causes	Fracture of face bones	Percent	1994	7.47E-05	9.55E-05	5.64E-05
YLDs (Years Lived with Disability)	Central Latin America	Male	Age-standardized	All causes	Fracture of face bones	Rate	1994	1.027640577	1.466948548	0.647645947
YLDs (Years Lived with Disability)	Central Latin America	Female	Age-standardized	All causes	Fracture of face bones	Rate	1994	0.450338231	0.665577268	0.279628567
YLDs (Years Lived with Disability)	Central Latin America	Both	Age-standardized	All causes	Fracture of face bones	Rate	1994	0.729481077	1.042161233	0.459182406
YLDs (Years Lived with Disability)	Middle SDI	Male	All Ages	All causes	Fracture of face bones	Number	1993	8685.222484	12798.14019	5373.634387
YLDs (Years Lived with Disability)	Middle SDI	Female	All Ages	All causes	Fracture of face bones	Number	1993	4124.232636	6104.069621	2557.768393
YLDs (Years Lived with Disability)	Middle SDI	Both	All Ages	All causes	Fracture of face bones	Number	1993	12809.45512	18636.67867	7933.872293
YLDs (Years Lived with Disability)	Middle SDI	Male	All Ages	All causes	Fracture of face bones	Percent	1993	0.000122854	0.000154859	9.37E-05
YLDs (Years Lived with Disability)	Middle SDI	Female	All Ages	All causes	Fracture of face bones	Percent	1993	5.20E-05	6.64E-05	3.95E-05
YLDs (Years Lived with Disability)	Middle SDI	Both	All Ages	All causes	Fracture of face bones	Percent	1993	8.54E-05	0.000107879	6.52E-05
YLDs (Years Lived with Disability)	Middle SDI	Male	All Ages	All causes	Fracture of face bones	Rate	1993	1.049867651	1.547036176	0.649563661
YLDs (Years Lived with Disability)	Middle SDI	Female	All Ages	All causes	Fracture of face bones	Rate	1993	0.516879265	0.765007044	0.320558408
YLDs (Years Lived with Disability)	Middle SDI	Both	All Ages	All causes	Fracture of face bones	Rate	1993	0.788187548	1.146746518	0.488184649
YLDs (Years Lived with Disability)	Middle SDI	Male	Age-standardized	All causes	Fracture of face bones	Percent	1993	0.000118474	0.00014811	9.09E-05
YLDs (Years Lived with Disability)	Middle SDI	Female	Age-standardized	All causes	Fracture of face bones	Percent	1993	5.21E-05	6.60E-05	4.02E-05
YLDs (Years Lived with Disability)	Middle SDI	Both	Age-standardized	All causes	Fracture of face bones	Percent	1993	8.33E-05	0.000104862	6.40E-05
YLDs (Years Lived with Disability)	Middle SDI	Male	Age-standardized	All causes	Fracture of face bones	Rate	1993	1.152871225	1.692782618	0.719303343
YLDs (Years Lived with Disability)	Middle SDI	Female	Age-standardized	All causes	Fracture of face bones	Rate	1993	0.575158239	0.84688105	0.358432048
YLDs (Years Lived with Disability)	Middle SDI	Both	Age-standardized	All causes	Fracture of face bones	Rate	1993	0.865516121	1.253162475	0.541115288
YLDs (Years Lived with Disability)	South Asia	Male	All Ages	All causes	Fracture of face bones	Number	1995	6747.162188	9780.642002	4090.113074
YLDs (Years Lived with Disability)	South Asia	Female	All Ages	All causes	Fracture of face bones	Number	1995	3742.249881	5512.659913	2257.886219
YLDs (Years Lived with Disability)	South Asia	Both	All Ages	All causes	Fracture of face bones	Number	1995	10489.41207	15261.75027	6351.17618
YLDs (Years Lived with Disability)	South Asia	Male	All Ages	All causes	Fracture of face bones	Percent	1995	0.000106641	0.000135999	8.03E-05
YLDs (Years Lived with Disability)	South Asia	Female	All Ages	All causes	Fracture of face bones	Percent	1995	5.27E-05	6.74E-05	3.97E-05
YLDs (Years Lived with Disability)	South Asia	Both	All Ages	All causes	Fracture of face bones	Percent	1995	7.81E-05	9.96E-05	5.91E-05
YLDs (Years Lived with Disability)	South Asia	Male	All Ages	All causes	Fracture of face bones	Rate	1995	1.060768837	1.53768354	0.643035452
YLDs (Years Lived with Disability)	South Asia	Female	All Ages	All causes	Fracture of face bones	Rate	1995	0.636675551	0.937878522	0.384138152
YLDs (Years Lived with Disability)	South Asia	Both	All Ages	All causes	Fracture of face bones	Rate	1995	0.85708796	1.247034851	0.518953455
YLDs (Years Lived with Disability)	South Asia	Male	Age-standardized	All causes	Fracture of face bones	Percent	1995	0.000106875	0.000135507	8.10E-05
YLDs (Years Lived with Disability)	South Asia	Female	Age-standardized	All causes	Fracture of face bones	Percent	1995	5.43E-05	6.93E-05	4.13E-05
YLDs (Years Lived with Disability)	South Asia	Both	Age-standardized	All causes	Fracture of face bones	Percent	1995	7.91E-05	0.000100257	6.01E-05
YLDs (Years Lived with Disability)	South Asia	Male	Age-standardized	All causes	Fracture of face bones	Rate	1995	1.245982617	1.810907529	0.771059761
YLDs (Years Lived with Disability)	South Asia	Female	Age-standardized	All causes	Fracture of face bones	Rate	1995	0.762103965	1.117273069	0.465867456
YLDs (Years Lived with Disability)	South Asia	Both	Age-standardized	All causes	Fracture of face bones	Rate	1995	1.012864579	1.470439392	0.623324637
YLDs (Years Lived with Disability)	Central Europe	Male	All Ages	All causes	Fracture of face bones	Number	1994	3674.25467	5430.455173	2191.572568
YLDs (Years Lived with Disability)	Central Europe	Female	All Ages	All causes	Fracture of face bones	Number	1994	1949.35564	2930.495464	1165.264779
YLDs (Years Lived with Disability)	Central Europe	Both	All Ages	All causes	Fracture of face bones	Number	1994	5623.61031	8347.68264	3391.858134
YLDs (Years Lived with Disability)	Central Europe	Male	All Ages	All causes	Fracture of face bones	Percent	1994	0.000496994	0.000637916	0.000371322
YLDs (Years Lived with Disability)	Central Europe	Female	All Ages	All causes	Fracture of face bones	Percent	1994	0.000235208	0.000306765	0.000172125
YLDs (Years Lived with Disability)	Central Europe	Both	All Ages	All causes	Fracture of face bones	Percent	1994	0.00035861	0.000463065	0.000267509
YLDs (Years Lived with Disability)	Central Europe	Male	All Ages	All causes	Fracture of face bones	Rate	1994	6.081491748	8.988290494	3.62741064
YLDs (Years Lived with Disability)	Central Europe	Female	All Ages	All causes	Fracture of face bones	Rate	1994	3.082960558	4.634660677	1.842898893
YLDs (Years Lived with Disability)	Central Europe	Both	All Ages	All causes	Fracture of face bones	Rate	1994	4.54811757	6.751222078	2.743178976
YLDs (Years Lived with Disability)	Central Europe	Male	Age-standardized	All causes	Fracture of face bones	Percent	1994	0.000505583	0.000651341	0.000374699
YLDs (Years Lived with Disability)	Central Europe	Female	Age-standardized	All causes	Fracture of face bones	Percent	1994	0.000243687	0.000321544	0.000178351
YLDs (Years Lived with Disability)	Central Europe	Both	Age-standardized	All causes	Fracture of face bones	Percent	1994	0.000372907	0.000484239	0.000275114
YLDs (Years Lived with Disability)	Central Europe	Male	Age-standardized	All causes	Fracture of face bones	Rate	1994	5.815156642	8.629908239	3.464500915
YLDs (Years Lived with Disability)	Central Europe	Female	Age-standardized	All causes	Fracture of face bones	Rate	1994	2.77297638	4.194177859	1.649159636
YLDs (Years Lived with Disability)	Central Europe	Both	Age-standardized	All causes	Fracture of face bones	Rate	1994	4.263259792	6.368998998	2.557713707
YLDs (Years Lived with Disability)	Australasia	Male	All Ages	All causes	Fracture of face bones	Number	1994	487.4618618	722.5985868	300.2455776
YLDs (Years Lived with Disability)	Australasia	Female	All Ages	All causes	Fracture of face bones	Number	1994	310.7811035	461.3598052	189.5450991
YLDs (Years Lived with Disability)	Australasia	Both	All Ages	All causes	Fracture of face bones	Number	1994	798.2429653	1169.523119	487.6494944
YLDs (Years Lived with Disability)	Australasia	Male	All Ages	All causes	Fracture of face bones	Percent	1994	0.000398552	0.000511665	0.000296878
YLDs (Years Lived with Disability)	Australasia	Female	All Ages	All causes	Fracture of face bones	Percent	1994	0.000220995	0.000290447	0.000162009
YLDs (Years Lived with Disability)	Australasia	Both	All Ages	All causes	Fracture of face bones	Percent	1994	0.000303573	0.000391977	0.000226075
YLDs (Years Lived with Disability)	Australasia	Male	All Ages	All causes	Fracture of face bones	Rate	1994	4.623964	6.854423113	2.848068436
YLDs (Years Lived with Disability)	Australasia	Female	All Ages	All causes	Fracture of face bones	Rate	1994	2.894887858	4.297509994	1.765589348
YLDs (Years Lived with Disability)	Australasia	Both	All Ages	All causes	Fracture of face bones	Rate	1994	3.751566313	5.496501347	2.291845334
YLDs (Years Lived with Disability)	Australasia	Male	Age-standardized	All causes	Fracture of face bones	Percent	1994	0.000418524	0.000541667	0.000309646
YLDs (Years Lived with Disability)	Australasia	Female	Age-standardized	All causes	Fracture of face bones	Percent	1994	0.000232125	0.000307865	0.00016986
YLDs (Years Lived with Disability)	Australasia	Both	Age-standardized	All causes	Fracture of face bones	Percent	1994	0.000321551	0.000417261	0.000238303
YLDs (Years Lived with Disability)	Australasia	Male	Age-standardized	All causes	Fracture of face bones	Rate	1994	4.56878553	6.797631708	2.788011365
YLDs (Years Lived with Disability)	Australasia	Female	Age-standardized	All causes	Fracture of face bones	Rate	1994	2.730987568	4.095078165	1.624811254
YLDs (Years Lived with Disability)	Australasia	Both	Age-standardized	All causes	Fracture of face bones	Rate	1994	3.645330178	5.387412187	2.21544188
YLDs (Years Lived with Disability)	Andean Latin America	Male	All Ages	All causes	Fracture of face bones	Number	1994	215.0472856	318.6043535	135.4772114
YLDs (Years Lived with Disability)	Andean Latin America	Female	All Ages	All causes	Fracture of face bones	Number	1994	97.84806074	143.2710149	60.58376748
YLDs (Years Lived with Disability)	Andean Latin America	Both	All Ages	All causes	Fracture of face bones	Number	1994	312.8953463	459.2402435	198.0198026
YLDs (Years Lived with Disability)	Andean Latin America	Male	All Ages	All causes	Fracture of face bones	Percent	1994	0.0001228	0.000160596	8.97E-05
YLDs (Years Lived with Disability)	Andean Latin America	Female	All Ages	All causes	Fracture of face bones	Percent	1994	4.97E-05	6.58E-05	3.71E-05
YLDs (Years Lived with Disability)	Andean Latin America	Both	All Ages	All causes	Fracture of face bones	Percent	1994	8.41E-05	0.000109438	6.18E-05
YLDs (Years Lived with Disability)	Andean Latin America	Male	All Ages	All causes	Fracture of face bones	Rate	1994	1.038105843	1.538010769	0.653994234
YLDs (Years Lived with Disability)	Andean Latin America	Female	All Ages	All causes	Fracture of face bones	Rate	1994	0.466988493	0.683773545	0.289141369
YLDs (Years Lived with Disability)	Andean Latin America	Both	All Ages	All causes	Fracture of face bones	Rate	1994	0.750918595	1.102132207	0.475228391
YLDs (Years Lived with Disability)	Andean Latin America	Male	Age-standardized	All causes	Fracture of face bones	Percent	1994	0.000122987	0.000159738	9.08E-05
YLDs (Years Lived with Disability)	Andean Latin America	Female	Age-standardized	All causes	Fracture of face bones	Percent	1994	5.04E-05	6.58E-05	3.81E-05
YLDs (Years Lived with Disability)	Andean Latin America	Both	Age-standardized	All causes	Fracture of face bones	Percent	1994	8.45E-05	0.000108648	6.33E-05
YLDs (Years Lived with Disability)	Andean Latin America	Male	Age-standardized	All causes	Fracture of face bones	Rate	1994	1.214192981	1.796881174	0.771903982
YLDs (Years Lived with Disability)	Andean Latin America	Female	Age-standardized	All causes	Fracture of face bones	Rate	1994	0.540639462	0.787958772	0.337793954
YLDs (Years Lived with Disability)	Andean Latin America	Both	Age-standardized	All causes	Fracture of face bones	Rate	1994	0.870928243	1.266800133	0.55099461
YLDs (Years Lived with Disability)	Southern Latin America	Male	All Ages	All causes	Fracture of face bones	Number	1994	659.2182334	969.9666488	403.6738287
YLDs (Years Lived with Disability)	Southern Latin America	Female	All Ages	All causes	Fracture of face bones	Number	1994	320.4660427	473.4986136	197.7894268
YLDs (Years Lived with Disability)	Southern Latin America	Both	All Ages	All causes	Fracture of face bones	Number	1994	979.6842761	1432.815307	600.6974925
YLDs (Years Lived with Disability)	Southern Latin America	Male	All Ages	All causes	Fracture of face bones	Percent	1994	0.000265016	0.000344959	0.000197401
YLDs (Years Lived with Disability)	Southern Latin America	Female	All Ages	All causes	Fracture of face bones	Percent	1994	0.000108373	0.000142865	8.03E-05
YLDs (Years Lived with Disability)	Southern Latin America	Both	All Ages	All causes	Fracture of face bones	Percent	1994	0.000179939	0.000230767	0.000133168
YLDs (Years Lived with Disability)	Southern Latin America	Male	All Ages	All causes	Fracture of face bones	Rate	1994	2.592872097	3.815124236	1.5877513
YLDs (Years Lived with Disability)	Southern Latin America	Female	All Ages	All causes	Fracture of face bones	Rate	1994	1.20790653	1.784719723	0.745511562
YLDs (Years Lived with Disability)	Southern Latin America	Both	All Ages	All causes	Fracture of face bones	Rate	1994	1.885641958	2.757803433	1.156189217
YLDs (Years Lived with Disability)	Southern Latin America	Male	Age-standardized	All causes	Fracture of face bones	Percent	1994	0.000260699	0.000337899	0.000194497
YLDs (Years Lived with Disability)	Southern Latin America	Female	Age-standardized	All causes	Fracture of face bones	Percent	1994	0.000108569	0.00014346	8.02E-05
YLDs (Years Lived with Disability)	Southern Latin America	Both	Age-standardized	All causes	Fracture of face bones	Percent	1994	0.000179417	0.000229888	0.000132769
YLDs (Years Lived with Disability)	Southern Latin America	Male	Age-standardized	All causes	Fracture of face bones	Rate	1994	2.653613004	3.900113508	1.621985047
YLDs (Years Lived with Disability)	Southern Latin America	Female	Age-standardized	All causes	Fracture of face bones	Rate	1994	1.194627719	1.775618488	0.735139001
YLDs (Years Lived with Disability)	Southern Latin America	Both	Age-standardized	All causes	Fracture of face bones	Rate	1994	1.900598769	2.779927681	1.164330152
YLDs (Years Lived with Disability)	High-income North America	Male	All Ages	All causes	Fracture of face bones	Number	1994	5339.04749	7844.21467	3284.177884
YLDs (Years Lived with Disability)	High-income North America	Female	All Ages	All causes	Fracture of face bones	Number	1994	3575.440509	5343.496792	2227.705104
YLDs (Years Lived with Disability)	High-income North America	Both	All Ages	All causes	Fracture of face bones	Number	1994	8914.487998	12985.52197	5527.50476
YLDs (Years Lived with Disability)	High-income North America	Male	All Ages	All causes	Fracture of face bones	Percent	1994	0.000318565	0.000406397	0.000238432
YLDs (Years Lived with Disability)	High-income North America	Female	All Ages	All causes	Fracture of face bones	Percent	1994	0.000169942	0.000220965	0.000125379
YLDs (Years Lived with Disability)	High-income North America	Both	All Ages	All causes	Fracture of face bones	Percent	1994	0.000235829	0.000300583	0.000175738
YLDs (Years Lived with Disability)	High-income North America	Male	All Ages	All causes	Fracture of face bones	Rate	1994	3.715677811	5.45913376	2.285603737
YLDs (Years Lived with Disability)	High-income North America	Female	All Ages	All causes	Fracture of face bones	Rate	1994	2.387902238	3.56872053	1.487800451
YLDs (Years Lived with Disability)	High-income North America	Both	All Ages	All causes	Fracture of face bones	Rate	1994	3.03812019	4.425557192	1.883812488
YLDs (Years Lived with Disability)	High-income North America	Male	Age-standardized	All causes	Fracture of face bones	Percent	1994	0.000328405	0.000420686	0.000245066
YLDs (Years Lived with Disability)	High-income North America	Female	Age-standardized	All causes	Fracture of face bones	Percent	1994	0.000175593	0.000231085	0.000128041
YLDs (Years Lived with Disability)	High-income North America	Both	Age-standardized	All causes	Fracture of face bones	Percent	1994	0.000246853	0.000316789	0.000182112
YLDs (Years Lived with Disability)	High-income North America	Male	Age-standardized	All causes	Fracture of face bones	Rate	1994	3.591596383	5.292972727	2.20168642
YLDs (Years Lived with Disability)	High-income North America	Female	Age-standardized	All causes	Fracture of face bones	Rate	1994	2.172727582	3.289290696	1.339991763
YLDs (Years Lived with Disability)	High-income North America	Both	Age-standardized	All causes	Fracture of face bones	Rate	1994	2.875954305	4.229441412	1.765472883
YLDs (Years Lived with Disability)	Tropical Latin America	Male	All Ages	All causes	Fracture of face bones	Number	1994	950.4582131	1422.679207	576.4892332
YLDs (Years Lived with Disability)	Tropical Latin America	Female	All Ages	All causes	Fracture of face bones	Number	1994	342.3743576	533.4107546	205.8172923
YLDs (Years Lived with Disability)	Tropical Latin America	Both	All Ages	All causes	Fracture of face bones	Number	1994	1292.832571	1935.948314	780.7753494
YLDs (Years Lived with Disability)	Tropical Latin America	Male	All Ages	All causes	Fracture of face bones	Percent	1994	0.000126072	0.000163984	9.36E-05
YLDs (Years Lived with Disability)	Tropical Latin America	Female	All Ages	All causes	Fracture of face bones	Percent	1994	3.72E-05	4.97E-05	2.69E-05
YLDs (Years Lived with Disability)	Tropical Latin America	Both	All Ages	All causes	Fracture of face bones	Percent	1994	7.72E-05	0.000101267	5.72E-05
YLDs (Years Lived with Disability)	Tropical Latin America	Male	All Ages	All causes	Fracture of face bones	Rate	1994	1.175966879	1.760228492	0.713268858
YLDs (Years Lived with Disability)	Tropical Latin America	Female	All Ages	All causes	Fracture of face bones	Rate	1994	0.412749959	0.643054196	0.248123369
YLDs (Years Lived with Disability)	Tropical Latin America	Both	All Ages	All causes	Fracture of face bones	Rate	1994	0.789404555	1.182091519	0.476742025
YLDs (Years Lived with Disability)	Tropical Latin America	Male	Age-standardized	All causes	Fracture of face bones	Percent	1994	0.000127187	0.000164571	9.51E-05
YLDs (Years Lived with Disability)	Tropical Latin America	Female	Age-standardized	All causes	Fracture of face bones	Percent	1994	3.95E-05	5.24E-05	2.89E-05
YLDs (Years Lived with Disability)	Tropical Latin America	Both	Age-standardized	All causes	Fracture of face bones	Percent	1994	7.89E-05	0.000102973	5.87E-05
YLDs (Years Lived with Disability)	Tropical Latin America	Male	Age-standardized	All causes	Fracture of face bones	Rate	1994	1.340495211	2.002075222	0.824830524
YLDs (Years Lived with Disability)	Tropical Latin America	Female	Age-standardized	All causes	Fracture of face bones	Rate	1994	0.477935435	0.736847478	0.288195658
YLDs (Years Lived with Disability)	Tropical Latin America	Both	Age-standardized	All causes	Fracture of face bones	Rate	1994	0.893862752	1.333065472	0.546015085
YLDs (Years Lived with Disability)	North Africa and Middle East	Male	All Ages	All causes	Fracture of face bones	Number	1994	3593.018189	5198.110369	2284.865823
YLDs (Years Lived with Disability)	North Africa and Middle East	Female	All Ages	All causes	Fracture of face bones	Number	1994	1791.638243	2712.733305	1112.154215
YLDs (Years Lived with Disability)	North Africa and Middle East	Both	All Ages	All causes	Fracture of face bones	Number	1994	5384.656432	7900.052527	3424.158082
YLDs (Years Lived with Disability)	North Africa and Middle East	Male	All Ages	All causes	Fracture of face bones	Percent	1994	0.000188431	0.000259653	0.000137552
YLDs (Years Lived with Disability)	North Africa and Middle East	Female	All Ages	All causes	Fracture of face bones	Percent	1994	8.84E-05	0.000125205	6.37E-05
YLDs (Years Lived with Disability)	North Africa and Middle East	Both	All Ages	All causes	Fracture of face bones	Percent	1994	0.000136917	0.000189812	0.000100395
YLDs (Years Lived with Disability)	North Africa and Middle East	Male	All Ages	All causes	Fracture of face bones	Rate	1994	1.861053314	2.69243294	1.183477758
YLDs (Years Lived with Disability)	North Africa and Middle East	Female	All Ages	All causes	Fracture of face bones	Rate	1994	0.975310089	1.47672454	0.605420894
YLDs (Years Lived with Disability)	North Africa and Middle East	Both	All Ages	All causes	Fracture of face bones	Rate	1994	1.429189157	2.096822621	0.908835998
YLDs (Years Lived with Disability)	North Africa and Middle East	Male	Age-standardized	All causes	Fracture of face bones	Percent	1994	0.000180609	0.000248096	0.000133315
YLDs (Years Lived with Disability)	North Africa and Middle East	Female	Age-standardized	All causes	Fracture of face bones	Percent	1994	8.22E-05	0.000113814	6.00E-05
YLDs (Years Lived with Disability)	North Africa and Middle East	Both	Age-standardized	All causes	Fracture of face bones	Percent	1994	0.00012975	0.000179431	9.63E-05
YLDs (Years Lived with Disability)	North Africa and Middle East	Male	Age-standardized	All causes	Fracture of face bones	Rate	1994	2.12888641	3.028974296	1.366829867
YLDs (Years Lived with Disability)	North Africa and Middle East	Female	Age-standardized	All causes	Fracture of face bones	Rate	1994	1.088238727	1.606518799	0.679876202
YLDs (Years Lived with Disability)	North Africa and Middle East	Both	Age-standardized	All causes	Fracture of face bones	Rate	1994	1.621185601	2.354620182	1.039828395
YLDs (Years Lived with Disability)	Eastern Sub-Saharan Africa	Male	All Ages	All causes	Fracture of face bones	Number	1994	2195.859504	3475.655458	1277.857245
YLDs (Years Lived with Disability)	Eastern Sub-Saharan Africa	Female	All Ages	All causes	Fracture of face bones	Number	1994	1454.811515	2674.581824	732.6527297
YLDs (Years Lived with Disability)	Eastern Sub-Saharan Africa	Both	All Ages	All causes	Fracture of face bones	Number	1994	3650.671019	6042.424799	2052.256316
YLDs (Years Lived with Disability)	Eastern Sub-Saharan Africa	Male	All Ages	All causes	Fracture of face bones	Percent	1994	0.000213335	0.000310069	0.000147027
YLDs (Years Lived with Disability)	Eastern Sub-Saharan Africa	Female	All Ages	All causes	Fracture of face bones	Percent	1994	0.000129254	0.000232558	7.76E-05
YLDs (Years Lived with Disability)	Eastern Sub-Saharan Africa	Both	All Ages	All causes	Fracture of face bones	Percent	1994	0.000169434	0.000269529	0.000111382
YLDs (Years Lived with Disability)	Eastern Sub-Saharan Africa	Male	All Ages	All causes	Fracture of face bones	Rate	1994	2.104921618	3.331716941	1.224936903
YLDs (Years Lived with Disability)	Eastern Sub-Saharan Africa	Female	All Ages	All causes	Fracture of face bones	Rate	1994	1.374989904	2.527834682	0.692454037
YLDs (Years Lived with Disability)	Eastern Sub-Saharan Africa	Both	All Ages	All causes	Fracture of face bones	Rate	1994	1.737376472	2.875626597	0.976681224
YLDs (Years Lived with Disability)	Eastern Sub-Saharan Africa	Male	Age-standardized	All causes	Fracture of face bones	Percent	1994	0.000214935	0.000304687	0.000152312
YLDs (Years Lived with Disability)	Eastern Sub-Saharan Africa	Female	Age-standardized	All causes	Fracture of face bones	Percent	1994	0.000126475	0.000213559	8.05E-05
YLDs (Years Lived with Disability)	Eastern Sub-Saharan Africa	Both	Age-standardized	All causes	Fracture of face bones	Percent	1994	0.00016851	0.000257199	0.000114183
YLDs (Years Lived with Disability)	Eastern Sub-Saharan Africa	Male	Age-standardized	All causes	Fracture of face bones	Rate	1994	2.673746523	4.072388031	1.626336915
YLDs (Years Lived with Disability)	Eastern Sub-Saharan Africa	Female	Age-standardized	All causes	Fracture of face bones	Rate	1994	1.669936958	2.960884156	0.901089375
YLDs (Years Lived with Disability)	Eastern Sub-Saharan Africa	Both	Age-standardized	All causes	Fracture of face bones	Rate	1994	2.162180361	3.471961771	1.266767841
YLDs (Years Lived with Disability)	Oceania	Male	All Ages	All causes	Fracture of face bones	Number	1995	37.44888727	55.11776914	23.20765165
YLDs (Years Lived with Disability)	Oceania	Female	All Ages	All causes	Fracture of face bones	Number	1995	16.1799077	23.99988948	10.04314983
YLDs (Years Lived with Disability)	Oceania	Both	All Ages	All causes	Fracture of face bones	Number	1995	53.62879497	79.40162613	33.40591188
YLDs (Years Lived with Disability)	Oceania	Male	All Ages	All causes	Fracture of face bones	Percent	1995	0.000105971	0.000136655	7.94E-05
YLDs (Years Lived with Disability)	Oceania	Female	All Ages	All causes	Fracture of face bones	Percent	1995	4.45E-05	5.71E-05	3.34E-05
YLDs (Years Lived with Disability)	Oceania	Both	All Ages	All causes	Fracture of face bones	Percent	1995	7.48E-05	9.53E-05	5.59E-05
YLDs (Years Lived with Disability)	Oceania	Male	All Ages	All causes	Fracture of face bones	Rate	1995	0.993915751	1.462858389	0.615944884
YLDs (Years Lived with Disability)	Oceania	Female	All Ages	All causes	Fracture of face bones	Rate	1995	0.458310874	0.679819103	0.284481523
YLDs (Years Lived with Disability)	Oceania	Both	All Ages	All causes	Fracture of face bones	Rate	1995	0.734827481	1.087969568	0.457731375
YLDs (Years Lived with Disability)	Oceania	Male	Age-standardized	All causes	Fracture of face bones	Percent	1995	0.000102686	0.000131899	7.79E-05
YLDs (Years Lived with Disability)	Oceania	Female	Age-standardized	All causes	Fracture of face bones	Percent	1995	4.42E-05	5.67E-05	3.35E-05
YLDs (Years Lived with Disability)	Oceania	Both	Age-standardized	All causes	Fracture of face bones	Percent	1995	7.29E-05	9.27E-05	5.51E-05
YLDs (Years Lived with Disability)	Oceania	Male	Age-standardized	All causes	Fracture of face bones	Rate	1995	1.198368762	1.754842537	0.735588866
YLDs (Years Lived with Disability)	Oceania	Female	Age-standardized	All causes	Fracture of face bones	Rate	1995	0.564836226	0.831885015	0.346846386
YLDs (Years Lived with Disability)	Oceania	Both	Age-standardized	All causes	Fracture of face bones	Rate	1995	0.889805988	1.302104579	0.546508868
YLDs (Years Lived with Disability)	Eastern Europe	Male	All Ages	All causes	Fracture of face bones	Number	1994	6023.676161	8901.276884	3661.230355
YLDs (Years Lived with Disability)	Eastern Europe	Female	All Ages	All causes	Fracture of face bones	Number	1994	3256.110129	4798.809198	2022.4659
YLDs (Years Lived with Disability)	Eastern Europe	Both	All Ages	All causes	Fracture of face bones	Number	1994	9279.78629	13645.96344	5713.830811
YLDs (Years Lived with Disability)	Eastern Europe	Male	All Ages	All causes	Fracture of face bones	Percent	1994	0.000477238	0.000607121	0.000359918
YLDs (Years Lived with Disability)	Eastern Europe	Female	All Ages	All causes	Fracture of face bones	Percent	1994	0.000191766	0.000247114	0.000144437
YLDs (Years Lived with Disability)	Eastern Europe	Both	All Ages	All causes	Fracture of face bones	Percent	1994	0.00031345	0.00040127	0.000235625
YLDs (Years Lived with Disability)	Eastern Europe	Male	All Ages	All causes	Fracture of face bones	Rate	1994	5.681877869	8.396196405	3.453483084
YLDs (Years Lived with Disability)	Eastern Europe	Female	All Ages	All causes	Fracture of face bones	Rate	1994	2.703001121	3.98364494	1.678913605
YLDs (Years Lived with Disability)	Eastern Europe	Both	All Ages	All causes	Fracture of face bones	Rate	1994	4.097427349	6.025283563	2.522903643
YLDs (Years Lived with Disability)	Eastern Europe	Male	Age-standardized	All causes	Fracture of face bones	Percent	1994	0.000473796	0.000604199	0.000355884
YLDs (Years Lived with Disability)	Eastern Europe	Female	Age-standardized	All causes	Fracture of face bones	Percent	1994	0.000203763	0.00026796	0.000149884
YLDs (Years Lived with Disability)	Eastern Europe	Both	Age-standardized	All causes	Fracture of face bones	Percent	1994	0.000325833	0.0004198	0.000243463
YLDs (Years Lived with Disability)	Eastern Europe	Male	Age-standardized	All causes	Fracture of face bones	Rate	1994	5.417187977	7.988302988	3.300432902
YLDs (Years Lived with Disability)	Eastern Europe	Female	Age-standardized	All causes	Fracture of face bones	Rate	1994	2.415761181	3.609589357	1.472023367
YLDs (Years Lived with Disability)	Eastern Europe	Both	Age-standardized	All causes	Fracture of face bones	Rate	1994	3.799851046	5.648830612	2.301879437
YLDs (Years Lived with Disability)	High-income Asia Pacific	Male	All Ages	All causes	Fracture of face bones	Number	1995	2267.619986	3325.337472	1357.765012
YLDs (Years Lived with Disability)	High-income Asia Pacific	Female	All Ages	All causes	Fracture of face bones	Number	1995	1831.371731	2745.860414	1118.561146
YLDs (Years Lived with Disability)	High-income Asia Pacific	Both	All Ages	All causes	Fracture of face bones	Number	1995	4098.991717	6059.321671	2500.875875
YLDs (Years Lived with Disability)	High-income Asia Pacific	Male	All Ages	All causes	Fracture of face bones	Percent	1995	0.000259836	0.000335473	0.000193145
YLDs (Years Lived with Disability)	High-income Asia Pacific	Female	All Ages	All causes	Fracture of face bones	Percent	1995	0.00016604	0.000214812	0.000123003
YLDs (Years Lived with Disability)	High-income Asia Pacific	Both	All Ages	All causes	Fracture of face bones	Percent	1995	0.000207461	0.000266935	0.000154275
YLDs (Years Lived with Disability)	High-income Asia Pacific	Male	All Ages	All causes	Fracture of face bones	Rate	1995	2.588302019	3.795599679	1.549777274
YLDs (Years Lived with Disability)	High-income Asia Pacific	Female	All Ages	All causes	Fracture of face bones	Rate	1995	2.047004345	3.069168375	1.250264754
YLDs (Years Lived with Disability)	High-income Asia Pacific	Both	All Ages	All causes	Fracture of face bones	Rate	1995	2.31481701	3.421870996	1.412315616
YLDs (Years Lived with Disability)	High-income Asia Pacific	Male	Age-standardized	All causes	Fracture of face bones	Percent	1995	0.00027335	0.000352589	0.000201222
YLDs (Years Lived with Disability)	High-income Asia Pacific	Female	Age-standardized	All causes	Fracture of face bones	Percent	1995	0.000175777	0.000228633	0.000129039
YLDs (Years Lived with Disability)	High-income Asia Pacific	Both	Age-standardized	All causes	Fracture of face bones	Percent	1995	0.000221786	0.000285984	0.00016402
YLDs (Years Lived with Disability)	High-income Asia Pacific	Male	Age-standardized	All causes	Fracture of face bones	Rate	1995	2.470463237	3.652335685	1.475146793
YLDs (Years Lived with Disability)	High-income Asia Pacific	Female	Age-standardized	All causes	Fracture of face bones	Rate	1995	1.854810229	2.829393194	1.123247243
YLDs (Years Lived with Disability)	High-income Asia Pacific	Both	Age-standardized	All causes	Fracture of face bones	Rate	1995	2.169415085	3.235345547	1.320366674
YLDs (Years Lived with Disability)	Southeast Asia	Male	All Ages	All causes	Fracture of face bones	Number	1995	2182.481766	3166.72867	1378.765544
YLDs (Years Lived with Disability)	Southeast Asia	Female	All Ages	All causes	Fracture of face bones	Number	1995	1038.567632	1505.312568	646.6013958
YLDs (Years Lived with Disability)	Southeast Asia	Both	All Ages	All causes	Fracture of face bones	Number	1995	3221.049398	4655.139058	2017.223007
YLDs (Years Lived with Disability)	Southeast Asia	Male	All Ages	All causes	Fracture of face bones	Percent	1995	9.83E-05	0.000125872	7.46E-05
YLDs (Years Lived with Disability)	Southeast Asia	Female	All Ages	All causes	Fracture of face bones	Percent	1995	4.23E-05	5.44E-05	3.20E-05
YLDs (Years Lived with Disability)	Southeast Asia	Both	All Ages	All causes	Fracture of face bones	Percent	1995	6.89E-05	8.71E-05	5.25E-05
YLDs (Years Lived with Disability)	Southeast Asia	Male	All Ages	All causes	Fracture of face bones	Rate	1995	0.864550154	1.254441527	0.546172702
YLDs (Years Lived with Disability)	Southeast Asia	Female	All Ages	All causes	Fracture of face bones	Rate	1995	0.40658205	0.589304972	0.253133752
YLDs (Years Lived with Disability)	Southeast Asia	Both	All Ages	All causes	Fracture of face bones	Rate	1995	0.634214723	0.916582567	0.397185008
YLDs (Years Lived with Disability)	Southeast Asia	Male	Age-standardized	All causes	Fracture of face bones	Percent	1995	9.39E-05	0.000119021	7.25E-05
YLDs (Years Lived with Disability)	Southeast Asia	Female	Age-standardized	All causes	Fracture of face bones	Percent	1995	4.18E-05	5.31E-05	3.17E-05
YLDs (Years Lived with Disability)	Southeast Asia	Both	Age-standardized	All causes	Fracture of face bones	Percent	1995	6.64E-05	8.33E-05	5.12E-05
YLDs (Years Lived with Disability)	Southeast Asia	Male	Age-standardized	All causes	Fracture of face bones	Rate	1995	0.970173695	1.397283329	0.612195346
YLDs (Years Lived with Disability)	Southeast Asia	Female	Age-standardized	All causes	Fracture of face bones	Rate	1995	0.458968565	0.662056561	0.288643695
YLDs (Years Lived with Disability)	Southeast Asia	Both	Age-standardized	All causes	Fracture of face bones	Rate	1995	0.707790655	1.010593477	0.447333071
YLDs (Years Lived with Disability)	Caribbean	Male	All Ages	All causes	Fracture of face bones	Number	1994	179.9274149	264.4428375	111.2715129
YLDs (Years Lived with Disability)	Caribbean	Female	All Ages	All causes	Fracture of face bones	Number	1994	86.96462133	128.0147748	52.82188614
YLDs (Years Lived with Disability)	Caribbean	Both	All Ages	All causes	Fracture of face bones	Number	1994	266.8920362	388.0727561	165.2438455
YLDs (Years Lived with Disability)	Caribbean	Male	All Ages	All causes	Fracture of face bones	Percent	1994	0.000108185	0.00013936	8.09E-05
YLDs (Years Lived with Disability)	Caribbean	Female	All Ages	All causes	Fracture of face bones	Percent	1994	4.38E-05	5.70E-05	3.26E-05
YLDs (Years Lived with Disability)	Caribbean	Both	All Ages	All causes	Fracture of face bones	Percent	1994	7.31E-05	9.40E-05	5.47E-05
YLDs (Years Lived with Disability)	Caribbean	Male	All Ages	All causes	Fracture of face bones	Rate	1994	0.979128098	1.439043698	0.605516757
YLDs (Years Lived with Disability)	Caribbean	Female	All Ages	All causes	Fracture of face bones	Rate	1994	0.460571494	0.677976345	0.279748876
YLDs (Years Lived with Disability)	Caribbean	Both	All Ages	All causes	Fracture of face bones	Rate	1994	0.716331314	1.041577229	0.443510202
YLDs (Years Lived with Disability)	Caribbean	Male	Age-standardized	All causes	Fracture of face bones	Percent	1994	0.000107318	0.000137048	8.09E-05
YLDs (Years Lived with Disability)	Caribbean	Female	Age-standardized	All causes	Fracture of face bones	Percent	1994	4.51E-05	5.86E-05	3.36E-05
YLDs (Years Lived with Disability)	Caribbean	Both	Age-standardized	All causes	Fracture of face bones	Percent	1994	7.35E-05	9.36E-05	5.54E-05
YLDs (Years Lived with Disability)	Caribbean	Male	Age-standardized	All causes	Fracture of face bones	Rate	1994	1.048066157	1.542040285	0.649624531
YLDs (Years Lived with Disability)	Caribbean	Female	Age-standardized	All causes	Fracture of face bones	Rate	1994	0.500063971	0.742012617	0.304092048
YLDs (Years Lived with Disability)	Caribbean	Both	Age-standardized	All causes	Fracture of face bones	Rate	1994	0.767978028	1.118652608	0.47753286
YLDs (Years Lived with Disability)	High SDI	Male	All Ages	All causes	Fracture of face bones	Number	1990	15455.01015	22695.34346	9421.450699
YLDs (Years Lived with Disability)	High SDI	Female	All Ages	All causes	Fracture of face bones	Number	1990	10134.79817	15161.70328	6262.958313
YLDs (Years Lived with Disability)	Middle SDI	Both	All Ages	All causes	Fracture of face bones	Number	1990	12298.10895	17966.92074	7639.30933
YLDs (Years Lived with Disability)	High SDI	Male	All Ages	All causes	Fracture of face bones	Percent	1990	0.000297518	0.000376696	0.00022292
YLDs (Years Lived with Disability)	High SDI	Female	All Ages	All causes	Fracture of face bones	Percent	1990	0.000154727	0.000201808	0.000114605
YLDs (Years Lived with Disability)	High SDI	Both	All Ages	All causes	Fracture of face bones	Percent	1990	0.000217874	0.000278039	0.00016312
YLDs (Years Lived with Disability)	High SDI	Male	All Ages	All causes	Fracture of face bones	Rate	1990	3.261665781	4.789684667	1.988327607
YLDs (Years Lived with Disability)	High SDI	Female	All Ages	All causes	Fracture of face bones	Rate	1990	2.059400875	3.080872897	1.272639239
YLDs (Years Lived with Disability)	High SDI	Both	All Ages	All causes	Fracture of face bones	Rate	1990	2.649153876	3.900459163	1.624171855
YLDs (Years Lived with Disability)	High SDI	Male	Age-standardized	All causes	Fracture of face bones	Percent	1990	0.000308575	0.000391996	0.00022958
YLDs (Years Lived with Disability)	High SDI	Female	Age-standardized	All causes	Fracture of face bones	Percent	1990	0.000161119	0.0002126	0.000117875
YLDs (Years Lived with Disability)	High SDI	Both	Age-standardized	All causes	Fracture of face bones	Percent	1990	0.000230126	0.00029596	0.000171053
YLDs (Years Lived with Disability)	High SDI	Male	Age-standardized	All causes	Fracture of face bones	Rate	1990	3.132458803	4.609087502	1.903083926
YLDs (Years Lived with Disability)	High SDI	Female	Age-standardized	All causes	Fracture of face bones	Rate	1990	1.856461668	2.774508888	1.124683833
YLDs (Years Lived with Disability)	Middle SDI	Both	Age-standardized	All causes	Fracture of face bones	Rate	1990	0.884626299	1.293382415	0.551270924
YLDs (Years Lived with Disability)	Western Europe	Male	All Ages	All causes	Fracture of face bones	Number	1995	5474.81529	7929.109127	3356.0668
YLDs (Years Lived with Disability)	Western Europe	Female	All Ages	All causes	Fracture of face bones	Number	1995	3746.656328	5533.36057	2290.252075
YLDs (Years Lived with Disability)	Western Europe	Both	All Ages	All causes	Fracture of face bones	Number	1995	9221.471618	13445.82618	5645.121095
YLDs (Years Lived with Disability)	Western Europe	Male	All Ages	All causes	Fracture of face bones	Percent	1995	0.000249653	0.000318642	0.000187032
YLDs (Years Lived with Disability)	Western Europe	Female	All Ages	All causes	Fracture of face bones	Percent	1995	0.000134457	0.000174809	0.000100271
YLDs (Years Lived with Disability)	Western Europe	Both	All Ages	All causes	Fracture of face bones	Percent	1995	0.000185179	0.000237777	0.000138486
YLDs (Years Lived with Disability)	Western Europe	Male	All Ages	All causes	Fracture of face bones	Rate	1995	2.866085032	4.150916476	1.756912757
YLDs (Years Lived with Disability)	Western Europe	Female	All Ages	All causes	Fracture of face bones	Rate	1995	1.866712042	2.756909068	1.141081742
YLDs (Years Lived with Disability)	Western Europe	Both	All Ages	All causes	Fracture of face bones	Rate	1995	2.354040403	3.432425907	1.441076185
YLDs (Years Lived with Disability)	Western Europe	Male	Age-standardized	All causes	Fracture of face bones	Percent	1995	0.000270726	0.000348539	0.000201251
YLDs (Years Lived with Disability)	Western Europe	Female	Age-standardized	All causes	Fracture of face bones	Percent	1995	0.000141164	0.000187271	0.000103242
YLDs (Years Lived with Disability)	Western Europe	Both	Age-standardized	All causes	Fracture of face bones	Percent	1995	0.000201987	0.00026305	0.000148614
YLDs (Years Lived with Disability)	Western Europe	Male	Age-standardized	All causes	Fracture of face bones	Rate	1995	2.700058773	3.956670002	1.634163264
YLDs (Years Lived with Disability)	Western Europe	Female	Age-standardized	All causes	Fracture of face bones	Rate	1995	1.601979113	2.392490076	0.97261344
YLDs (Years Lived with Disability)	Western Europe	Both	Age-standardized	All causes	Fracture of face bones	Rate	1995	2.152334397	3.183428043	1.303213422
YLDs (Years Lived with Disability)	Global	Male	All Ages	All causes	Fracture of face bones	Number	1992	50010.55362	72840.41844	30853.50316
YLDs (Years Lived with Disability)	Global	Female	All Ages	All causes	Fracture of face bones	Number	1992	27796.43056	40834.74194	17247.32575
YLDs (Years Lived with Disability)	Global	Both	All Ages	All causes	Fracture of face bones	Number	1992	77806.98418	112946.6653	48122.56378
YLDs (Years Lived with Disability)	Global	Male	All Ages	All causes	Fracture of face bones	Percent	1992	0.000185119	0.000232061	0.000140839
YLDs (Years Lived with Disability)	Global	Female	All Ages	All causes	Fracture of face bones	Percent	1992	8.90E-05	0.000112896	6.79E-05
YLDs (Years Lived with Disability)	Global	Both	All Ages	All causes	Fracture of face bones	Percent	1992	0.000133573	0.000168537	0.000101483
YLDs (Years Lived with Disability)	Global	Male	All Ages	All causes	Fracture of face bones	Rate	1992	1.784298547	2.598832514	1.100804868
YLDs (Years Lived with Disability)	Global	Female	All Ages	All causes	Fracture of face bones	Rate	1992	1.00793508	1.480721375	0.625410684
YLDs (Years Lived with Disability)	Global	Both	All Ages	All causes	Fracture of face bones	Rate	1992	1.399261955	2.031205468	0.86542453
YLDs (Years Lived with Disability)	Global	Male	Age-standardized	All causes	Fracture of face bones	Percent	1992	0.000182606	0.000227816	0.000139674
YLDs (Years Lived with Disability)	Global	Female	Age-standardized	All causes	Fracture of face bones	Percent	1992	9.02E-05	0.000114235	6.91E-05
YLDs (Years Lived with Disability)	Global	Both	Age-standardized	All causes	Fracture of face bones	Percent	1992	0.00013372	0.000168725	0.000102064
YLDs (Years Lived with Disability)	Global	Male	Age-standardized	All causes	Fracture of face bones	Rate	1992	1.939783554	2.818797978	1.207595096
YLDs (Years Lived with Disability)	Global	Female	Age-standardized	All causes	Fracture of face bones	Rate	1992	1.082477338	1.589484503	0.674995315
YLDs (Years Lived with Disability)	Global	Both	Age-standardized	All causes	Fracture of face bones	Rate	1992	1.512013756	2.190705229	0.940640099
YLDs (Years Lived with Disability)	High-middle SDI	Male	All Ages	All causes	Fracture of face bones	Number	1991	13844.80491	20214.79952	8531.198334
YLDs (Years Lived with Disability)	High-middle SDI	Female	All Ages	All causes	Fracture of face bones	Number	1991	7082.150532	10413.29086	4401.079128
YLDs (Years Lived with Disability)	High-middle SDI	Both	All Ages	All causes	Fracture of face bones	Number	1991	20926.95544	30700.65743	12895.9076
YLDs (Years Lived with Disability)	High-middle SDI	Male	All Ages	All causes	Fracture of face bones	Percent	1991	0.000259975	0.000329786	0.000196953
YLDs (Years Lived with Disability)	High-middle SDI	Female	All Ages	All causes	Fracture of face bones	Percent	1991	0.000112757	0.00014404	8.49E-05
YLDs (Years Lived with Disability)	High-middle SDI	Both	All Ages	All causes	Fracture of face bones	Percent	1991	0.0001803	0.000228773	0.000136824
YLDs (Years Lived with Disability)	High-middle SDI	Male	All Ages	All causes	Fracture of face bones	Rate	1991	2.458944281	3.590304522	1.515206714
YLDs (Years Lived with Disability)	High-middle SDI	Female	All Ages	All causes	Fracture of face bones	Rate	1991	1.260067633	1.852749487	0.78304709
YLDs (Years Lived with Disability)	High-middle SDI	Both	All Ages	All causes	Fracture of face bones	Rate	1991	1.860035186	2.72874395	1.146217468
YLDs (Years Lived with Disability)	High-middle SDI	Male	Age-standardized	All causes	Fracture of face bones	Percent	1991	0.000252815	0.000318371	0.000193315
YLDs (Years Lived with Disability)	High-middle SDI	Female	Age-standardized	All causes	Fracture of face bones	Percent	1991	0.000113631	0.00014501	8.57E-05
YLDs (Years Lived with Disability)	High-middle SDI	Both	Age-standardized	All causes	Fracture of face bones	Percent	1991	0.000178432	0.000225939	0.000135616
YLDs (Years Lived with Disability)	High-middle SDI	Male	Age-standardized	All causes	Fracture of face bones	Rate	1991	2.56558732	3.735818501	1.588783121
YLDs (Years Lived with Disability)	High-middle SDI	Female	Age-standardized	All causes	Fracture of face bones	Rate	1991	1.281796168	1.878455532	0.795946724
YLDs (Years Lived with Disability)	High-middle SDI	Both	Age-standardized	All causes	Fracture of face bones	Rate	1991	1.9143918	2.805230802	1.185118202
YLDs (Years Lived with Disability)	Middle SDI	Male	All Ages	All causes	Fracture of face bones	Number	1994	8830.291551	12971.81858	5476.404575
YLDs (Years Lived with Disability)	Middle SDI	Female	All Ages	All causes	Fracture of face bones	Number	1994	4172.183024	6174.634585	2600.763035
YLDs (Years Lived with Disability)	Middle SDI	Both	All Ages	All causes	Fracture of face bones	Number	1994	13002.47458	18848.11043	8086.306929
YLDs (Years Lived with Disability)	Middle SDI	Male	All Ages	All causes	Fracture of face bones	Percent	1994	0.000122855	0.000154433	9.35E-05
YLDs (Years Lived with Disability)	Middle SDI	Female	All Ages	All causes	Fracture of face bones	Percent	1994	5.17E-05	6.59E-05	3.92E-05
YLDs (Years Lived with Disability)	Middle SDI	Both	All Ages	All causes	Fracture of face bones	Percent	1994	8.53E-05	0.000107679	6.48E-05
YLDs (Years Lived with Disability)	Middle SDI	Male	All Ages	All causes	Fracture of face bones	Rate	1994	1.05263561	1.546336051	0.652827649
YLDs (Years Lived with Disability)	Middle SDI	Female	All Ages	All causes	Fracture of face bones	Rate	1994	0.515860214	0.763448846	0.321565513
YLDs (Years Lived with Disability)	Middle SDI	Both	All Ages	All causes	Fracture of face bones	Rate	1994	0.789149743	1.143934673	0.490776352
YLDs (Years Lived with Disability)	Middle SDI	Male	Age-standardized	All causes	Fracture of face bones	Percent	1994	0.00011841	0.000147727	9.11E-05
YLDs (Years Lived with Disability)	Middle SDI	Female	Age-standardized	All causes	Fracture of face bones	Percent	1994	5.19E-05	6.56E-05	3.95E-05
YLDs (Years Lived with Disability)	Middle SDI	Both	Age-standardized	All causes	Fracture of face bones	Percent	1994	8.32E-05	0.000104515	6.38E-05
YLDs (Years Lived with Disability)	Middle SDI	Male	Age-standardized	All causes	Fracture of face bones	Rate	1994	1.149306219	1.678926475	0.723731001
YLDs (Years Lived with Disability)	Middle SDI	Female	Age-standardized	All causes	Fracture of face bones	Rate	1994	0.570825	0.835855628	0.357736541
YLDs (Years Lived with Disability)	Middle SDI	Both	Age-standardized	All causes	Fracture of face bones	Rate	1994	0.861562621	1.246992088	0.540941813
YLDs (Years Lived with Disability)	Central Sub-Saharan Africa	Male	All Ages	All causes	Fracture of face bones	Number	1995	386.4551029	551.6843203	240.6648695
YLDs (Years Lived with Disability)	Central Sub-Saharan Africa	Female	All Ages	All causes	Fracture of face bones	Number	1995	219.3172259	322.7756723	132.6592643
YLDs (Years Lived with Disability)	Central Sub-Saharan Africa	Both	All Ages	All causes	Fracture of face bones	Number	1995	605.7723287	872.8411858	372.8951086
YLDs (Years Lived with Disability)	Central Sub-Saharan Africa	Male	All Ages	All causes	Fracture of face bones	Percent	1995	0.000115154	0.000146461	8.68E-05
YLDs (Years Lived with Disability)	Central Sub-Saharan Africa	Female	All Ages	All causes	Fracture of face bones	Percent	1995	5.67E-05	7.33E-05	4.23E-05
YLDs (Years Lived with Disability)	Central Sub-Saharan Africa	Both	All Ages	All causes	Fracture of face bones	Percent	1995	8.38E-05	0.000106447	6.37E-05
YLDs (Years Lived with Disability)	Central Sub-Saharan Africa	Male	All Ages	All causes	Fracture of face bones	Rate	1995	1.229053235	1.754536022	0.765392757
YLDs (Years Lived with Disability)	Central Sub-Saharan Africa	Female	All Ages	All causes	Fracture of face bones	Rate	1995	0.683056898	1.005275115	0.413163285
YLDs (Years Lived with Disability)	Central Sub-Saharan Africa	Both	All Ages	All causes	Fracture of face bones	Rate	1995	0.953198959	1.373438948	0.586760426
YLDs (Years Lived with Disability)	Central Sub-Saharan Africa	Male	Age-standardized	All causes	Fracture of face bones	Percent	1995	0.000117807	0.000147145	8.94E-05
YLDs (Years Lived with Disability)	Central Sub-Saharan Africa	Female	Age-standardized	All causes	Fracture of face bones	Percent	1995	5.95E-05	7.59E-05	4.48E-05
YLDs (Years Lived with Disability)	Central Sub-Saharan Africa	Both	Age-standardized	All causes	Fracture of face bones	Percent	1995	8.65E-05	0.000107666	6.64E-05
YLDs (Years Lived with Disability)	Central Sub-Saharan Africa	Male	Age-standardized	All causes	Fracture of face bones	Rate	1995	1.60185669	2.257899994	1.006901279
YLDs (Years Lived with Disability)	Central Sub-Saharan Africa	Female	Age-standardized	All causes	Fracture of face bones	Rate	1995	0.87632238	1.281598184	0.536515939
YLDs (Years Lived with Disability)	Central Sub-Saharan Africa	Both	Age-standardized	All causes	Fracture of face bones	Rate	1995	1.226170298	1.740012279	0.762696858
YLDs (Years Lived with Disability)	Western Sub-Saharan Africa	Male	All Ages	All causes	Fracture of face bones	Number	1994	1301.56641	1897.869447	796.0710326
YLDs (Years Lived with Disability)	Western Sub-Saharan Africa	Female	All Ages	All causes	Fracture of face bones	Number	1994	655.7671628	989.7897604	397.033525
YLDs (Years Lived with Disability)	Western Sub-Saharan Africa	Both	All Ages	All causes	Fracture of face bones	Number	1994	1957.333573	2875.604403	1190.863917
YLDs (Years Lived with Disability)	Western Sub-Saharan Africa	Male	All Ages	All causes	Fracture of face bones	Percent	1994	0.000113574	0.00014598	8.50E-05
YLDs (Years Lived with Disability)	Western Sub-Saharan Africa	Female	All Ages	All causes	Fracture of face bones	Percent	1994	5.47E-05	7.13E-05	4.10E-05
YLDs (Years Lived with Disability)	Western Sub-Saharan Africa	Both	All Ages	All causes	Fracture of face bones	Percent	1994	8.35E-05	0.000106742	6.24E-05
YLDs (Years Lived with Disability)	Western Sub-Saharan Africa	Male	All Ages	All causes	Fracture of face bones	Rate	1994	1.212438786	1.767908661	0.741558317
YLDs (Years Lived with Disability)	Western Sub-Saharan Africa	Female	All Ages	All causes	Fracture of face bones	Rate	1994	0.606175714	0.914938333	0.367008436
YLDs (Years Lived with Disability)	Western Sub-Saharan Africa	Both	All Ages	All causes	Fracture of face bones	Rate	1994	0.908140006	1.334188223	0.552522667
YLDs (Years Lived with Disability)	Western Sub-Saharan Africa	Male	Age-standardized	All causes	Fracture of face bones	Percent	1994	0.000116092	0.000147893	8.69E-05
YLDs (Years Lived with Disability)	Western Sub-Saharan Africa	Female	Age-standardized	All causes	Fracture of face bones	Percent	1994	5.65E-05	7.15E-05	4.26E-05
YLDs (Years Lived with Disability)	Western Sub-Saharan Africa	Both	Age-standardized	All causes	Fracture of face bones	Percent	1994	8.57E-05	0.000108741	6.47E-05
YLDs (Years Lived with Disability)	Western Sub-Saharan Africa	Male	Age-standardized	All causes	Fracture of face bones	Rate	1994	1.488923772	2.172445038	0.928126399
YLDs (Years Lived with Disability)	Western Sub-Saharan Africa	Female	Age-standardized	All causes	Fracture of face bones	Rate	1994	0.76412281	1.120936897	0.470765733
YLDs (Years Lived with Disability)	Western Sub-Saharan Africa	Both	Age-standardized	All causes	Fracture of face bones	Rate	1994	1.129615602	1.638302298	0.69830466
YLDs (Years Lived with Disability)	Central Asia	Male	All Ages	All causes	Fracture of face bones	Number	1995	1072.739926	1571.907558	655.5503876
YLDs (Years Lived with Disability)	Central Asia	Female	All Ages	All causes	Fracture of face bones	Number	1995	476.7448435	713.6818964	290.0463237
YLDs (Years Lived with Disability)	Central Asia	Both	All Ages	All causes	Fracture of face bones	Number	1995	1549.48477	2271.584475	950.2187188
YLDs (Years Lived with Disability)	Central Asia	Male	All Ages	All causes	Fracture of face bones	Percent	1995	0.000329397	0.000425669	0.000249251
YLDs (Years Lived with Disability)	Central Asia	Female	All Ages	All causes	Fracture of face bones	Percent	1995	0.000125209	0.000163865	9.30E-05
YLDs (Years Lived with Disability)	Central Asia	Both	All Ages	All causes	Fracture of face bones	Percent	1995	0.000219342	0.000280782	0.000165697
YLDs (Years Lived with Disability)	Central Asia	Male	All Ages	All causes	Fracture of face bones	Rate	1995	3.007925531	4.40757425	1.83814054
YLDs (Years Lived with Disability)	Central Asia	Female	All Ages	All causes	Fracture of face bones	Rate	1995	1.284610039	1.923047393	0.781542631
YLDs (Years Lived with Disability)	Central Asia	Both	All Ages	All causes	Fracture of face bones	Rate	1995	2.129120671	3.121345596	1.305679382
YLDs (Years Lived with Disability)	Central Asia	Male	Age-standardized	All causes	Fracture of face bones	Percent	1995	0.000311881	0.00039654	0.000238667
YLDs (Years Lived with Disability)	Central Asia	Female	Age-standardized	All causes	Fracture of face bones	Percent	1995	0.000122378	0.000159756	9.16E-05
YLDs (Years Lived with Disability)	Central Asia	Both	Age-standardized	All causes	Fracture of face bones	Percent	1995	0.000210094	0.000268701	0.000159947
YLDs (Years Lived with Disability)	Central Asia	Male	Age-standardized	All causes	Fracture of face bones	Rate	1995	3.347021045	4.91281292	2.085382243
YLDs (Years Lived with Disability)	Central Asia	Female	Age-standardized	All causes	Fracture of face bones	Rate	1995	1.371587337	2.047026036	0.840303039
YLDs (Years Lived with Disability)	Central Asia	Both	Age-standardized	All causes	Fracture of face bones	Rate	1995	2.307083722	3.37394476	1.429748087
YLDs (Years Lived with Disability)	High-income Asia Pacific	Male	All Ages	All causes	Fracture of face bones	Number	1996	2262.831789	3342.87703	1390.406294
YLDs (Years Lived with Disability)	High-income Asia Pacific	Female	All Ages	All causes	Fracture of face bones	Number	1996	1840.207068	2752.992277	1137.525175
YLDs (Years Lived with Disability)	High-income Asia Pacific	Both	All Ages	All causes	Fracture of face bones	Number	1996	4103.038857	6076.014387	2496.152569
YLDs (Years Lived with Disability)	High-income Asia Pacific	Male	All Ages	All causes	Fracture of face bones	Percent	1996	0.000256288	0.000325929	0.000190856
YLDs (Years Lived with Disability)	High-income Asia Pacific	Female	All Ages	All causes	Fracture of face bones	Percent	1996	0.000165084	0.000213915	0.00012197
YLDs (Years Lived with Disability)	High-income Asia Pacific	Both	All Ages	All causes	Fracture of face bones	Percent	1996	0.000205387	0.000263861	0.000153964
YLDs (Years Lived with Disability)	High-income Asia Pacific	Male	All Ages	All causes	Fracture of face bones	Rate	1996	2.573877551	3.802384332	1.581529641
YLDs (Years Lived with Disability)	High-income Asia Pacific	Female	All Ages	All causes	Fracture of face bones	Rate	1996	2.049142217	3.065564086	1.266678572
YLDs (Years Lived with Disability)	High-income Asia Pacific	Both	All Ages	All causes	Fracture of face bones	Rate	1996	2.308721896	3.418887304	1.404549723
YLDs (Years Lived with Disability)	High-income Asia Pacific	Male	Age-standardized	All causes	Fracture of face bones	Percent	1996	0.000270873	0.000346293	0.000200435
YLDs (Years Lived with Disability)	High-income Asia Pacific	Female	Age-standardized	All causes	Fracture of face bones	Percent	1996	0.000174676	0.00022846	0.00012799
YLDs (Years Lived with Disability)	High-income Asia Pacific	Both	Age-standardized	All causes	Fracture of face bones	Percent	1996	0.000220146	0.000285611	0.00016263
YLDs (Years Lived with Disability)	High-income Asia Pacific	Male	Age-standardized	All causes	Fracture of face bones	Rate	1996	2.446909206	3.652624941	1.494889582
YLDs (Years Lived with Disability)	High-income Asia Pacific	Female	Age-standardized	All causes	Fracture of face bones	Rate	1996	1.840992125	2.788057366	1.117732743
YLDs (Years Lived with Disability)	High-income Asia Pacific	Both	Age-standardized	All causes	Fracture of face bones	Rate	1996	2.151400785	3.215607573	1.303077827
YLDs (Years Lived with Disability)	East Asia	Male	All Ages	All causes	Fracture of face bones	Number	1994	7698.206392	11244.46696	4784.703426
YLDs (Years Lived with Disability)	East Asia	Female	All Ages	All causes	Fracture of face bones	Number	1994	3550.638429	5298.696072	2204.467592
YLDs (Years Lived with Disability)	East Asia	Both	All Ages	All causes	Fracture of face bones	Number	1994	11248.84482	16432.72006	6992.637752
YLDs (Years Lived with Disability)	East Asia	Male	All Ages	All causes	Fracture of face bones	Percent	1994	0.000137878	0.000175315	0.000104072
YLDs (Years Lived with Disability)	East Asia	Female	All Ages	All causes	Fracture of face bones	Percent	1994	5.68E-05	7.22E-05	4.34E-05
YLDs (Years Lived with Disability)	East Asia	Both	All Ages	All causes	Fracture of face bones	Percent	1994	9.50E-05	0.000120115	7.20E-05
YLDs (Years Lived with Disability)	East Asia	Male	All Ages	All causes	Fracture of face bones	Rate	1994	1.137971028	1.662189473	0.707288633
YLDs (Years Lived with Disability)	East Asia	Female	All Ages	All causes	Fracture of face bones	Rate	1994	0.559751062	0.83532886	0.347529916
YLDs (Years Lived with Disability)	East Asia	Both	All Ages	All causes	Fracture of face bones	Rate	1994	0.858159941	1.253631132	0.533459364
YLDs (Years Lived with Disability)	East Asia	Male	Age-standardized	All causes	Fracture of face bones	Percent	1994	0.000130821	0.000164741	9.96E-05
YLDs (Years Lived with Disability)	East Asia	Female	Age-standardized	All causes	Fracture of face bones	Percent	1994	5.65E-05	7.15E-05	4.33E-05
YLDs (Years Lived with Disability)	East Asia	Both	Age-standardized	All causes	Fracture of face bones	Percent	1994	9.17E-05	0.000115391	6.98E-05
YLDs (Years Lived with Disability)	East Asia	Male	Age-standardized	All causes	Fracture of face bones	Rate	1994	1.149623919	1.675853381	0.72158947
YLDs (Years Lived with Disability)	East Asia	Female	Age-standardized	All causes	Fracture of face bones	Rate	1994	0.576166384	0.853839513	0.359286166
YLDs (Years Lived with Disability)	East Asia	Both	Age-standardized	All causes	Fracture of face bones	Rate	1994	0.869593878	1.270099767	0.546470503
YLDs (Years Lived with Disability)	Southern Sub-Saharan Africa	Male	All Ages	All causes	Fracture of face bones	Number	1995	491.8271425	718.2028871	305.5983298
YLDs (Years Lived with Disability)	Southern Sub-Saharan Africa	Female	All Ages	All causes	Fracture of face bones	Number	1995	272.8573576	400.8178129	169.7688728
YLDs (Years Lived with Disability)	Southern Sub-Saharan Africa	Both	All Ages	All causes	Fracture of face bones	Number	1995	764.6845001	1113.547361	477.29638
YLDs (Years Lived with Disability)	Southern Sub-Saharan Africa	Male	All Ages	All causes	Fracture of face bones	Percent	1995	0.000181865	0.000232817	0.000137691
YLDs (Years Lived with Disability)	Southern Sub-Saharan Africa	Female	All Ages	All causes	Fracture of face bones	Percent	1995	8.24E-05	0.0001068	6.19E-05
YLDs (Years Lived with Disability)	Southern Sub-Saharan Africa	Both	All Ages	All causes	Fracture of face bones	Percent	1995	0.000127149	0.000163308	9.60E-05
YLDs (Years Lived with Disability)	Southern Sub-Saharan Africa	Male	All Ages	All causes	Fracture of face bones	Rate	1995	1.73804989	2.538030826	1.079942723
YLDs (Years Lived with Disability)	Southern Sub-Saharan Africa	Female	All Ages	All causes	Fracture of face bones	Rate	1995	0.90125211	1.32390749	0.560749236
YLDs (Years Lived with Disability)	Southern Sub-Saharan Africa	Both	All Ages	All causes	Fracture of face bones	Rate	1995	1.305523731	1.901127204	0.814874306
YLDs (Years Lived with Disability)	Southern Sub-Saharan Africa	Male	Age-standardized	All causes	Fracture of face bones	Percent	1995	0.000177781	0.000226554	0.000136042
YLDs (Years Lived with Disability)	Southern Sub-Saharan Africa	Female	Age-standardized	All causes	Fracture of face bones	Percent	1995	8.07E-05	0.000103009	6.08E-05
YLDs (Years Lived with Disability)	Southern Sub-Saharan Africa	Both	Age-standardized	All causes	Fracture of face bones	Percent	1995	0.000123998	0.000156367	9.55E-05
YLDs (Years Lived with Disability)	Southern Sub-Saharan Africa	Male	Age-standardized	All causes	Fracture of face bones	Rate	1995	2.086860826	3.023823224	1.307910162
YLDs (Years Lived with Disability)	Southern Sub-Saharan Africa	Female	Age-standardized	All causes	Fracture of face bones	Rate	1995	1.020620527	1.489228194	0.639373162
YLDs (Years Lived with Disability)	Southern Sub-Saharan Africa	Both	Age-standardized	All causes	Fracture of face bones	Rate	1995	1.51466515	2.196872475	0.956703606
YLDs (Years Lived with Disability)	Central Latin America	Male	All Ages	All causes	Fracture of face bones	Number	1995	748.9941935	1078.952936	469.6732345
YLDs (Years Lived with Disability)	Central Latin America	Female	All Ages	All causes	Fracture of face bones	Number	1995	340.849358	511.9389527	208.2677236
YLDs (Years Lived with Disability)	Central Latin America	Both	All Ages	All causes	Fracture of face bones	Number	1995	1089.843552	1596.802466	675.4314253
YLDs (Years Lived with Disability)	Central Latin America	Male	All Ages	All causes	Fracture of face bones	Percent	1995	0.000109474	0.000139832	8.28E-05
YLDs (Years Lived with Disability)	Central Latin America	Female	All Ages	All causes	Fracture of face bones	Percent	1995	4.14E-05	5.48E-05	3.03E-05
YLDs (Years Lived with Disability)	Central Latin America	Both	All Ages	All causes	Fracture of face bones	Percent	1995	7.23E-05	9.29E-05	5.44E-05
YLDs (Years Lived with Disability)	Central Latin America	Male	All Ages	All causes	Fracture of face bones	Rate	1995	0.831615713	1.197972191	0.52148287
YLDs (Years Lived with Disability)	Central Latin America	Female	All Ages	All causes	Fracture of face bones	Rate	1995	0.367900189	0.552567969	0.224796477
YLDs (Years Lived with Disability)	Central Latin America	Both	All Ages	All causes	Fracture of face bones	Rate	1995	0.596481073	0.873944198	0.369669629
YLDs (Years Lived with Disability)	Central Latin America	Male	Age-standardized	All causes	Fracture of face bones	Percent	1995	0.000109879	0.000138325	8.38E-05
YLDs (Years Lived with Disability)	Central Latin America	Female	Age-standardized	All causes	Fracture of face bones	Percent	1995	4.24E-05	5.52E-05	3.13E-05
YLDs (Years Lived with Disability)	Central Latin America	Both	Age-standardized	All causes	Fracture of face bones	Percent	1995	7.29E-05	9.28E-05	5.53E-05
YLDs (Years Lived with Disability)	Central Latin America	Male	Age-standardized	All causes	Fracture of face bones	Rate	1995	1.000484119	1.425858771	0.632198671
YLDs (Years Lived with Disability)	Central Latin America	Female	Age-standardized	All causes	Fracture of face bones	Rate	1995	0.439566009	0.653309168	0.270474216
YLDs (Years Lived with Disability)	Central Latin America	Both	Age-standardized	All causes	Fracture of face bones	Rate	1995	0.710511795	1.026103913	0.446888257
YLDs (Years Lived with Disability)	Global	Male	All Ages	All causes	Fracture of face bones	Number	1993	50581.84039	73751.59966	31362.79511
YLDs (Years Lived with Disability)	Global	Female	All Ages	All causes	Fracture of face bones	Number	1993	28151.87941	41389.25536	17554.76971
YLDs (Years Lived with Disability)	Global	Both	All Ages	All causes	Fracture of face bones	Number	1993	78733.71979	114139.3842	48826.09964
YLDs (Years Lived with Disability)	Global	Male	All Ages	All causes	Fracture of face bones	Percent	1993	0.000184327	0.000230276	0.000140051
YLDs (Years Lived with Disability)	Global	Female	All Ages	All causes	Fracture of face bones	Percent	1993	8.89E-05	0.000112832	6.77E-05
YLDs (Years Lived with Disability)	Global	Both	All Ages	All causes	Fracture of face bones	Percent	1993	0.000133168	0.000168335	0.000101703
YLDs (Years Lived with Disability)	Global	Male	All Ages	All causes	Fracture of face bones	Rate	1993	1.77888441	2.593728694	1.102980572
YLDs (Years Lived with Disability)	Global	Female	All Ages	All causes	Fracture of face bones	Rate	1993	1.006730494	1.480108127	0.627770591
YLDs (Years Lived with Disability)	Global	Both	All Ages	All causes	Fracture of face bones	Rate	1993	1.396031124	2.023810552	0.865737767
YLDs (Years Lived with Disability)	Global	Male	Age-standardized	All causes	Fracture of face bones	Percent	1993	0.000181804	0.000226096	0.00013869
YLDs (Years Lived with Disability)	Global	Female	Age-standardized	All causes	Fracture of face bones	Percent	1993	9.01E-05	0.000114097	6.89E-05
YLDs (Years Lived with Disability)	Global	Both	Age-standardized	All causes	Fracture of face bones	Percent	1993	0.000133277	0.000167186	0.000101802
YLDs (Years Lived with Disability)	Global	Male	Age-standardized	All causes	Fracture of face bones	Rate	1993	1.927671634	2.812098759	1.199638451
YLDs (Years Lived with Disability)	Global	Female	Age-standardized	All causes	Fracture of face bones	Rate	1993	1.077089638	1.581341741	0.675969434
YLDs (Years Lived with Disability)	Global	Both	Age-standardized	All causes	Fracture of face bones	Rate	1993	1.503326467	2.174027318	0.94361485
YLDs (Years Lived with Disability)	Eastern Europe	Male	All Ages	All causes	Fracture of face bones	Number	1995	6032.767986	8878.356573	3651.630563
YLDs (Years Lived with Disability)	Eastern Europe	Female	All Ages	All causes	Fracture of face bones	Number	1995	3246.443972	4763.185353	2002.50391
YLDs (Years Lived with Disability)	Eastern Europe	Both	All Ages	All causes	Fracture of face bones	Number	1995	9279.211958	13614.64199	5669.478116
YLDs (Years Lived with Disability)	Eastern Europe	Male	All Ages	All causes	Fracture of face bones	Percent	1995	0.000478372	0.000606918	0.000360795
YLDs (Years Lived with Disability)	Eastern Europe	Female	All Ages	All causes	Fracture of face bones	Percent	1995	0.000191526	0.000246934	0.000144661
YLDs (Years Lived with Disability)	Eastern Europe	Both	All Ages	All causes	Fracture of face bones	Percent	1995	0.00031387	0.000399871	0.000234795
YLDs (Years Lived with Disability)	Eastern Europe	Male	All Ages	All causes	Fracture of face bones	Rate	1995	5.71711047	8.413806969	3.460563273
YLDs (Years Lived with Disability)	Eastern Europe	Female	All Ages	All causes	Fracture of face bones	Rate	1995	2.704674733	3.968301066	1.668324412
YLDs (Years Lived with Disability)	Eastern Europe	Both	All Ages	All causes	Fracture of face bones	Rate	1995	4.113998935	6.036140019	2.513599974
YLDs (Years Lived with Disability)	Eastern Europe	Male	Age-standardized	All causes	Fracture of face bones	Percent	1995	0.000474703	0.000605791	0.000358639
YLDs (Years Lived with Disability)	Eastern Europe	Female	Age-standardized	All causes	Fracture of face bones	Percent	1995	0.000203611	0.000265381	0.000150806
YLDs (Years Lived with Disability)	Eastern Europe	Both	Age-standardized	All causes	Fracture of face bones	Percent	1995	0.000326158	0.000419581	0.000243323
YLDs (Years Lived with Disability)	Eastern Europe	Male	Age-standardized	All causes	Fracture of face bones	Rate	1995	5.422321621	7.958228917	3.280846942
YLDs (Years Lived with Disability)	Eastern Europe	Female	Age-standardized	All causes	Fracture of face bones	Rate	1995	2.409841901	3.619512283	1.475931506
YLDs (Years Lived with Disability)	Eastern Europe	Both	Age-standardized	All causes	Fracture of face bones	Rate	1995	3.798346899	5.616087936	2.316625476
YLDs (Years Lived with Disability)	Southern Latin America	Male	All Ages	All causes	Fracture of face bones	Number	1995	671.1611283	982.8437702	412.472358
YLDs (Years Lived with Disability)	Southern Latin America	Female	All Ages	All causes	Fracture of face bones	Number	1995	324.8321006	489.6157358	198.9325668
YLDs (Years Lived with Disability)	Southern Latin America	Both	All Ages	All causes	Fracture of face bones	Number	1995	995.9932289	1464.282401	613.7492942
YLDs (Years Lived with Disability)	Southern Latin America	Male	All Ages	All causes	Fracture of face bones	Percent	1995	0.000265963	0.000341192	0.000197822
[truncated: 32,021 more rows]
[truncated: 4 more columns]
