# Supplementary material for: Trends in the incidence, prevalence and years lived with disability of facial fracture at global, regional and national levels from 1990 to 2017
Source: PeerJ. 2021 Jan 19;9:e10693. doi: 10.7717/peerj.10693 (PMC7821785; doi:10.7717/peerj.10693)
Supplement: Supplemental Information 3 [file peerj-09-10693-s003.csv]

"location"	"APC"	"APC 95% LCL"	"APC 95% UCL"	mm
Afghanistan	0.4	-1.2	1.9	incidence
Afghanistan	-0.9	-1.3	-0.5	prevalence
Afghanistan	-0.9	-1.3	-0.4	YLD
Albania	0.1	-0.4	0.7	incidence
Albania	0.3	0	0.5	prevalence
Albania	0.2	-0.1	0.5	YLD
Algeria	-0.6	-1.1	-0.2	incidence
Algeria	-0.3	-0.5	-0.1	prevalence
Algeria	-0.3	-0.5	-0.1	YLD
American Samoa	1.1	0.4	1.9	incidence
American Samoa	1.1	0.6	1.5	prevalence
American Samoa	1	0.6	1.5	YLD
Andorra	0.1	0.1	0.2	incidence
Andorra	0.1	0.1	0.2	prevalence
Andorra	0.1	0.1	0.2	YLD
Angola	-3.2	-4.7	-1.6	incidence
Angola	-1.7	-2.4	-0.9	prevalence
Angola	-1.7	-2.5	-1	YLD
Antigua and Barbuda	1	0.9	1.1	incidence
Antigua and Barbuda	1	0.8	1.1	prevalence
Antigua and Barbuda	0.9	0.8	1	YLD
Argentina	0.5	0.4	0.6	incidence
Argentina	0.4	0.4	0.5	prevalence
Argentina	0.4	0.4	0.5	YLD
Armenia	-0.9	-1.6	-0.3	incidence
Armenia	-0.9	-1.4	-0.4	prevalence
Armenia	-0.9	-1.4	-0.4	YLD
Australia	0.5	0.4	0.5	incidence
Australia	0.5	0.4	0.5	prevalence
Australia	0.4	0.4	0.5	YLD
Austria	-0.3	-0.4	-0.2	incidence
Austria	-0.3	-0.4	-0.2	prevalence
Austria	-0.3	-0.4	-0.2	YLD
Azerbaijan	-0.9	-2.1	0.3	incidence
Azerbaijan	-0.4	-1.1	0.4	prevalence
Azerbaijan	-0.4	-1.2	0.4	YLD
Bahrain	0.3	0.2	0.5	incidence
Bahrain	0.1	0	0.2	prevalence
Bahrain	0.1	0	0.2	YLD
Bangladesh	0	-1.6	1.5	incidence
Bangladesh	0	-0.9	1.1	prevalence
Bangladesh	0	-1	1.1	YLD
Barbados	1.1	1	1.2	incidence
Barbados	1	0.9	1.1	prevalence
Barbados	1	0.9	1.1	YLD
Belarus	0.5	0.3	0.7	incidence
Belarus	0.4	0.2	0.6	prevalence
Belarus	0.4	0.2	0.6	YLD
Belgium	0.6	0.4	0.8	incidence
Belgium	0.5	0.3	0.7	prevalence
Belgium	0.5	0.3	0.7	YLD
Belize	0.9	-0.1	1.9	incidence
Belize	1.2	0.6	1.8	prevalence
Belize	1.1	0.5	1.8	YLD
Benin	-0.1	-0.1	-0.1	incidence
Benin	-0.2	-0.2	-0.1	prevalence
Benin	-0.2	-0.2	-0.1	YLD
Bermuda	0.9	0.8	1.1	incidence
Bermuda	0.8	0.6	0.9	prevalence
Bermuda	0.8	0.6	0.9	YLD
Bhutan	-0.1	-0.8	0.6	incidence
Bhutan	0	-0.4	0.3	prevalence
Bhutan	0	-0.4	0.3	YLD
Bolivia	0.1	0	0.3	incidence
Bolivia	0	-0.1	0.2	prevalence
Bolivia	0	-0.1	0.2	YLD
Bosnia and Herzegovina	-1.2	-2.9	0.5	incidence
Bosnia and Herzegovina	-0.2	-1.2	0.8	prevalence
Bosnia and Herzegovina	-0.3	-1.3	0.8	YLD
Botswana	0	-0.1	0.1	incidence
Botswana	0	-0.1	0.1	prevalence
Botswana	0	-0.1	0.1	YLD
Brazil	1.3	1.2	1.4	incidence
Brazil	1.2	1.1	1.3	prevalence
Brazil	1.2	1.1	1.3	YLD
Brunei	0.1	0.1	0.2	incidence
Brunei	0	0	0.1	prevalence
Brunei	0	0	0.1	YLD
Bulgaria	0	-0.2	0.2	incidence
Bulgaria	0	-0.2	0.2	prevalence
Bulgaria	0	-0.2	0.2	YLD
Burkina Faso	0	-0.1	0.1	incidence
Burkina Faso	0	-0.1	0.1	prevalence
Burkina Faso	0	-0.1	0.1	YLD
Burundi	-5.2	-8.8	-1.4	incidence
Burundi	-0.1	-2.4	2.1	prevalence
Burundi	-0.4	-2.7	2	YLD
Cambodia	-0.5	-1.1	0	incidence
Cambodia	-0.8	-0.9	-0.6	prevalence
Cambodia	-0.7	-0.9	-0.5	YLD
Cameroon	0.1	-0.1	0.2	incidence
Cameroon	-0.2	-0.2	-0.1	prevalence
Cameroon	-0.2	-0.2	-0.1	YLD
Canada	0	-0.1	0.1	incidence
Canada	0	-0.1	0.1	prevalence
Canada	0	-0.1	0.1	YLD
Cape Verde	0.4	0.4	0.5	incidence
Cape Verde	0.3	0.3	0.4	prevalence
Cape Verde	0.3	0.3	0.4	YLD
Central African Republic	2.9	1.4	4.4	incidence
Central African Republic	2	1.1	2.9	prevalence
Central African Republic	2	1.1	3	YLD
Chad	-0.3	-1	0.4	incidence
Chad	0	-0.3	0.3	prevalence
Chad	0	-0.4	0.3	YLD
Chile	0.3	0.1	0.4	incidence
Chile	0.1	0	0.3	prevalence
Chile	0.1	0	0.3	YLD
China	1.6	1.5	1.8	incidence
China	1.5	1.4	1.7	prevalence
China	1.5	1.4	1.7	YLD
Colombia	-1.2	-1.4	-1	incidence
Colombia	-0.9	-1.1	-0.8	prevalence
Colombia	-0.9	-1.1	-0.8	YLD
Comoros	-0.7	-1	-0.5	incidence
Comoros	-0.8	-0.9	-0.6	prevalence
Comoros	-0.8	-0.9	-0.6	YLD
Congo	-1.8	-4.1	0.5	incidence
Congo	-0.4	-2	1.1	prevalence
Congo	-0.5	-2.1	1.1	YLD
Costa Rica	0.8	0.6	1	incidence
Costa Rica	0.8	0.6	0.9	prevalence
Costa Rica	0.8	0.6	0.9	YLD
Cote d'Ivoire	-0.1	-0.4	0.1	incidence
Cote d'Ivoire	-0.1	-0.3	0	prevalence
Cote d'Ivoire	-0.1	-0.3	0	YLD
Croatia	-1	-1.7	-0.3	incidence
Croatia	-0.5	-1	0	prevalence
Croatia	-0.5	-1	0	YLD
Cuba	0.9	0.7	1	incidence
Cuba	0.7	0.6	0.9	prevalence
Cuba	0.7	0.6	0.9	YLD
Cyprus	0.1	0	0.2	incidence
Cyprus	0	-0.1	0.1	prevalence
Cyprus	0	-0.1	0.1	YLD
Czech Republic	0.5	0.3	0.7	incidence
Czech Republic	0.5	0.3	0.7	prevalence
Czech Republic	0.5	0.3	0.7	YLD
Democratic Republic of the Congo	-0.9	-2.5	0.7	incidence
Democratic Republic of the Congo	-0.1	-1.1	0.8	prevalence
Democratic Republic of the Congo	-0.2	-1.2	0.8	YLD
Denmark	-0.2	-0.2	-0.1	incidence
Denmark	-0.2	-0.2	-0.1	prevalence
Denmark	-0.1	-0.2	-0.1	YLD
Djibouti	-1.6	-2.4	-0.8	incidence
Djibouti	-1	-1.4	-0.6	prevalence
Djibouti	-1	-1.5	-0.6	YLD
Dominica	1.4	1.1	1.7	incidence
Dominica	1.3	1.2	1.5	prevalence
Dominica	1.3	1.1	1.5	YLD
Dominican Republic	1.6	1.4	1.7	incidence
Dominican Republic	1.5	1.4	1.6	prevalence
Dominican Republic	1.5	1.4	1.6	YLD
Ecuador	0.8	0.6	0.9	incidence
Ecuador	0.6	0.5	0.7	prevalence
Ecuador	0.6	0.5	0.7	YLD
Egypt	0.6	0.4	0.9	incidence
Egypt	0.4	0.2	0.6	prevalence
Egypt	0.4	0.2	0.6	YLD
El Salvador	-0.3	-1	0.4	incidence
El Salvador	-1.2	-1.4	-1	prevalence
El Salvador	-1.2	-1.4	-1	YLD
Equatorial Guinea	0.5	0.4	0.6	incidence
Equatorial Guinea	0.3	0.2	0.4	prevalence
Equatorial Guinea	0.3	0.2	0.4	YLD
Eritrea	-4.3	-7.3	-1.2	incidence
Eritrea	-2.8	-4	-1.6	prevalence
Eritrea	-2.9	-4.2	-1.6	YLD
Estonia	-0.7	-1	-0.5	incidence
Estonia	-0.7	-1	-0.5	prevalence
Estonia	-0.7	-1	-0.5	YLD
Ethiopia	-1.9	-3.3	-0.5	incidence
Ethiopia	-0.9	-1.7	-0.2	prevalence
Ethiopia	-1	-1.7	-0.2	YLD
Federated States of Micronesia	1.2	0.8	1.7	incidence
Federated States of Micronesia	1.2	1	1.5	prevalence
Federated States of Micronesia	1.2	0.9	1.5	YLD
Fiji	1.1	0.9	1.3	incidence
Fiji	1.2	1	1.3	prevalence
Fiji	1.1	1	1.3	YLD
Finland	0.2	-0.2	0.5	incidence
Finland	0.2	-0.2	0.5	prevalence
Finland	0.2	-0.2	0.5	YLD
France	0	-0.1	0	incidence
France	-0.1	-0.1	0	prevalence
France	-0.1	-0.1	0	YLD
Gabon	-0.4	-0.5	-0.4	incidence
Gabon	-0.5	-0.5	-0.4	prevalence
Gabon	-0.4	-0.5	-0.4	YLD
Georgia	-0.5	-1.3	0.2	incidence
Georgia	-0.3	-0.9	0.3	prevalence
Georgia	-0.3	-0.9	0.3	YLD
Germany	0	0	0.1	incidence
Germany	0	-0.1	0.1	prevalence
Germany	0	-0.1	0.1	YLD
Ghana	0.4	0.3	0.4	incidence
Ghana	0.4	0.3	0.4	prevalence
Ghana	0.4	0.3	0.4	YLD
Greece	0	0	0.1	incidence
Greece	0.1	0	0.1	prevalence
Greece	0	0	0.1	YLD
Greenland	-1.4	-1.4	-1.3	incidence
Greenland	-1.4	-1.5	-1.4	prevalence
Greenland	-1.4	-1.5	-1.4	YLD
Grenada	1.1	0.9	1.4	incidence
Grenada	1.1	0.9	1.3	prevalence
Grenada	1.1	0.9	1.3	YLD
Guam	1.1	0.9	1.3	incidence
Guam	1.2	1.1	1.4	prevalence
Guam	1.2	1	1.4	YLD
Guatemala	-0.4	-0.8	-0.1	incidence
Guatemala	-0.9	-1	-0.7	prevalence
Guatemala	-0.9	-1	-0.7	YLD
Guinea	-0.1	-0.6	0.4	incidence
Guinea	0	-0.3	0.2	prevalence
Guinea	0	-0.3	0.2	YLD
Guinea-Bissau	-0.8	-1.7	0.1	incidence
Guinea-Bissau	-0.6	-1.1	-0.1	prevalence
Guinea-Bissau	-0.6	-1.1	-0.1	YLD
Guyana	1.3	1	1.6	incidence
Guyana	1.2	1.1	1.4	prevalence
Guyana	1.2	1.1	1.4	YLD
Haiti	1.3	-1.8	4.6	incidence
Haiti	4.2	1.7	6.7	prevalence
Haiti	4	1.5	6.5	YLD
Honduras	-0.6	-2.5	1.4	incidence
Honduras	0.1	-1.3	1.4	prevalence
Honduras	0	-1.3	1.4	YLD
Hungary	-0.3	-0.5	-0.1	incidence
Hungary	-0.4	-0.6	-0.2	prevalence
Hungary	-0.4	-0.6	-0.2	YLD
Iceland	0.1	-0.1	0.2	incidence
Iceland	0.1	-0.1	0.2	prevalence
Iceland	0.1	-0.1	0.2	YLD
India	0.5	0.4	0.5	incidence
India	0.6	0.6	0.7	prevalence
India	0.6	0.5	0.7	YLD
Indonesia	-0.5	-1.1	0.1	incidence
Indonesia	-0.3	-0.5	0	prevalence
Indonesia	-0.3	-0.5	0	YLD
Iran	-0.1	-0.7	0.4	incidence
Iran	-0.5	-0.7	-0.3	prevalence
Iran	-0.5	-0.7	-0.3	YLD
Iraq	1.5	0	3.1	incidence
Iraq	-0.3	-0.9	0.3	prevalence
Iraq	-0.3	-0.9	0.4	YLD
Ireland	0.1	0	0.2	incidence
Ireland	0.1	0	0.2	prevalence
Ireland	0.1	0	0.2	YLD
Israel	0.3	-0.1	0.8	incidence
Israel	0.4	0.2	0.7	prevalence
Israel	0.4	0.2	0.7	YLD
Italy	-0.6	-0.6	-0.5	incidence
Italy	-0.6	-0.6	-0.5	prevalence
Italy	-0.6	-0.6	-0.5	YLD
Jamaica	1.3	1.2	1.5	incidence
Jamaica	1.3	1.1	1.4	prevalence
Jamaica	1.3	1.1	1.4	YLD
Japan	0.5	0.4	0.6	incidence
Japan	0.5	0.4	0.6	prevalence
Japan	0.5	0.4	0.6	YLD
Jordan	-0.3	-0.5	-0.1	incidence
Jordan	-0.4	-0.6	-0.2	prevalence
Jordan	-0.4	-0.6	-0.2	YLD
Kazakhstan	0.4	0.2	0.6	incidence
Kazakhstan	0.3	0.1	0.6	prevalence
Kazakhstan	0.4	0.1	0.6	YLD
Kenya	0.2	0	0.4	incidence
Kenya	0.1	0	0.3	prevalence
Kenya	0.2	0	0.3	YLD
Kiribati	1.5	0.9	2.1	incidence
Kiribati	1.6	1.2	2	prevalence
Kiribati	1.5	1.1	1.9	YLD
Kuwait	-0.9	-1.7	0	incidence
Kuwait	-0.6	-1	-0.2	prevalence
Kuwait	-0.6	-1.1	-0.1	YLD
Kyrgyzstan	-0.7	-1.1	-0.4	incidence
Kyrgyzstan	-0.7	-1.1	-0.3	prevalence
Kyrgyzstan	-0.7	-1	-0.3	YLD
Laos	0.3	-0.1	0.7	incidence
Laos	0.4	0.2	0.6	prevalence
Laos	0.4	0.2	0.6	YLD
Latvia	-0.6	-0.8	-0.3	incidence
Latvia	-0.6	-0.9	-0.4	prevalence
Latvia	-0.6	-0.9	-0.4	YLD
Lebanon	0.2	-0.3	0.8	incidence
Lebanon	-0.9	-1.1	-0.7	prevalence
Lebanon	-0.9	-1.1	-0.6	YLD
Lesotho	0.8	0.6	1	incidence
Lesotho	0.9	0.8	1	prevalence
Lesotho	0.9	0.7	1	YLD
Liberia	-5.5	-8	-3	incidence
Liberia	-2.5	-3.9	-1.1	prevalence
Liberia	-2.7	-4.1	-1.2	YLD
Libya	2.2	-0.2	4.8	incidence
Libya	2.2	0.5	4	prevalence
Libya	2.2	0.4	4	YLD
Lithuania	0.1	-0.2	0.3	incidence
Lithuania	0	-0.2	0.3	prevalence
Lithuania	0	-0.2	0.3	YLD
Luxembourg	-0.7	-0.7	-0.6	incidence
Luxembourg	-0.5	-0.6	-0.5	prevalence
Luxembourg	-0.6	-0.6	-0.5	YLD
Macedonia	0.4	0.2	0.6	incidence
Macedonia	0.5	0.3	0.7	prevalence
Macedonia	0.5	0.3	0.7	YLD
Madagascar	-0.5	-0.7	-0.3	incidence
Madagascar	-0.6	-0.7	-0.5	prevalence
Madagascar	-0.6	-0.7	-0.4	YLD
Malawi	-0.2	-0.3	-0.1	incidence
Malawi	-0.3	-0.4	-0.2	prevalence
Malawi	-0.3	-0.3	-0.2	YLD
Malaysia	0.9	0.7	1.1	incidence
Malaysia	0.8	0.6	1.1	prevalence
Malaysia	0.8	0.6	1.1	YLD
Maldives	0.8	-0.3	1.8	incidence
Maldives	0.7	0.1	1.3	prevalence
Maldives	0.7	0.1	1.3	YLD
Mali	-1.2	-2.7	0.3	incidence
Mali	-0.3	-1.2	0.5	prevalence
Mali	-0.4	-1.3	0.5	YLD
Malta	0.3	0.2	0.4	incidence
Malta	0.4	0.3	0.4	prevalence
Malta	0.4	0.3	0.4	YLD
Marshall Islands	1.4	1.3	1.5	incidence
Marshall Islands	1.4	1.3	1.5	prevalence
Marshall Islands	1.4	1.3	1.5	YLD
Mauritania	-0.4	-0.5	-0.3	incidence
Mauritania	-0.5	-0.6	-0.4	prevalence
Mauritania	-0.5	-0.6	-0.4	YLD
Mauritius	1.5	1.4	1.7	incidence
Mauritius	1.5	1.3	1.6	prevalence
Mauritius	1.4	1.3	1.6	YLD
Mexico	3	2	4	incidence
Mexico	3	2	4.1	prevalence
Mexico	3	2	4	YLD
Moldova	-0.5	-1	0	incidence
Moldova	-0.5	-0.9	0	prevalence
Moldova	-0.5	-0.9	0	YLD
Mongolia	0.8	0.7	1	incidence
Mongolia	0.7	0.5	0.8	prevalence
Mongolia	0.7	0.5	0.8	YLD
Montenegro	0.4	0.2	0.5	incidence
Montenegro	0.4	0.2	0.6	prevalence
Montenegro	0.4	0.2	0.6	YLD
Morocco	0.2	0	0.3	incidence
Morocco	0.1	0	0.2	prevalence
Morocco	0.1	-0.1	0.2	YLD
Mozambique	-0.3	-0.7	0.2	incidence
Mozambique	-0.8	-0.9	-0.6	prevalence
Mozambique	-0.8	-0.9	-0.6	YLD
Myanmar	1.7	-0.1	3.5	incidence
Myanmar	1.5	0.5	2.6	prevalence
Myanmar	1.5	0.4	2.6	YLD
Namibia	-0.2	-0.4	0.1	incidence
Namibia	-0.8	-0.9	-0.7	prevalence
Namibia	-0.8	-0.9	-0.7	YLD
Nepal	0.3	-0.6	1.2	incidence
Nepal	0.4	-0.1	0.9	prevalence
Nepal	0.4	-0.1	0.9	YLD
Netherlands	0.3	0.1	0.5	incidence
Netherlands	0.2	0	0.5	prevalence
Netherlands	0.2	0	0.5	YLD
New Zealand	0.5	0.3	0.6	incidence
New Zealand	0.4	0.3	0.5	prevalence
New Zealand	0.4	0.3	0.5	YLD
Nicaragua	-0.1	-0.5	0.4	incidence
Nicaragua	-1.3	-1.5	-1.2	prevalence
Nicaragua	-1.3	-1.4	-1.1	YLD
Niger	-0.3	-0.5	-0.1	incidence
Niger	-0.3	-0.5	-0.2	prevalence
Niger	-0.3	-0.5	-0.2	YLD
Nigeria	0.4	0.2	0.7	incidence
Nigeria	0.2	0.1	0.3	prevalence
Nigeria	0.2	0.1	0.4	YLD
North Korea	1.6	1.5	1.7	incidence
North Korea	1.6	1.5	1.7	prevalence
North Korea	1.6	1.5	1.7	YLD
Northern Mariana Islands	0.6	0.4	0.8	incidence
Northern Mariana Islands	0.6	0.4	0.7	prevalence
Northern Mariana Islands	0.5	0.4	0.7	YLD
Norway	0	0	0	incidence
Norway	0	0	0.1	prevalence
Norway	0	0	0.1	YLD
Oman	0.1	-0.1	0.2	incidence
Oman	-0.1	-0.3	0	prevalence
Oman	-0.1	-0.3	0.1	YLD
Pakistan	1.4	0.8	1.9	incidence
Pakistan	1.3	1	1.6	prevalence
Pakistan	1.3	1	1.6	YLD
Palestine	0.5	-2.3	3.3	incidence
Palestine	0.8	-0.4	2	prevalence
Palestine	0.8	-0.5	2	YLD
Panama	0.7	0.6	0.8	incidence
Panama	0.6	0.5	0.8	prevalence
Panama	0.6	0.5	0.8	YLD
Papua New Guinea	0.5	-0.2	1.2	incidence
Papua New Guinea	0.9	0.5	1.2	prevalence
Papua New Guinea	0.8	0.4	1.2	YLD
Paraguay	0.7	0.7	0.8	incidence
Paraguay	0.7	0.6	0.8	prevalence
Paraguay	0.7	0.6	0.8	YLD
Peru	-0.5	-1.2	0.2	incidence
Peru	-0.2	-0.6	0.1	prevalence
Peru	-0.3	-0.6	0.1	YLD
Philippines	0.9	0.7	1.2	incidence
Philippines	1.1	1	1.2	prevalence
Philippines	1.1	0.9	1.2	YLD
Poland	0.2	0	0.4	incidence
Poland	0.1	0	0.3	prevalence
Poland	0.1	0	0.3	YLD
Portugal	-1.2	-1.3	-1.2	incidence
Portugal	-1.2	-1.3	-1.2	prevalence
Portugal	-1.2	-1.3	-1.2	YLD
Puerto Rico	1.6	1	2.2	incidence
Puerto Rico	1.3	0.9	1.6	prevalence
Puerto Rico	1.3	0.9	1.6	YLD
Qatar	0.3	0.1	0.4	incidence
Qatar	0.1	0	0.2	prevalence
Qatar	0.1	0	0.3	YLD
Romania	-0.4	-0.6	-0.2	incidence
Romania	-0.5	-0.7	-0.3	prevalence
Romania	-0.5	-0.7	-0.3	YLD
Russian Federation	0.1	-0.1	0.2	incidence
Russian Federation	0.1	0	0.2	prevalence
Russian Federation	0.1	0	0.2	YLD
Rwanda	-4.7	-7.3	-2	incidence
Rwanda	-0.8	-3	1.4	prevalence
Rwanda	-1	-3.2	1.2	YLD
Saint Lucia	1.1	0.9	1.2	incidence
Saint Lucia	1	0.9	1.1	prevalence
Saint Lucia	1	0.8	1.1	YLD
Saint Vincent and the Grenadines	1.5	1.3	1.8	incidence
Saint Vincent and the Grenadines	1.5	1.4	1.7	prevalence
Saint Vincent and the Grenadines	1.5	1.4	1.7	YLD
Samoa	1.5	0.5	2.6	incidence
Samoa	1.6	1	2.2	prevalence
Samoa	1.6	1	2.2	YLD
Sao Tome and Principe	0.2	0.1	0.2	incidence
Sao Tome and Principe	0.1	0.1	0.1	prevalence
Sao Tome and Principe	0.1	0.1	0.1	YLD
Saudi Arabia	0.2	0.1	0.3	incidence
Saudi Arabia	-0.1	-0.2	0	prevalence
Saudi Arabia	0	-0.1	0	YLD
Senegal	-0.5	-0.7	-0.3	incidence
Senegal	-0.3	-0.4	-0.2	prevalence
Senegal	-0.3	-0.4	-0.3	YLD
Serbia	0.3	-0.4	1.1	incidence
Serbia	0.5	0	0.9	prevalence
Serbia	0.5	0	0.9	YLD
Seychelles	1.1	0.9	1.3	incidence
Seychelles	1.1	0.9	1.2	prevalence
Seychelles	1.1	0.9	1.2	YLD
Sierra Leone	-3.7	-5.7	-1.7	incidence
Sierra Leone	-1.3	-2.5	-0.1	prevalence
Sierra Leone	-1.4	-2.6	-0.2	YLD
Singapore	0	0	0.1	incidence
Singapore	0.1	0.1	0.2	prevalence
Singapore	0.1	0.1	0.2	YLD
Slovakia	-0.1	-0.3	0.1	incidence
Slovakia	-0.1	-0.3	0.1	prevalence
Slovakia	-0.1	-0.3	0.1	YLD
Slovenia	0.5	0.3	0.7	incidence
Slovenia	0.5	0.3	0.7	prevalence
Slovenia	0.5	0.3	0.7	YLD
Solomon Islands	1.1	0.7	1.4	incidence
Solomon Islands	1.1	0.9	1.3	prevalence
Solomon Islands	1.1	0.9	1.3	YLD
Somalia	0	-1.4	1.4	incidence
Somalia	-0.1	-0.9	0.6	prevalence
Somalia	-0.1	-0.9	0.7	YLD
South Africa	-0.6	-0.7	-0.5	incidence
South Africa	-0.6	-0.8	-0.5	prevalence
South Africa	-0.6	-0.8	-0.5	YLD
South Korea	-0.7	-0.7	-0.6	incidence
South Korea	-0.7	-0.8	-0.7	prevalence
South Korea	-0.7	-0.8	-0.7	YLD
South Sudan	0.3	-1.2	1.8	incidence
South Sudan	0.7	-0.1	1.5	prevalence
South Sudan	0.7	-0.1	1.5	YLD
Spain	-0.1	-0.2	0	incidence
Spain	-0.1	-0.2	0	prevalence
Spain	-0.1	-0.2	0	YLD
Sri Lanka	-2.9	-5	-0.8	incidence
Sri Lanka	-0.3	-1.4	0.7	prevalence
Sri Lanka	-0.4	-1.5	0.6	YLD
Sudan	-1.2	-2.3	0	incidence
Sudan	-0.2	-0.8	0.4	prevalence
Sudan	-0.3	-0.9	0.3	YLD
Suriname	1.2	1.1	1.3	incidence
Suriname	0.9	0.8	1	prevalence
Suriname	0.9	0.8	1	YLD
Swaziland	0.5	0.3	0.7	incidence
Swaziland	0.5	0.3	0.7	prevalence
Swaziland	0.5	0.3	0.7	YLD
Sweden	0.3	0.2	0.4	incidence
Sweden	0.3	0.2	0.4	prevalence
Sweden	0.3	0.2	0.4	YLD
Switzerland	-1.1	-1.1	-1	incidence
Switzerland	-1	-1.1	-0.9	prevalence
Switzerland	-1	-1.1	-0.9	YLD
Syria	9.2	5.8	12.6	incidence
Syria	6.6	4.1	9.1	prevalence
Syria	6.7	4.1	9.3	YLD
Taiwan (Province of China)	-0.1	-0.3	0.1	incidence
Taiwan (Province of China)	0.1	0	0.2	prevalence
Taiwan (Province of China)	0.1	0	0.2	YLD
Tajikistan	-2.2	-3.9	-0.4	incidence
Tajikistan	-1.2	-2.3	-0.1	prevalence
Tajikistan	-1.2	-2.4	-0.1	YLD
Tanzania	0	-0.1	0.1	incidence
Tanzania	-0.1	-0.2	0.1	prevalence
Tanzania	-0.1	-0.2	0.1	YLD
Thailand	0.4	0.2	0.5	incidence
Thailand	0.3	0.1	0.4	prevalence
Thailand	0.3	0.2	0.4	YLD
The Bahamas	1.1	0.9	1.3	incidence
The Bahamas	0.9	0.8	1.1	prevalence
The Bahamas	0.9	0.8	1.1	YLD
The Gambia	0.1	-0.1	0.3	incidence
The Gambia	-0.1	-0.2	0	prevalence
The Gambia	-0.1	-0.2	0	YLD
Timor-Leste	-6.3	-9	-3.5	incidence
Timor-Leste	-1.8	-3	-0.4	prevalence
Timor-Leste	-1.9	-3.3	-0.6	YLD
Togo	-0.1	-0.4	0.2	incidence
Togo	-0.2	-0.3	0	prevalence
Togo	-0.1	-0.3	0	YLD
Tonga	1.3	0.8	1.8	incidence
Tonga	1.4	1.1	1.7	prevalence
Tonga	1.4	1.1	1.7	YLD
Trinidad and Tobago	1.8	1.4	2.1	incidence
Trinidad and Tobago	1.6	1.4	1.9	prevalence
Trinidad and Tobago	1.6	1.4	1.9	YLD
Tunisia	0.1	0	0.3	incidence
Tunisia	-0.1	-0.1	0	prevalence
Tunisia	0	-0.1	0.1	YLD
Turkey	-0.8	-1.5	-0.1	incidence
Turkey	-0.6	-1	-0.2	prevalence
Turkey	-0.6	-1	-0.2	YLD
Turkmenistan	0.5	0	0.9	incidence
Turkmenistan	0.4	0	0.8	prevalence
Turkmenistan	0.4	0	0.8	YLD
Uganda	-0.2	-0.6	0.2	incidence
Uganda	-0.5	-0.7	-0.4	prevalence
Uganda	-0.5	-0.6	-0.3	YLD
Ukraine	-0.1	-0.5	0.3	incidence
Ukraine	-0.2	-0.5	0.2	prevalence
Ukraine	-0.1	-0.5	0.2	YLD
United Arab Emirates	-0.2	-0.3	-0.1	incidence
United Arab Emirates	-0.3	-0.3	-0.2	prevalence
United Arab Emirates	-0.3	-0.3	-0.2	YLD
United Kingdom	0.4	0.3	0.4	incidence
United Kingdom	0.4	0.3	0.4	prevalence
United Kingdom	0.4	0.3	0.4	YLD
United States	-2	-2.5	-1.6	incidence
United States	-1.9	-2.4	-1.5	prevalence
United States	-2	-2.4	-1.5	YLD
Uruguay	0.3	0.2	0.4	incidence
Uruguay	0.2	0.1	0.3	prevalence
Uruguay	0.2	0.1	0.3	YLD
Uzbekistan	0.2	-0.1	0.5	incidence
Uzbekistan	0.2	-0.1	0.5	prevalence
Uzbekistan	0.2	-0.1	0.5	YLD
Vanuatu	1	0.1	1.8	incidence
Vanuatu	1.2	0.7	1.7	prevalence
Vanuatu	1.1	0.6	1.6	YLD
Venezuela	0.4	-0.8	1.7	incidence
Venezuela	0.8	-0.1	1.6	prevalence
Venezuela	0.7	-0.1	1.6	YLD
Vietnam	1.2	1.1	1.3	incidence
Vietnam	1.2	1.1	1.2	prevalence
Vietnam	1.2	1.1	1.2	YLD
Virgin Islands, U.S.	1.1	0.9	1.3	incidence
Virgin Islands, U.S.	1	0.9	1.1	prevalence
Virgin Islands, U.S.	1	0.9	1.1	YLD
Yemen	1.8	0.7	2.9	incidence
Yemen	0.8	0.1	1.4	prevalence
Yemen	0.8	0.2	1.5	YLD
Zambia	-0.4	-0.5	-0.3	incidence
Zambia	-0.4	-0.5	-0.4	prevalence
Zambia	-0.4	-0.5	-0.4	YLD
Zimbabwe	0.5	0.4	0.7	incidence
Zimbabwe	0.6	0.5	0.7	prevalence
Zimbabwe	0.6	0.5	0.7	YLD
