# Supplementary material for: Trends in the incidence, prevalence and years lived with disability of facial fracture at global, regional and national levels from 1990 to 2017
Source: PeerJ. 2021 Jan 19;9:e10693. doi: 10.7717/peerj.10693 (PMC7821785; doi:10.7717/peerj.10693)
Supplement: Supplemental Information 4 [file peerj-09-10693-s004.csv]

region	EAPC	p	low	up
Global	0.0000	0.6640	-0.1998	0.1001
High SDI	-0.4988	0.0000	-0.6976	-0.2996
High-Middle SDI	0.2002	0.0580	0.0000	0.4008
Low SDI	-0.5982	0.0320	-1.0940	-0.1000
Low-Middle SDI	0.5013	0.0000	0.4008	0.7025
Middle	1.0050	0.0000	0.8032	1.2072
Andean Latin America	-0.0817	0.6991	-0.5103	0.3488
Australasia	0.4246	0.0000	0.3830	0.4662
Caribbean	1.6437	0.0621	-0.0883	3.4057
Central Asia	-0.3853	0.1682	-0.9415	0.1740
Central Europe	-0.0631	0.5815	-0.2953	0.1695
Central Latin America	1.0955	0.0002	0.5629	1.6310
Central Sub-Saharan Africa	-1.4901	0.0372	-2.8648	-0.0960
East Asia	1.6023	0.0000	1.4302	1.7746
Eastern Europe	0.0542	0.4848	-0.1029	0.2116
Eastern Sub-Saharan Africa	-1.5677	0.0002	-2.2967	-0.8333
High-income Asia Pacific	0.1061	0.0181	0.0196	0.1926
High-income North America	-1.8716	0.0000	-2.2886	-1.4528
North Africa and Middle East	0.9976	0.0004	0.4889	1.5088
Oceania	0.6638	0.0182	0.1223	1.2082
South Asia	0.3783	0.0194	0.0662	0.6914
Southeast Asia	0.3436	0.2333	-0.2345	0.9250
Southern Latin America	0.4491	0.0000	0.4023	0.4960
Southern Sub-Saharan Africa	-0.4744	0.0077	-0.8105	-0.1371
Tropical Latin America	1.2398	0.0000	1.0846	1.3953
Western Europe	-0.2914	0.4381	-1.0481	0.4711
Western Sub-Saharan Africa	-0.1574	0.1538	-0.3773	0.0629
global	-0.0731	0.2780	-0.1998	0.0627
high	-0.4767	0.0000	-0.6483	-0.2996
high middle	0.0624	0.4550	-0.1000	0.2002
low	-0.1000	0.2333	-0.3992	0.1001
lowmiddle	0.5013	0.0000	0.5013	0.6018
middle	0.8314	0.0000	0.7025	1.0050
Andean Latin America	0.0196	0.8719	-0.2270	0.2667
Australasia	0.4246	0.0000	0.3830	0.4662
Caribbean	2.0371	0.0020	0.8139	3.2752
Central Asia	-0.1737	0.3759	-0.5688	0.2230
Central Europe	-0.0228	0.8154	-0.2211	0.1760
Central Latin America	1.0886	0.0000	0.6352	1.5441
Central Sub-Saharan Africa	-0.5663	0.1430	-1.3317	0.2051
East Asia	1.4832	0.0000	1.3326	1.6340
Eastern Europe	0.0493	0.5045	-0.1004	0.1993
Eastern Sub-Saharan Africa	-0.7318	0.0004	-1.1021	-0.3601
High-income Asia Pacific	0.1400	0.0013	0.0602	0.2199
High-income North America	-1.7972	0.0000	-2.2053	-1.3874
North Africa and Middle East	0.3125	0.0379	0.0188	0.6071
Oceania	0.9487	0.0000	0.6415	1.2568
South Asia	0.6003	0.0000	0.4320	0.7690
Southeast Asia	0.3886	0.0003	0.1952	0.5823
Southern Latin America	0.3489	0.0000	0.3032	0.3945
Southern Sub-Saharan Africa	-0.4121	0.0000	-0.5556	-0.2684
Tropical Latin America	1.2398	0.0000	1.0846	1.3953
Western Europe	-0.0567	0.0007	-0.0868	-0.0265
Western Sub-Saharan Africa	-0.0459	0.3716	-0.1495	0.0579
global	-0.1000	0.2630	-0.1998	0.1001
high	-0.4988	0.0000	-0.5982	-0.2996
high middle	0.1001	0.5450	-0.1186	0.2198
low	-0.1331	0.2608	-0.3706	0.1001
lowmiddle	0.5503	0.0000	0.4554	0.6453
middle	0.8368	0.0000	0.6898	1.0050
Andean Latin America	0.0210	0.8601	-0.2215	0.2642
Australasia	0.4298	0.0000	0.4008	0.5013
Caribbean	2.0879	0.0014	0.8824	3.3078
Central Asia	-0.1627	0.3997	-0.5522	0.2283
Central Europe	-0.0244	0.8034	-0.2234	0.1750
Central Latin America	1.0928	0.0000	0.6382	1.5494
Central Sub-Saharan Africa	-0.5194	0.1619	-1.2563	0.2230
East Asia	1.4965	0.0000	1.3441	1.6493
Eastern Europe	0.0496	0.5020	-0.1001	0.1995
Eastern Sub-Saharan Africa	-0.7007	0.0004	-1.0571	-0.3430
High-income Asia Pacific	0.1418	0.0012	0.0619	0.2218
High-income North America	-1.7840	0.0000	-2.1925	-1.3737
North Africa and Middle East	0.2838	0.0514	-0.0019	0.5703
Oceania	0.9834	0.0000	0.6850	1.2827
South Asia	0.6096	0.0000	0.4454	0.7741
Southeast Asia	0.4009	0.0002	0.2137	0.5883
Southern Latin America	0.3471	0.0000	0.3008	0.3935
Southern Sub-Saharan Africa	-0.4059	0.0000	-0.5554	-0.2561
Tropical Latin America	1.1945	0.0000	1.0872	1.3019
Western Europe	-0.0572	0.0006	-0.0875	-0.0269
Western Sub-Saharan Africa	-0.0446	0.3626	-0.1435	0.0544
