# Supplementary material for: Trends in the incidence, prevalence and years lived with disability of facial fracture at global, regional and national levels from 1990 to 2017
Source: PeerJ. 2021 Jan 19;9:e10693. doi: 10.7717/peerj.10693 (PMC7821785; doi:10.7717/peerj.10693)
Supplement: Supplemental Information 5 [file peerj-09-10693-s005.xlsx]

## Sheet: Prevalence
	1990						2017						1990-2017
	prevalent cases No.×10³			ASPR per 100,000 No.			prevalent cases No.×10³			ASPR per 100,000 No.			CIC NO.	EAPC No.
	mean	lower 95% UI	upper 95% UI	mean	lower 95% UI	upper 95% UI	mean	lower 95% UI	upper 95% UI	mean	lower 95% UI	upper 95% UI		mean	lower 95% CI	upper 95% CI
Global	1178.64	1354.05	1032.41	23.874	27.2965	21.0998	1819.73	2091.62	1609.42	23.2009	26.7299	20.4524	0.54393	-0.09995	-0.1998	0.10005
socia-demographic index
High SDI	397.014	458.716	348.261	38.4499	45.1929	33.2883	475.199	544.481	420.916	34.7518	40.967	30.0631	0.196933	-0.498752	-0.598204	-0.29955
High-middle SDI	323.551	374.879	283.903	30.2127	34.9156	26.5944	453.558	517.635	402.694	29.2708	33.8097	25.6687	0.401813	0.10005	-0.118603	0.219811
Middle SDI	187.353	215.028	163.825	13.607	15.3873	12.0813	364.245	418.366	322.625	16.6566	19.2087	14.7018	0.944162	0.83679	0.689837	1.00502
Low-middle SDI	147.764	174.799	126.199	16.8158	19.5146	14.6584	300.831	352.338	259.456	19.4517	22.5668	16.9595	1.03589	0.550279	0.455372	0.645276
Low SDI	119.943	158.455	95.9359	20.9331	26.4508	17.4451	219.785	270.384	184.916	20.556	25.0333	17.542	0.83242	-0.133057	-0.370551	0.10005
region
Andean Latin America	5.09584	6.68684	4.10245	15.2887	19.3902	12.6703	8.46301	9.95365	7.32977	14.3121	16.7935	12.403	0.660768	0.021025	-0.221535	0.264174
Australasia	11.7271	13.7504	10.1824	56.3844	66.9517	48.595	19.5216	22.7617	17.0228	61.7476	73.4437	52.6969	0.664652	0.429795	0.400801	0.501252
Caribbean	3.7601	4.37764	3.26089	11.6368	13.474	10.175	8.42953	10.5244	6.98237	17.5322	21.9224	14.4786	1.24184	2.08792	0.882397	3.30784
Central Asia	24.3501	28.9871	20.8217	38.5816	45.278	33.4262	33.5503	39.7506	28.9264	37.6244	44.4706	32.5894	0.37783	-0.162713	-0.552233	0.228332
Central Europe	91.5024	108.771	78.6244	69.6698	83.7732	59.3106	92.3869	108.397	80.5409	67.6186	81.6428	57.3799	0.0096669	-0.0243798	-0.223401	0.175039
Central Latin America	20.9003	25.1955	17.5736	15.7232	18.4768	13.4969	37.303	44.0393	32.2393	14.9895	17.6941	12.9523	0.784807	1.09279	0.638226	1.54941
Central Sub-Saharan Africa	8.8949	10.9883	7.45396	20.8785	25.0925	18.0057	20.2965	26.1842	16.6239	21.5194	27.8886	17.866	1.28181	-0.519422	-1.25631	0.222964
East Asia	153.8	175.336	135.562	12.8692	14.4793	11.4408	324.195	364.297	291.06	18.7192	21.445	16.5588	1.1079	1.49655	1.34407	1.64926
Eastern Europe	143.327	166.151	124.926	59.2881	69.6895	51.0453	139.745	161.152	122.815	57.9355	68.8057	49.801	-0.0249853	0.0496019	-0.100094	0.199522
Eastern Sub-Saharan Africa	51.1784	79.0012	36.0456	32.8927	47.5579	24.9179	74.9972	97.4488	61.1273	25.6151	34.2357	21.032	0.465406	-0.700703	-1.05713	-0.342996
High-income Asia Pacific	59.8441	69.7044	51.9859	33.1773	39.2493	28.4681	80.1456	91.9291	70.9268	35.0426	42.0714	30.0196	0.33924	0.141848	0.061935	0.221824
High-income North America	127.978	148.082	111.515	43.0334	50.3412	37.2037	132.599	151.321	117.213	30.4828	35.324	26.6064	0.0361021	-1.78395	-2.1925	-1.3737
North Africa and Middle East	77.9416	105.951	62.5246	26.473	35.4941	21.5644	159.838	221.217	123.889	27.8	38.6857	21.7538	1.05074	0.283798	-0.00186754	0.57028
Oceania	0.694062	0.812424	0.594674	13.1714	14.9512	11.6395	1.96335	2.26952	1.70251	18.2354	20.6809	16.1557	1.82878	0.98337	0.684957	1.28267
South Asia	143.116	168.323	122.681	15.566	17.8844	13.5944	303.065	353.59	264.03	18.3814	21.3086	16.1244	1.11762	0.609641	0.445422	0.774129
Southeast Asia	43.0991	52.0329	36.4247	10.5594	12.4679	9.15212	81.6532	94.3034	71.5354	12.3105	14.1488	10.8394	0.894545	0.400864	0.213737	0.58834
Southern Latin America	14.0232	16.4703	12.1341	28.7719	33.7111	24.9562	22.0999	25.4088	19.3789	31.8463	37.0309	27.6757	0.57595	0.347119	0.30077	0.393489
Southern Sub-Saharan Africa	10.3805	12.054	8.96223	23.5503	26.8282	20.8324	14.5149	16.6887	12.6921	20.2119	22.9347	17.8593	0.398287	-0.405893	-0.555433	-0.256127
Tropical Latin America	18.2647	21.95	15.4933	14.0421	16.7637	12.0948	40.0816	47.98	34.2173	17.4015	20.837	14.7674	1.19449	1.19446	1.08717	1.30187
Western Europe	142.029	164.292	124.148	33.7703	39.7359	28.956	166.361	192.115	145.619	32.6515	38.6487	27.8142	0.171311	-0.0571775	-0.0874907	-0.0268551
Western Sub-Saharan Africa	26.7293	31.3143	22.9002	17.5527	20.0908	15.504	58.5224	68.1147	50.2048	17.3057	19.7542	15.2338	1.18945	-0.0446105	-0.143491	0.0543683

## Sheet: Incidence
	1990						2017						1990-2017
	Incident cases No.×10³			ASIR per 100,000 No.			Incident cases No.×10³			ASIR per 100,000 No.			CIC NO.	EAPC No.
	mean	lower 95% UI	upper 95% UI	mean	lower 95% UI	upper 95% UI	mean	lower 95% UI	upper 95% UI	mean	lower 95% UI	upper 95% UI		mean	lower 95% CI	upper 95% CI
Global	5405.81	4386.9	6670.24	100.474	81.1049	124.324	7538.66	6116.49	9493.11	98.4656	79.7282	123.479	0.394547	0	-0.1998	0.10005
socia-demographic index
High SDI	1630.33	1272.86	2125.28	175.661	137.381	227.951	1709.5	1307.36	2264.74	157.537	122.268	206.367	0.0485585	-0.498752	-0.697556	-0.29955
High-middle SDI	1428.97	1139.33	1798.34	127.376	101.49	160.704	1749.21	1386.16	2235.91	127.834	101.795	164.046	0.224105	0.2002	0	0.400801
Middle SDI	909.184	742.676	1093.82	57.8713	47.379	69.5942	1511.64	1213.27	1875.59	71.9157	57.9111	88.9258	0.662632	1.00502	0.803209	1.20723
Low-middle SDI	749.743	616.761	906.461	72.9602	59.8988	89.1281	1456.72	1200.21	1777.97	85.5808	70.0909	104.483	0.942956	0.501252	0.400801	0.702456
Low SDI	674.049	519.22	938.39	98.3502	76.0015	133.625	1089.16	886.3	1327.02	86.2745	70.4758	105.143	0.615851	-0.598204	-1.09397	-0.09995
region
Andean Latin America	28.1976	21.1597	40.4039	73.686	55.5975	103.98	38.2007	30.2807	48.2499	62.5393	49.6922	79.0214	0.35475	-0.0817122	-0.510341	0.348763
Australasia	51.2039	40.0898	65.1365	264.173	205.443	340.702	77.1252	58.7313	101.37	290.952	221.928	381.15	0.506238	0.424606	0.383043	0.466188
Caribbean	18.5219	15.0801	22.7706	52.9492	42.7566	65.5707	33.4956	26.8486	41.6459	72.1603	57.8695	89.7584	0.808437	1.64366	-0.0883268	3.40566
Central Asia	122.386	95.119	157.104	173.148	134.279	222.055	154.199	120.104	199.933	167.187	129.63	216.984	0.259937	-0.385315	-0.941473	0.173966
Central Europe	387.032	285.089	523.465	315.865	233.851	424.546	337.91	245.337	464.014	310.026	228.481	420.228	-0.126918	-0.06313	-0.295266	0.169546
Central Latin America	103.472	81.2541	129.247	67.0656	52.4913	84.1633	164.811	126.716	211.666	65.2786	50.3868	83.9513	0.592812	1.09554	0.562893	1.63102
Central Sub-Saharan Africa	46.4563	36.9272	58.3255	87.2621	69.789	109.296	99.5493	80.404	122.693	83.7352	67.6677	103.723	1.14286	-1.49013	-2.86483	-0.0959721
East Asia	684.579	556.553	825.556	52.1222	42.5121	62.6508	1157.96	916.3	1459.55	77.5342	61.842	96.7138	0.691498	1.60227	1.4302	1.77464
Eastern Europe	607.988	475.139	789.516	274.193	213.574	354.382	532.37	407.819	700.276	267.975	205.17	350.669	-0.124374	0.0542092	-0.102936	0.211601
Eastern Sub-Saharan Africa	317.549	208.637	548.571	169.01	113.749	288.683	368.278	297.463	456.04	97.6846	78.6781	119.785	0.159754	-1.56771	-2.29667	-0.833315
High-income Asia Pacific	247.265	189.388	326.564	150.689	115.651	199.52	259.948	194.962	350.17	157.772	119.258	213.525	0.0512929	0.106075	0.0196343	0.192591
High-income North America	515.19	393.305	667.748	189.246	144.713	246.018	481.467	361.683	642.026	131.42	100.595	170.492	-0.0654591	-1.87158	-2.28856	-1.45283
North Africa and Middle East	368.769	301.62	457.218	105.857	85.929	130.783	783.025	582.997	1151.97	126.96	94.4257	187.064	1.12335	0.997597	0.488925	1.50884
Oceania	3.72551	3.08806	4.4345	57.6543	47.6972	68.8643	9.60757	7.83801	11.5685	75.3339	61.353	91.1979	1.57886	0.663783	0.122326	1.20817
South Asia	762.168	624.254	927.782	71.095	57.533	87.2066	1443.65	1176.39	1791.18	81.6313	66.3179	101.912	0.894139	0.378306	0.0662311	0.691355
Southeast Asia	206.848	166.898	262.889	43.3673	35.258	54.732	329.183	265.766	403.67	49.0257	39.7263	60.0373	0.591421	0.343557	-0.234499	0.924962
Southern Latin America	65.1061	50.7789	83.2495	130.99	102.25	167.602	95.9101	76.8147	122.752	149.049	119.662	190.707	0.473135	0.449143	0.40233	0.495978
Southern Sub-Saharan Africa	52.0667	42.5333	63.2173	99.6993	81.5943	121.805	67.9613	55.4115	82.6042	87.0248	71.0341	106.008	0.305276	-0.47441	-0.810546	-0.137135
Tropical Latin America	90.4746	67.8648	119.887	62.0992	46.1504	83.3401	172.309	127.267	235.272	77.2964	56.8028	105.1	0.904504	1.23984	1.08462	1.39531
Western Europe	581.331	452.145	756.384	159.714	124.869	205.995	616.043	474.017	813.742	155.018	120.265	201.54	0.0597105	-0.291414	-1.0481	0.471057
Western Sub-Saharan Africa	145.484	119.311	177.473	77.5249	63.3568	94.673	315.655	259.857	382.659	74.9624	61.594	91.3763	1.16969	-0.157442	-0.377301	0.0629025

## Sheet: YLDs
	1990						2017						1990-2017
	YLDs No.			Age-Standardized YLDs per 100,000 No.			YLDs cases No.			Age-Standardized YLDs per 100,000 No.			CIC NO.	EAPC No.
	mean	lower 95% UI	upper 95% UI	mean	lower 95% UI	upper 95% UI	mean	lower 95% UI	upper 95% UI	mean	lower 95% UI	upper 95% UI		mean	lower 95% CI	upper 95% CI
Global	76508.7	110826	47341.4	1.53969	2.22687	0.958742	117402	169689	73265.7	1.49755	2.16647	0.932189	0.534492	-0.0730743	-0.1998	0.0626592
socia-demographic index
High SDI	25589.8	37676.9	15688.9	2.49259	3.70006	1.51713	30331.8	44613.9	18841.1	2.25205	3.32602	1.37469	0.185306	-0.476709	-0.64828	-0.29955
High-middle SDI	20932.4	30653.2	12899.4	1.94562	2.84732	1.20388	29163.3	42457.8	18075.1	1.89141	2.7609	1.16222	0.393211	0.0624195	-0.09995	0.2002
Middle SDI	12298.1	17966.9	7639.31	0.884626	1.29338	0.551271	23652.9	34585.7	14840.4	1.0814	1.58761	0.677329	0.923298	0.831423	0.702456	1.00502
Low-middle SDI	9650.9	13868.6	5993.35	1.08453	1.551	0.676042	19566.7	28035.4	12173.6	1.2543	1.79291	0.786162	1.02745	0.501252	0.501252	0.601804
Low SDI	7840.12	11695.9	4827.58	1.34817	1.99287	0.847799	14291.8	20425.3	9002.52	1.31894	1.87513	0.841934	0.822908	-0.09995	-0.399201	0.10005
region
Andean Latin America	334.869	514.099	205.696	0.995668	1.49975	0.615504	551.492	804.192	341.407	0.930285	0.576112	1.35486	0.646888	0.0195586	-0.226983	0.26671
Australasia	758.197	1120.67	463.72	3.65678	5.40054	2.21519	1249.98	1852.24	773.333	4.00225	2.44817	6.0175	0.648616	0.424606	0.383043	0.466188
Caribbean	247.005	360.368	151.2	0.76054	1.11268	0.468679	543.088	781.798	343.517	1.13146	0.715301	1.62716	1.1987	2.03712	0.813886	3.27521
Central Asia	1584.36	2351.11	956.758	2.4913	3.68101	1.52227	2175.65	3192.21	1332.1	2.42986	1.49276	3.56158	0.373209	-0.173693	-0.568833	0.223018
Central Europe	5864.97	8790.89	3585.38	4.48138	6.73731	2.68853	5861.03	8694.31	3621.19	4.35723	2.63459	6.53208	-0.000671129	-0.0227817	-0.221145	0.175976
Central Latin America	1368.37	2007.36	860.827	1.01833	1.48745	0.641458	2424.24	3539.54	1512.74	0.971919	0.607644	1.42502	0.771632	1.08861	0.63516	1.54411
Central Sub-Saharan Africa	579.126	848.336	357.112	1.33302	1.9257	0.842945	1317.36	1905.53	828.433	1.37099	0.864423	1.96219	1.27474	-0.56626	-1.33172	0.205144
East Asia	10092	14752.3	6258.67	0.838875	1.22002	0.526694	20983.5	30669.6	13043.2	1.21724	0.748587	1.7887	1.07923	1.48319	1.33261	1.634
Eastern Europe	9205.69	13548.4	5632.99	3.82557	5.67222	2.32136	8910.54	13011.7	5526.21	3.73769	2.26566	5.55115	-0.0320618	0.0493317	-0.100416	0.199304
Eastern Sub-Saharan Africa	3355.97	5735.48	1906.72	2.1239	3.42537	1.28098	4873.88	7017.71	3097.15	1.63451	1.05203	2.33921	0.452304	-0.731796	-1.10206	-0.360144
High-income Asia Pacific	3881.08	5752.07	2360.87	2.15775	3.22451	1.30398	5112.35	7511.33	3200.75	2.27922	1.38077	3.39455	0.317249	0.140023	0.0601694	0.219939
High-income North America	8236.6	12047.7	5106	2.78364	4.10551	1.70904	8451.12	12336.5	5258.08	1.96648	1.20211	2.87206	0.0260448	-1.79719	-2.20528	-1.38739
North Africa and Middle East	5045.15	7268.83	3193.57	1.69269	2.41303	1.08177	10344.8	15711.1	6318.76	1.78689	1.10066	2.70632	1.05044	0.312491	0.0187771	0.607067
Oceania	45.7049	67.5206	28.398	0.854824	1.25411	0.534532	128.053	185.356	79.5979	1.17202	0.731256	1.68268	1.80174	0.948663	0.641469	1.25679
South Asia	9382.92	13738.9	5694.05	1.00638	1.46898	0.621853	19714.9	28937.8	12066	1.18628	0.731144	1.73122	1.10115	0.600343	0.432012	0.768956
Southeast Asia	2833.97	4137.05	1787.26	0.687095	0.998578	0.438457	5314.65	7693	3398.42	0.798163	0.509551	1.15925	0.875339	0.388565	0.195162	0.582342
Southern Latin America	912.684	1343.62	562.217	1.86995	2.74969	1.14813	1428.06	2088.83	887.064	2.06691	1.27391	3.0317	0.564685	0.348858	0.303188	0.39455
Southern Sub-Saharan Africa	676.876	975.211	425.471	1.51645	2.17332	0.966168	943.026	1364.03	599.138	1.30238	0.830099	1.88277	0.393204	-0.412082	-0.555599	-0.268358
Tropical Latin America	1197.97	1788.56	726.407	0.912052	1.34911	0.560447	2600.42	3903.63	1585.34	1.12918	0.686101	1.69704	1.1707	1.23984	1.08462	1.39531
Western Europe	9153.1	13451.3	5589.64	2.19482	3.24741	1.32502	10636.9	15576.7	6602.46	2.12207	1.2838	3.14487	0.162107	-0.0566655	-0.0868371	-0.0264848
Western Sub-Saharan Africa	1752.19	2575.66	1075.53	1.13253	1.65476	0.70379	3837.03	5548.59	2360.43	1.11555	0.697009	1.60834	1.18984	-0.0458571	-0.149459	0.057852
