# Supplementary material for: Trends in the incidence, prevalence and years lived with disability of facial fracture at global, regional and national levels from 1990 to 2017
Source: PeerJ. 2021 Jan 19;9:e10693. doi: 10.7717/peerj.10693 (PMC7821785; doi:10.7717/peerj.10693)
Supplement: Supplemental Information 6 [file peerj-09-10693-s006.csv]

Location ID	Location Name	2017 SDI Index Value	SDI Quintile
1	Global	0.652205351
31	Central Europe, Eastern Europe, and Central Asia	0.765735064
32	Central Asia	0.672778523
33	Armenia	0.702021479	High-middle SDI
34	Azerbaijan	0.701169598	High-middle SDI
35	Georgia	0.699719344	High-middle SDI
36	Kazakhstan	0.735474229	High-middle SDI
37	Kyrgyzstan	0.606646902	Low-middle SDI
38	Mongolia	0.661854015	Middle SDI
39	Tajikistan	0.522612209	Low-middle SDI
40	Turkmenistan	0.696418617	Middle SDI
41	Uzbekistan	0.629546531	Middle SDI
42	Central Europe	0.813976167
43	Albania	0.684614242	Middle SDI
44	Bosnia and Herzegovina	0.712609905	High-middle SDI
45	Bulgaria	0.79173721	High-middle SDI
46	Croatia	0.824844721	High SDI
47	Czech Republic	0.850980459	High SDI
48	Hungary	0.816804322	High-middle SDI
49	Macedonia	0.75436361	High-middle SDI
50	Montenegro	0.788188778	High-middle SDI
51	Poland	0.84377326	High SDI
52	Romania	0.784193905	High-middle SDI
53	Serbia	0.75179332	High-middle SDI
54	Slovakia	0.841690487	High SDI
55	Slovenia	0.860279598	High SDI
56	Eastern Europe	0.785420363
57	Belarus	0.772665439	High-middle SDI
58	Estonia	0.857709406	High SDI
59	Latvia	0.825131484	High SDI
60	Lithuania	0.840877452	High SDI
61	Moldova	0.675572758	Middle SDI
62	Russian Federation	0.791738063	High-middle SDI
63	Ukraine	0.740061596	High-middle SDI
64	High-income	0.854428248
70	Australasia	0.868509969
71	Australia	0.873188291	High SDI
72	New Zealand	0.842273544	High SDI
65	High-income Asia Pacific	0.86894981
66	Brunei	0.856240565	High SDI
67	Japan	0.865093512	High SDI
35446	Aichi	0.874998978	High SDI
35428	Akita	0.829009097	High SDI
35425	Aomori	0.825175188	High SDI
35435	Chiba	0.859238574	High SDI
35461	Ehime	0.838399264	High SDI
35441	Fukui	0.852281964	High SDI
35463	Fukuoka	0.855307883	High SDI
35430	Fukushima	0.830930555	High SDI
35444	Gifu	0.84923591	High SDI
35433	Gunma	0.850963336	High SDI
35457	Hiroshima	0.862595627	High SDI
35424	Hokkaido	0.841522308	High SDI
35451	Hyogo	0.859765235	High SDI
35431	Ibaraki	0.850665189	High SDI
35440	Ishikawa	0.856039392	High SDI
35426	Iwate	0.825241842	High SDI
35460	Kagawa	0.849935485	High SDI
35469	Kagoshima	0.829680279	High SDI
35437	Kanagawa	0.874939342	High SDI
35462	Kochi	0.825446834	High SDI
35466	Kumamoto	0.831536501	High SDI
35449	Kyoto	0.87256007	High SDI
35447	Mie	0.853567757	High SDI
35427	Miyagi	0.850313137	High SDI
35468	Miyazaki	0.823112655	High SDI
35443	Nagano	0.851209245	High SDI
35465	Nagasaki	0.826141869	High SDI
35452	Nara	0.847998888	High SDI
35438	Niigata	0.843300137	High SDI
35467	Oita	0.845989117	High SDI
35456	Okayama	0.855866898	High SDI
35470	Okinawa	0.817915416	High SDI
35450	Osaka	0.872366437	High SDI
35464	Saga	0.833665065	High SDI
35434	Saitama	0.8520121	High SDI
35448	Shiga	0.870844353	High SDI
35455	Shimane	0.831040466	High SDI
35445	Shizuoka	0.858790953	High SDI
35432	Tochigi	0.853264467	High SDI
35459	Tokushima	0.845285	High SDI
35436	Tokyo	0.924328028	High SDI
35454	Tottori	0.83436659	High SDI
35439	Toyama	0.859824207	High SDI
35453	Wakayama	0.839775092	High SDI
35429	Yamagata	0.831923683	High SDI
35458	Yamaguchi	0.849441807	High SDI
35442	Yamanashi	0.854296098	High SDI
68	South Korea	0.871955704	High SDI
69	Singapore	0.872215248	High SDI
100	High-income North America	0.868169406
101	Canada	0.882086227	High SDI
349	Greenland	0.760075292	High-middle SDI
102	United States	0.86662166	High SDI
523	Alabama	0.837233514	High SDI
524	Alaska	0.86060992	High SDI
525	Arizona	0.845107314	High SDI
526	Arkansas	0.826148933	High SDI
527	California	0.872398094	High SDI
528	Colorado	0.882128544	High SDI
529	Connecticut	0.906486727	High SDI
530	Delaware	0.873744053	High SDI
531	District of Columbia	0.890203139	High SDI
532	Florida	0.863631092	High SDI
533	Georgia	0.848426298	High SDI
534	Hawaii	0.872290363	High SDI
535	Idaho	0.840713155	High SDI
536	Illinois	0.879386003	High SDI
537	Indiana	0.84792909	High SDI
538	Iowa	0.8704793	High SDI
539	Kansas	0.864464964	High SDI
540	Kentucky	0.83130395	High SDI
541	Louisiana	0.834894869	High SDI
542	Maine	0.872309993	High SDI
543	Maryland	0.895667105	High SDI
544	Massachusetts	0.913307727	High SDI
545	Michigan	0.867717003	High SDI
546	Minnesota	0.892987345	High SDI
547	Mississippi	0.818942009	High SDI
548	Missouri	0.85325798	High SDI
549	Montana	0.863383139	High SDI
550	Nebraska	0.87308561	High SDI
551	Nevada	0.847315003	High SDI
552	New Hampshire	0.904304115	High SDI
553	New Jersey	0.899124902	High SDI
554	New Mexico	0.835274776	High SDI
555	New York	0.893442339	High SDI
556	North Carolina	0.84978326	High SDI
557	North Dakota	0.879820384	High SDI
558	Ohio	0.858271211	High SDI
559	Oklahoma	0.838181089	High SDI
560	Oregon	0.870700326	High SDI
561	Pennsylvania	0.878553277	High SDI
562	Rhode Island	0.890036984	High SDI
563	South Carolina	0.846024965	High SDI
564	South Dakota	0.860188872	High SDI
565	Tennessee	0.836985155	High SDI
566	Texas	0.837777472	High SDI
567	Utah	0.855766922	High SDI
568	Vermont	0.89559193	High SDI
569	Virginia	0.885122306	High SDI
570	Washington	0.88440099	High SDI
571	West Virginia	0.824706332	High SDI
572	Wisconsin	0.87773172	High SDI
573	Wyoming	0.869345173	High SDI
96	Southern Latin America	0.720171023
97	Argentina	0.710150584	High-middle SDI
98	Chile	0.748081344	High-middle SDI
99	Uruguay	0.706753401	High-middle SDI
73	Western Europe	0.856820142
74	Andorra	0.901838419	High SDI
75	Austria	0.866029424	High SDI
76	Belgium	0.886479194	High SDI
77	Cyprus	0.86457342	High SDI
78	Denmark	0.917864091	High SDI
79	Finland	0.892872363	High SDI
80	France	0.864667258	High SDI
81	Germany	0.869902009	High SDI
82	Greece	0.816993531	High SDI
83	Iceland	0.907023083	High SDI
84	Ireland	0.882181159	High SDI
85	Israel	0.81594436	High-middle SDI
86	Italy	0.843401161	High SDI
87	Luxembourg	0.915748227	High SDI
88	Malta	0.835898842	High SDI
89	Netherlands	0.911855053	High SDI
90	Norway	0.910905362	High SDI
91	Portugal	0.777927627	High-middle SDI
92	Spain	0.824616837	High SDI
93	Sweden	0.883490275	High SDI
4944	Stockholm	0.914447593	High SDI
4940	Sweden except Stockholm	0.872833379	High SDI
94	Switzerland	0.888752501	High SDI
95	United Kingdom	0.843093074	High SDI
4749	England	0.848869853	High SDI
4621	East Midlands	0.83007704	High SDI
4623	East of England	0.840300066	High SDI
4624	Greater London	0.894369062	High SDI
4618	North East England	0.820735615	High SDI
4619	North West England	0.833664296	High SDI
4625	South East England	0.856169812	High SDI
4626	South West England	0.841270041	High SDI
4622	West Midlands	0.829368047	High SDI
4620	Yorkshire and the Humber	0.829690925	High SDI
433	Northern Ireland	0.835352065	High SDI
434	Scotland	0.805372811	High SDI
4636	Wales	0.805748561	High SDI
103	Latin America and Caribbean	0.639865451
120	Andean Latin America	0.628313955
121	Bolivia	0.587409304	Low-middle SDI
122	Ecuador	0.635566909	Middle SDI
123	Peru	0.635787809	Middle SDI
104	Caribbean	0.637604561
105	Antigua and Barbuda	0.715130979	High-middle SDI
106	The Bahamas	0.75556215	High-middle SDI
107	Barbados	0.739423177	High-middle SDI
108	Belize	0.602243591	Low-middle SDI
305	Bermuda	0.80545317	High-middle SDI
109	Cuba	0.687667664	Middle SDI
110	Dominica	0.68658657	Middle SDI
111	Dominican Republic	0.592640504	Low-middle SDI
112	Grenada	0.640418422	Middle SDI
113	Guyana	0.583747015	Low-middle SDI
114	Haiti	0.441665969	Low SDI
115	Jamaica	0.678532504	Middle SDI
385	Puerto Rico	0.812984477	High-middle SDI
116	Saint Lucia	0.652614198	Middle SDI
117	Saint Vincent and the Grenadines	0.608304473	Middle SDI
118	Suriname	0.64099299	Middle SDI
119	Trinidad and Tobago	0.698405348	Middle SDI
422	Virgin Islands, U.S.	0.806568682	High-middle SDI
124	Central Latin America	0.623192305
125	Colombia	0.633692252	Middle SDI
126	Costa Rica	0.662129526	Middle SDI
127	El Salvador	0.59309467	Low-middle SDI
128	Guatemala	0.524214498	Low-middle SDI
129	Honduras	0.512339813	Low-middle SDI
130	Mexico	0.628360997	Middle SDI
4643	Aguascalientes	0.659089353	Middle SDI
4644	Baja California	0.656785464	Middle SDI
4645	Baja California Sur	0.658976353	Middle SDI
4646	Campeche	0.615914899	Middle SDI
4649	Chiapas	0.53276266	Middle SDI
4650	Chihuahua	0.638589391	Middle SDI
4647	Coahuila	0.645326148	Middle SDI
4648	Colima	0.65420353	Middle SDI
4652	Durango	0.623979236	Middle SDI
4653	Guanajuato	0.62129178	Middle SDI
4654	Guerrero	0.562442968	Middle SDI
4655	Hidalgo	0.587458446	Middle SDI
4656	Jalisco	0.648991934	Middle SDI
4657	Mexico	0.635428465	Middle SDI
4651	Mexico City	0.715772109	Middle SDI
4658	Michoacan de Ocampo	0.58646838	Middle SDI
4659	Morelos	0.635471941	Middle SDI
4660	Nayarit	0.620025881	Middle SDI
4661	Nuevo Leon	0.677420872	Middle SDI
4662	Oaxaca	0.560543467	Middle SDI
4663	Puebla	0.584252823	Middle SDI
4664	Queretaro	0.639127345	Middle SDI
4665	Quintana Roo	0.626303085	Middle SDI
4666	San Luis Potosi	0.620944629	Middle SDI
4667	Sinaloa	0.648534168	Middle SDI
4668	Sonora	0.650495685	Middle SDI
4669	Tabasco	0.611463527	Middle SDI
4670	Tamaulipas	0.647006129	Middle SDI
4671	Tlaxcala	0.604441163	Middle SDI
4672	Veracruz de Ignacio de la Llave	0.591994	Middle SDI
4673	Yucatan	0.63033024	Middle SDI
4674	Zacatecas	0.607654208	Middle SDI
131	Nicaragua	0.529616174	Low-middle SDI
132	Panama	0.677043867	Middle SDI
133	Venezuela	0.655413104	Middle SDI
134	Tropical Latin America	0.662126282
135	Brazil	0.663312473	Middle SDI
4750	Acre	0.601605235	Low-middle SDI
4751	Alagoas	0.555715012	Low-middle SDI
4753	Amapa	0.658517629	Middle SDI
4752	Amazonas	0.629315711	Middle SDI
4754	Bahia	0.591019766	Low-middle SDI
4755	Ceara	0.599501511	Low-middle SDI
4756	Distrito Federal	0.79189036	High-middle SDI
4757	Espirito Santo	0.676646695	Middle SDI
4758	Goias	0.650146424	Middle SDI
4759	Maranhao	0.507040138	Low-middle SDI
4762	Mato Grosso	0.662454796	Middle SDI
4761	Mato Grosso do Sul	0.650210546	Middle SDI
4760	Minas Gerais	0.660795264	Middle SDI
4763	Para	0.578664243	Low-middle SDI
4764	Paraiba	0.574462555	Low-middle SDI
4765	Parana	0.682436727	Middle SDI
4766	Pernambuco	0.593552542	Low-middle SDI
4767	Piaui	0.551619925	Low-middle SDI
4768	Rio de Janeiro	0.708855843	High-middle SDI
4769	Rio Grande do Norte	0.605294307	Low-middle SDI
4772	Rio Grande do Sul	0.6927427	Middle SDI
4770	Rondonia	0.621702361	Middle SDI
4771	Roraima	0.646354751	Middle SDI
4773	Santa Catarina	0.702495682	High-middle SDI
4775	Sao Paulo	0.7200519	High-middle SDI
4774	Sergipe	0.615627706	Middle SDI
4776	Tocantins	0.610879077	Middle SDI
136	Paraguay	0.618769591	Middle SDI
137	North Africa and Middle East	0.638603537
138	North Africa and Middle East	0.638603537
160	Afghanistan	0.290254968	Low SDI
139	Algeria	0.695849021	Middle SDI
140	Bahrain	0.712258604	High-middle SDI
141	Egypt	0.604307711	Low-middle SDI
142	Iran	0.700086759	High-middle SDI
143	Iraq	0.584823813	Low-middle SDI
144	Jordan	0.696845045	Middle SDI
145	Kuwait	0.785593198	High-middle SDI
146	Lebanon	0.729621127	High-middle SDI
147	Libya	0.760934217	High-middle SDI
148	Morocco	0.579231309	Low-middle SDI
149	Palestine	0.541353069	Low-middle SDI
150	Oman	0.743531097	High-middle SDI
151	Qatar	0.765715882	High-middle SDI
152	Saudi Arabia	0.7790137	High-middle SDI
522	Sudan	0.477915229	Low-middle SDI
153	Syria	0.611084286	Middle SDI
154	Tunisia	0.675428611	Middle SDI
155	Turkey	0.729481001	High-middle SDI
156	United Arab Emirates	0.794722025	High-middle SDI
157	Yemen	0.429504407	Low SDI
158	South Asia	0.533975763
159	South Asia	0.533975763
161	Bangladesh	0.457988721	Low SDI
162	Bhutan	0.569907913	Low-middle SDI
163	India	0.550242018	Low-middle SDI
164	Nepal	0.428511471	Low SDI
165	Pakistan	0.492158484	Low-middle SDI
4	Southeast Asia, East Asia, and Oceania	0.685403755
5	East Asia	0.708630758
6	China	0.707319288	High-middle SDI
7	North Korea	0.537679957	Low-middle SDI
8	Taiwan	0.86418562	High SDI
21	Oceania	0.470985744
298	American Samoa	0.701859796	High-middle SDI
25	Federated States of Micronesia	0.575251612	Low-middle SDI
22	Fiji	0.641435501	Middle SDI
351	Guam	0.794193119	High-middle SDI
23	Kiribati	0.426768011	Low SDI
24	Marshall Islands	0.550457832	Low-middle SDI
376	Northern Mariana Islands	0.75781722	High-middle SDI
26	Papua New Guinea	0.418998443	Low SDI
27	Samoa	0.576375166	Low-middle SDI
28	Solomon Islands	0.425018528	Low SDI
29	Tonga	0.624951156	Middle SDI
30	Vanuatu	0.475309121	Low-middle SDI
9	Southeast Asia	0.640717246
10	Cambodia	0.481619391	Low-middle SDI
11	Indonesia	0.647611359	Middle SDI
4709	Aceh	0.640414411	Middle SDI
4726	Bali	0.646777358	Middle SDI
4717	Bangka-Belitung Islands	0.637063919	Middle SDI
4725	Banten	0.636136405	Middle SDI
4715	Bengkulu	0.605588458	Low-middle SDI
4737	Gorontalo	0.556881893	Low-middle SDI
4720	Jakarta	0.795041917	High-middle SDI
4713	Jambi	0.640546524	Middle SDI
4721	West Java	0.635672599	Middle SDI
4722	Central Java	0.606724047	Middle SDI
4724	East Java	0.64169154	Middle SDI
4729	West Kalimantan	0.589201584	Low-middle SDI
4731	South Kalimantan	0.623798672	Middle SDI
4730	Central Kalimantan	0.641894718	Middle SDI
4732	East Kalimantan	0.746595227	High-middle SDI
4719	North Kalimantan	0.755952734	High-middle SDI
4718	Riau Islands	0.727599596	High-middle SDI
4716	Lampung	0.616299987	Middle SDI
4739	Maluku	0.555610326	Low-middle SDI
4740	North Maluku	0.546157963	Low-middle SDI
4727	West Nusa Tenggara	0.556566054	Low-middle SDI
4728	East Nusa Tenggara	0.518912804	Low-middle SDI
4742	Papua	0.587862719	Low-middle SDI
4741	West Papua	0.683007739	Middle SDI
4712	Riau	0.713955299	High-middle SDI
4738	West Sulawesi	0.559336878	Low-middle SDI
4735	South Sulawesi	0.610967812	Middle SDI
4734	Central Sulawesi	0.612199879	Middle SDI
4736	Southeast Sulawesi	0.596388581	Low-middle SDI
4733	North Sulawesi	0.651649236	Middle SDI
4711	West Sumatra	0.640858055	Middle SDI
4714	South Sumatra	0.642344679	Middle SDI
4710	North Sumatra	0.653390877	Middle SDI
4723	Yogyakarta	0.65012062	Middle SDI
12	Laos	0.518788871	Low-middle SDI
13	Malaysia	0.759248836	High-middle SDI
14	Maldives	0.655286841	Middle SDI
183	Mauritius	0.720190502	High-middle SDI
15	Myanmar	0.555817824	Low-middle SDI
16	Philippines	0.617174396	Middle SDI
17	Sri Lanka	0.679706328	Middle SDI
186	Seychelles	0.692334035	Middle SDI
18	Thailand	0.684276785	Middle SDI
19	Timor-Leste	0.504842989	Low-middle SDI
20	Vietnam	0.606829222	Middle SDI
166	Sub-Saharan Africa	0.445980066
167	Central Sub-Saharan Africa	0.45690943
168	Angola	0.460535938	Low-middle SDI
169	Central African Republic	0.334449009	Low SDI
170	Congo	0.574129526	Low-middle SDI
171	Democratic Republic of the Congo	0.364453165	Low SDI
172	Equatorial Guinea	0.62522322	Middle SDI
173	Gabon	0.650559028	Middle SDI
174	Eastern Sub-Saharan Africa	0.387060963
175	Burundi	0.309705632	Low SDI
176	Comoros	0.434289553	Low SDI
177	Djibouti	0.484750347	Low-middle SDI
178	Eritrea	0.408790995	Low SDI
179	Ethiopia	0.334181415	Low SDI
180	Kenya	0.499471993	Low-middle SDI
181	Madagascar	0.330760552	Low SDI
182	Malawi	0.349345085	Low SDI
184	Mozambique	0.340470577	Low SDI
185	Rwanda	0.40744149	Low SDI
187	Somalia	0.234806633	Low SDI
435	South Sudan	0.274705978	Low SDI
189	Tanzania	0.412207128	Low SDI
190	Uganda	0.387738241	Low SDI
191	Zambia	0.472213354	Low-middle SDI
192	Southern Sub-Saharan Africa	0.639979771
193	Botswana	0.663238118	Middle SDI
194	Lesotho	0.493356884	Low-middle SDI
195	Namibia	0.615792035	Middle SDI
196	South Africa	0.676542582	Middle SDI
197	Swaziland	0.577699713	Low-middle SDI
198	Zimbabwe	0.463195841	Low-middle SDI
199	Western Sub-Saharan Africa	0.441032713
200	Benin	0.373374857	Low SDI
201	Burkina Faso	0.283938202	Low SDI
202	Cameroon	0.482039386	Low-middle SDI
203	Cape Verde	0.549086441	Low-middle SDI
204	Chad	0.252901641	Low SDI
205	Cote d'Ivoire	0.412139874	Low SDI
206	The Gambia	0.404759628	Low SDI
207	Ghana	0.536972566	Low-middle SDI
208	Guinea	0.324710505	Low SDI
209	Guinea-Bissau	0.348986787	Low SDI
210	Liberia	0.328416338	Low SDI
211	Mali	0.266900909	Low SDI
212	Mauritania	0.470565798	Low-middle SDI
213	Niger	0.190617687	Low SDI
214	Nigeria	0.49339389	Low-middle SDI
215	Sao Tome and Principe	0.488258275	Low-middle SDI
216	Senegal	0.373026564	Low SDI
217	Sierra Leone	0.357159036	Low SDI
218	Togo	0.413313302	Low SDI
